# Supplementary material for: Viruses of sulfur oxidizing phototrophs encode genes for pigment, carbon, and sulfur metabolisms
Source: Commun Earth Environ. 2023 Apr 19;4(1):126. doi: 10.1038/s43247-023-00796-4 (PMC11041744; doi:10.1038/s43247-023-00796-4)
Supplement: Supplementary file 3 — Supplementary Data 1 [file 43247_2023_796_MOESM3_ESM.csv]

Organism Scientific Name	Organism Phylum	Organism Qualifier	Taxonomy id	Assembly Name	Assembly Accession	Source	Level	Contig N50	Size	Submission Date	Gene Count	BioProject	BioSample
Candidatus Chlorobium masyuteum	Chlorobiota	strain: BLA1	2716876	ASM1160131v1	GCA_011601315.1	GenBank	Scaffold	669962	2564471	20/03/2020	2379	PRJNA611822	SAMN14350527
Chlorobaculum limnaeum	Chlorobiota	strain: DSM 1677	274537	ASM174740v1	GCA_001747405.1	GenBank	Complete Genome	2797276	2797276	28/09/2016	2559	PRJNA343781	SAMN05793943
Chlorobaculum parvum NCIB 8327	Chlorobiota	strain: NCIB 8327	517417	ASM2050v1	GCA_000020505.1	GenBank	Complete Genome	2289249	2289249	27/06/2008	2141	PRJNA29213	SAMN02598460
Chlorobaculum sp. 24CR	Chlorobiota	strain: 24CR	2508878	ASM411863v1	GCA_004118635.1	GenBank	Scaffold	60315	2767864	29/01/2019	2660	PRJNA516230	SAMN10785378
Chlorobaculum tepidum TLS	Chlorobiota	strain: TLS	194439	ASM698v1	GCA_000006985.1	GenBank	Complete Genome	2154946	2154946	02/07/2002	2285	PRJNA302	SAMN02604006
Chlorobaculum thiosulfatiphilum	Chlorobiota	strain: DSM 249	115852	ASM626516v1	GCA_006265165.1	GenBank	Contig	81206	2612768	11/06/2019	2489	PRJNA544674	SAMN11845907
Chlorobium chlorochromatii CaD3	Chlorobiota	strain: CaD3	340177	ASM1258v1	GCF_000012585.1	RefSeq	Complete Genome	2572079	2572079	26/10/2005	2122	PRJNA13921	SAMN02598328
Chlorobium ferrooxidans DSM 13031	Chlorobiota	strain: DSM 13031	377431	ASM16871v1	GCA_000168715.1	GenBank	Contig	118490	2538957	13/07/2006	2205	PRJNA16644	SAMN02441792
Chlorobium limicola	Chlorobiota	strain: Frasassi	1092	ASM150957v1	GCA_001509575.1	GenBank	Contig	16277	2087449	08/01/2016	2059	PRJNA300282	SAMN04217978
Chlorobium limicola DSM 245	Chlorobiota	strain: DSM 245	290315	ASM2046v1	GCA_000020465.1	GenBank	Complete Genome	2763181	2763181	04/06/2008	2578	PRJNA12606	SAMN02598270
Chlorobium phaeobacteroides BS1	Chlorobiota	strain: BS1	331678	ASM2054v1	GCF_000020545.1	RefSeq	Complete Genome	2736403	2736403	09/06/2008	2578	PRJNA12608	SAMN02598272
Chlorobium phaeobacteroides DSM 266	Chlorobiota	strain: DSM 266	290317	ASM1512v1	GCA_000015125.1	GenBank	Complete Genome	3133902	3133902	11/12/2006	2799	PRJNA12609	SAMN02598273
Chlorobium phaeovibrioides	Chlorobiota	strain: BrKhr17	1094	ASM396865v1	GCA_003968655.1	GenBank	Scaffold	161558	2094018	24/12/2018	1990	PRJNA510029	SAMN10593095
Chlorobium phaeovibrioides	Chlorobiota	strain: GrKhr17	1094	ASM397010v1	GCA_003970105.1	GenBank	Scaffold	187559	1959778	24/12/2018	1910	PRJNA510023	SAMN10593090
Chlorobium phaeovibrioides	Chlorobiota	strain: PhvTcv-s14	1094	ASM858684v1	GCA_008586845.1	GenBank	Complete Genome	2017051	2017051	19/09/2019	1903	PRJNA438928	SAMN09466660
Chlorobium phaeovibrioides	Chlorobiota	strain: GrTcv12	1094	ASM863400v1	GCA_008634005.1	GenBank	Contig	2055276	2313465	07/10/2019	2207	PRJNA438928	SAMN09466659
Chlorobium phaeovibrioides	Chlorobiota	strain: ZM	1094	ASM980714v1	GCA_009807145.1	GenBank	Scaffold	44972	2045284	28/12/2019	2009	PRJNA589635	SAMN13286441
Chlorobium phaeovibrioides DSM 265	Chlorobiota	strain: DSM 265	290318	ASM1608v1	GCF_000016085.1	RefSeq	Complete Genome	1966858	1966858	12/04/2007	1837	PRJNA12607	SAMN02598271
Chlorobium sp. KB01	Chlorobiota	strain: KB01	1917528	ASM197546v1	GCA_001975465.1	GenBank	Contig	44807	2570543	30/01/2017		PRJNA353282	SAMN06013566
Chlorobium sp. N1	Chlorobiota	strain: N1	2491138	ASM433211v1	GCA_004332115.1	GenBank	Contig	265932	2373849	07/03/2019	2293	PRJEB30018	SAMEA5140051
Chloroherpeton thalassium ATCC 35110	Chlorobiota	strain: ATCC 35110	517418	ASM2052v1	GCA_000020525.1	GenBank	Complete Genome	3293456	3293456	27/06/2008	2782	PRJNA29215	SAMN02598461
Pelodictyon luteolum DSM 273	Chlorobiota	strain: DSM 273	319225	ASM1248v1	GCA_000012485.1	GenBank	Complete Genome	2364842	2364842	26/10/2005	2137	PRJNA13012	SAMN02598284
Pelodictyon phaeoclathratiforme BU-1	Chlorobiota	strain: BU-1	324925	ASM2064v1	GCA_000020645.1	GenBank	Complete Genome	3018238	3018238	18/07/2008	2979	PRJNA13011	SAMN02598283
Prosthecochloris aestuarii DSM 271	Chlorobiota	strain: DSM 271	290512	ASM2062v1	GCA_000020625.1	GenBank	Complete Genome	2512923	2579695	18/07/2008	2455	PRJNA12749	SAMN02598281
Prosthecochloris ethylica	Chlorobiota	strain: DSM 1685	2743976	Pr1685	GCA_013357945.1	GenBank	Contig	175216	2441318	17/06/2020	2268	PRJNA638665	SAMN15203306
Prosthecochloris ethylica	Chlorobiota	strain: N2	2743976	ASM1523387v1	GCA_015233875.1	GenBank	Contig	175034	2442442	04/11/2020	2268	PRJNA670684	SAMN16516863
Prosthecochloris ethylica	Chlorobiota	strain: N3	2743976	ASM1523427v1	GCA_015234275.1	GenBank	Contig	115314	2453599	04/11/2020	2267	PRJNA670685	SAMN16516879
Prosthecochloris marina	Chlorobiota	strain: V1	2017681	ASM318259v1	GCA_003182595.1	GenBank	Contig	335321	2718726	31/05/2018	2578	PRJNA414376	SAMN07786985
Prosthecochloris sp. CIB 2401	Chlorobiota	strain: CIB 2401	1868325	ASM168706v1	GCA_001687065.1	GenBank	Complete Genome	2399849	2399849	18/07/2016	2270	PRJNA326504	SAMN05282066
Prosthecochloris sp. GSB1	Chlorobiota	strain: TY Vent = GSB1 = Ty-1	281093	ASM224020v1	GCA_002240205.1	GenBank	Complete Genome	2468479	2468479	02/08/2017	2364	PRJNA395488	SAMN07407602
Prosthecochloris sp. HL-130-GSB	Chlorobiota	strain: HL-130-GSB	1974213	ASM211382v1	GCA_002113825.1	GenBank	Complete Genome	2414726	2414726	27/04/2017	2303	PRJNA383462	SAMN06619775
Prosthecochloris sp. ZM_2	Chlorobiota	strain: ZM_2	2045206	ASM334436v2	GCA_003344365.2	GenBank	Scaffold	72883	2403542	04/11/2018	2256	PRJNA414375	SAMN07786983
Prosthecochloris vibrioformis	Chlorobiota	strain: DSM 260	1098	ASM626524v1	GCA_006265245.1	GenBank	Contig	293850	2305678	11/06/2019	2201	PRJNA544679	SAMN11845911
Allochromatium humboldtianum	Chromatiaceae	strain: DSM 21881	504901	ASM1338517v1	GCA_013385175.1	GenBank	Contig	305111	4584820	01/07/2020	4319	PRJNA642026	SAMN15375879
Allochromatium palmeri	Chromatiaceae	strain: DSM 15591	231048	ASM972072v1	GCA_009720725.1	GenBank	Contig	74142	4272782	30/11/2019	4006	PRJNA589620	SAMN13285774
Allochromatium tepidum	Chromatiaceae	strain: NZ	553982	ASM1840954v1	GCA_018409545.1	GenBank	Complete Genome	3208690	3384614	16/04/2021	3232	PRJDB11333	SAMD00284386
Allochromatium vinosum	Chromatiaceae	strain: MT 86	1049	ASM1658413v1	GCA_016584135.1	GenBank	Contig	104550	3984613	08/01/2021	3675	PRJNA387386	SAMN07535030
Allochromatium vinosum DSM 180	Chromatiaceae	strain: DSM 180	572477	ASM2548v1	GCA_000025485.1	GenBank	Complete Genome	3526903	3669074	16/02/2010	3366	PRJNA32547	SAMN02598487
Allochromatium warmingii	Chromatiaceae	strain: DSM 173	61595	IMG-taxon 2675903030 annotated assembly	GCA_900107145.1	GenBank	Scaffold	60974	2958507	22/10/2016	2773	PRJEB16610	SAMN05421644
Arsukibacterium ikkense	Chromatiaceae	strain: GCM72	336831	ASM98777v1	GCA_000987775.1	GenBank	Contig	187051	4127744	04/05/2015	3792	PRJNA278369	SAMN03418100
Arsukibacterium sp. MJ3	Chromatiaceae	strain: MJ3	1632859	ASM98776v1	GCA_000987765.1	GenBank	Contig	146257	3746433	04/05/2015	3495	PRJNA278369	SAMN03418105
Caldichromatium japonicum	Chromatiaceae	strain: No.7	2699430	ASM1129048v1	GCA_011290485.1	GenBank	Complete Genome	2989870	2989870	14/03/2020	2920	PRJNA602199	SAMN13885595
Candidatus Nitrosacidococcus tergens	Chromatiaceae	isolate: NSCAC1	553981	RJ19	GCA_902810445.1	GenBank	Complete Genome	1811369	1811369	01/09/2020	1893	PRJEB36691	SAMEA6599654
Candidatus Nitrosoglobus terrae	Chromatiaceae	strain: TAO100	1630141	ASM235611v1	GCA_002356115.1	GenBank	Complete Genome	2011873	2018309	19/01/2017	1894	PRJDB3593	SAMD00027389
Candidatus Thiodictyon syntrophicum	Chromatiaceae	strain: Cad16T	1166950	ASM281377v1	GCA_002813775.1	GenBank	Complete Genome	6837296	7738984	07/12/2017	6601	PRJNA354524	SAMN04631812
Candidatus Thiosymbion oneisti	Chromatiaceae	isolate: CBC2018	589554	ASM435995v1	GCA_004359955.1	GenBank	Contig	127991	4338917	22/03/2019		PRJNA526472	SAMN11099378
Candidatus Thiosymbion oneisti	Chromatiaceae	isolate: To1_2018	589554	ASM1139278v1	GCA_011392785.1	GenBank	Contig	27060	4312079	17/03/2020		PRJNA526472	SAMN13442497
Candidatus Thiosymbion oneisti	Chromatiaceae	isolate: LOsNLC13024	589554	1385BSp362k77FG	GCA_900092655.1	GenBank	Contig	11642	4332062	25/08/2016		PRJEB14785	SAMEA4075898
Chromatium okenii	Chromatiaceae	strain: LaCa	61644	ASM295873v1	GCA_002958735.1	GenBank	Scaffold	449159	3784749	27/02/2018	3791	PRJNA421417	SAMN08142835
Chromatium okenii	Chromatiaceae	strain: DSM 169	61644	ASM1658374v1	GCA_016583745.1	GenBank	Scaffold	88898	3203387	08/01/2021	2920	PRJNA387386	SAMN07535000
Chromatium weissei	Chromatiaceae	strain: DSM 5161	626372	ASM1658376v1	GCA_016583765.1	GenBank	Contig	310578	2776084	08/01/2021	2608	PRJNA387386	SAMN07535009
Halochromatium glycolicum	Chromatiaceae	strain: DSM 11080	85075	ASM1658408v1	GCA_016584085.1	GenBank	Contig	84551	5266262	08/01/2021	4767	PRJNA387386	SAMN07534996
Halochromatium roseum	Chromatiaceae	strain: DSM 18859	391920	ASM1665331v1	GCA_016653315.1	GenBank	Scaffold	128198	5173123	16/01/2021	4823	PRJNA387386	SAMN07156354
Halochromatium salexigens	Chromatiaceae	strain: DSM 4395	49447	ASM1665329v1	GCA_016653295.1	GenBank	Scaffold	65291	3828867	16/01/2021	3625	PRJNA387386	SAMN07156356
Imhoffiella purpurea	Chromatiaceae	strain: AK35	1249627	Thiorhodococcus sp.	GCA_000585215.1	GenBank	Contig	84277	4766665	04/03/2014	4241	PRJNA178953	SAMN02951921
Lamprobacter modestohalophilus	Chromatiaceae	strain: DSM 25653	1064514	ASM1658390v1	GCA_016583905.1	GenBank	Scaffold	90783	5693679	08/01/2021	5390	PRJNA387386	SAMN07535007
Lamprocystis purpurea DSM 4197	Chromatiaceae	strain: DSM 4197	765909	ASM37952v1	GCA_000379525.1	GenBank	Scaffold	70256	6908745	23/04/2013		PRJNA165285	SAMN02256451
Marichromatium bheemlicum	Chromatiaceae	strain: DSM 18632	365339	Mbh	GCA_012276755.1	GenBank	Contig	127209	3644688	13/04/2020	3216	PRJNA623604	SAMN14553635
Marichromatium gracile	Chromatiaceae	strain: YL28	1048	ASM158350v1	GCA_001583505.1	GenBank	Contig	93809	3840251	08/03/2016	3361	PRJNA312715	SAMN04505658
Marichromatium gracile	Chromatiaceae	strain: DSM 203	1048	ASM434315v1	GCA_004343155.1	GenBank	Scaffold	284779	3830035	11/03/2019	3393	PRJNA500313	SAMN10363319
Marichromatium gracile	Chromatiaceae	strain: HOL-1	1048	ASM2145748v1	GCA_021457485.1	GenBank	Contig	144724	3749065	12/01/2022	3330	PRJNA795424	SAMN24720014
Marichromatium purpuratum 984	Chromatiaceae	strain: 984	765910	ASM22400v3	GCA_000224005.3	GenBank	Complete Genome	3779112	3779112	03/01/2014	3333	PRJNA62513	SAMN02256540
Marichromatium sp. AB31	Chromatiaceae	strain: AB31	2483362	ASM371868v1	GCA_003718685.1	GenBank	Scaffold	158799	3763273	07/11/2018	3368	PRJNA498229	SAMN10285739
Marichromatium sp. AB32	Chromatiaceae	strain: AB32	2483363	ASM371867v1	GCA_003718675.1	GenBank	Scaffold	57651	3728112	07/11/2018	3408	PRJNA498232	SAMN10285743
Nitrosococcus halophilus Nc 4	Chromatiaceae	strain: Nc 4	472759	ASM2472v1	GCA_000024725.1	GenBank	Complete Genome	4079427	4145260	26/03/2010	4087	PRJNA36589	SAMN02598510
Nitrosococcus oceani	Chromatiaceae	strain: AFC132	1229	ASM74073v1	GCA_000740735.1	GenBank	Contig	49673	3545101	15/08/2014	3227	PRJNA253938	SAMN02898118
Nitrosococcus oceani	Chromatiaceae	strain: NS58	1229	ASM799067v1	GCA_007990675.1	GenBank	Contig	158492	3508376	25/07/2019	3214	PRJDB8517	SAMD00178854
Nitrosococcus oceani AFC27	Chromatiaceae	strain: AFC27	473788	ASM15565v1	GCA_000155655.1	GenBank	Scaffold	147675	3480059	29/09/2008	3440	PRJNA13547	SAMN02436179
Nitrosococcus oceani ATCC 19707	Chromatiaceae	strain: ATCC 19707	323261	ASM1280v1	GCA_000012805.1	GenBank	Complete Genome	3481691	3522111	04/10/2005	3186	PRJNA13993	SAMN02598329
Nitrosococcus oceani C-27	Chromatiaceae	strain: C-27	314279	ASM74074v1	GCA_000740745.1	GenBank	Scaffold	69108	3579918	15/08/2014	3374	PRJNA252958	SAMN02864944
Nitrosococcus wardiae	Chromatiaceae	strain: D1FHS	1814290	ASM442110v1	GCA_004421105.1	GenBank	Complete Genome	4022640	4022640	27/03/2019	3831	PRJNA305330	SAMN04324281
Nitrosococcus watsonii C-113	Chromatiaceae	strain: C-113	105559	ASM14308v1	GCA_000143085.1	GenBank	Complete Genome	3328570	3373286	25/06/2010	3247	PRJNA40331	SAMN02598531
Pararheinheimera mesophila	Chromatiaceae	strain: IITR-13	1547515	ASM98686v1	GCA_000986865.1	GenBank	Scaffold	93932	3750006	01/05/2015	3568	PRJNA271327	SAMN03273965
Pararheinheimera mesophila	Chromatiaceae	strain: IITR13	1547515	ASM386246v1	GCA_003862465.1	GenBank	Contig	678477	3817161	04/12/2018	3553	PRJNA507505	SAMN10496970
Pararheinheimera soli	Chromatiaceae	strain: BD-d46	443616	ASM2129098v1	GCA_021290985.1	GenBank	Contig	137909	4634921	27/12/2021		PRJNA786414	SAMN23671162
Pararheinheimera texasensis DSM 17496	Chromatiaceae	strain: DSM 17496	1123055	ASM71198v1	GCA_000711985.1	GenBank	Scaffold	1251070	4586440	25/06/2014		PRJNA221070	SAMN02745773
Rhabdochromatium marinum	Chromatiaceae	strain: DSM 5261	48729	ASM1658379v1	GCA_016583795.1	GenBank	Contig	49404	4363877	08/01/2021	3855	PRJNA387386	SAMN07535018
Rheinheimera aquimaris	Chromatiaceae	strain: B26	412437	ASM436900v1	GCA_004369005.1	GenBank	Scaffold	809425	4298726	25/03/2019		PRJNA428908	SAMN08324222
Rheinheimera aquimaris	Chromatiaceae	strain: KCTC 12840	412437	ASM2053198v1	GCA_020531985.1	GenBank	Contig	707885	4231748	19/10/2021	3922	PRJNA770767	SAMN22234094
Rheinheimera aquimaris	Chromatiaceae	strain: IOP_21	412437	ASM2102137v1	GCA_021021375.1	GenBank	Contig	513924	4294911	01/12/2021	3980	PRJNA758777	SAMN21035624
Rheinheimera baltica DSM 14885	Chromatiaceae	strain: DSM 14885	1123053	ASM42534v1	GCA_000425345.1	GenBank	Scaffold	60425	4351767	11/07/2013		PRJNA188888	SAMN02441194
Rheinheimera hassiensis	Chromatiaceae	strain: LMG 27268	1193627	ASM2243667v1	GCA_022436675.1	GenBank	Scaffold	324127	4698363	01/03/2022		PRJNA808255	SAMN26061026
Rheinheimera lutimaris	Chromatiaceae	strain: YQF-2	2740584	ASM1328379v1	GCA_013283795.1	GenBank	Scaffold	209253	4083776	06/06/2020	3831	PRJNA635769	SAMN15052472
Rheinheimera mangrovi	Chromatiaceae	strain: LHK132	2498451	ASM399033v1	GCA_003990335.1	GenBank	Complete Genome	4628354	4628354	02/01/2019		PRJNA510894	SAMN10617864
Rheinheimera nanhaiensis E407-8	Chromatiaceae	strain: E407-8	562729	ASM29669v1	GCA_000296695.1	GenBank	Contig	169910	3987205	09/04/2012	3798	PRJDB83	SAMD00036617
Rheinheimera pacifica	Chromatiaceae	strain: DSM 17616	173990	IMG-taxon 2599185208 annotated assembly	GCA_900108485.1	GenBank	Scaffold	186936	4457865	27/10/2016	4182	PRJEB16119	SAMN05660691
Rheinheimera perlucida DSM 18276	Chromatiaceae	strain: DSM 18276	1123054	ASM38216v1	GCA_000382165.1	GenBank	Scaffold	131459	4000424	24/04/2013		PRJNA187094	SAMN02441649
Rheinheimera pleomorphica	Chromatiaceae	strain: PKS7	2703963	ASM1163489v1	GCA_011634895.1	GenBank	Contig	457222	3963569	23/03/2020		PRJNA522974	SAMN10962197
Rheinheimera riviphila	Chromatiaceae	strain: KYPC3	1834037	ASM400594v1	GCA_004005945.1	GenBank	Contig	167682	4745991	08/01/2019	4096	PRJNA512510	SAMN10685512
Rheinheimera salexigens	Chromatiaceae	strain: KH87	1628148	ASM175239v1	GCA_001752395.1	GenBank	Scaffold	3393647	3441881	04/10/2016	3169	PRJNA344372	SAMN05821304
Rheinheimera sp. A13L	Chromatiaceae	strain: A13L	506534	Rhein_1.0	GCA_000217935.2	GenBank	Contig	146494	4523491	10/06/2011	4020	PRJNA66371	SAMN02469972
Rheinheimera sp. D18	Chromatiaceae	strain: D18	2545632	ASM434502v1	GCA_004345025.1	GenBank	Complete Genome	3308353	3308353	12/03/2019	3107	PRJNA525346	SAMN11047479
Rheinheimera sp. EpRS3	Chromatiaceae	strain: EpRS3	1712383	ASM151378v1	GCA_001513785.1	GenBank	Contig	860321	4396207	13/01/2016	3961	PRJNA299357	SAMN04038493
Rheinheimera sp. F8	Chromatiaceae	strain: F8	1763998	ASM151891v1	GCA_001518915.1	GenBank	Chromosome	1222333	4464611	20/01/2016	3936	PRJNA304367	SAMN04299634
Rheinheimera sp. GL-15-2-5	Chromatiaceae	strain: GL-15-2-5	2817450	ASM1883114v1	GCA_018831145.1	GenBank	Scaffold	379982	4571312	02/06/2021		PRJNA707647	SAMN18218823
Rheinheimera sp. GL-53	Chromatiaceae	strain: GL-53	2817449	ASM1868261v1	GCA_018682615.1	GenBank	Scaffold	298999	4571230	02/06/2021		PRJNA707619	SAMN18218607
Rheinheimera sp. MA-13	Chromatiaceae	strain: MA-13	2802441	ASM1782473v1	GCA_017824735.1	GenBank	Contig	508733	4524950	07/04/2021		PRJNA691102	SAMN17278000
Rheinheimera sp. MA13	Chromatiaceae	strain: MA13	2793282	ASM1691807v2	GCA_016918075.2	GenBank	Contig	547533	4366413	25/09/2021	4053	PRJNA681101	SAMN16932865
Rheinheimera sp. SA_1	Chromatiaceae	strain: SA_1	1827365	ASM166977v1	GCA_001669775.1	GenBank	Contig	822173	5163701	18/06/2016	4316	PRJNA317721	SAMN04623585
Rheinheimera sp. SM2107	Chromatiaceae	strain: SM2107	2848612	ASM1910056v1	GCA_019100565.1	GenBank	Scaffold	341847	4044542	03/07/2021	3794	PRJNA737525	SAMN19698113
Rheinheimera sp. UJ51	Chromatiaceae	strain: UJ51	2892446	ASM2081961v1	GCA_020819615.1	GenBank	Scaffold	323837	3828732	09/11/2021	3402	PRJNA777756	SAMN22875100
Rheinheimera sp. UJ63	Chromatiaceae	strain: UJ63	2910157	ASM2156828v1	GCA_021568285.1	GenBank	Scaffold	914469	3838836	24/01/2022	3380	PRJNA796722	SAMN24907688
Rheinheimera sp. YQF-1	Chromatiaceae	strain: YQF-1	2499626	ASM400537v1	GCA_004005375.1	GenBank	Scaffold	154859	4485097	08/01/2019	3987	PRJNA512166	SAMN10662230
Rheinheimera sp. YR1	Chromatiaceae	strain: YR1	2901141	ASM2129096v1	GCA_021290965.1	GenBank	Contig	422176	4527469	27/12/2021		PRJNA786411	SAMN23671161
Rheinheimera tangshanensis	Chromatiaceae	strain: JA3-B52	400153	ASM801787v1	GCA_008017875.1	GenBank	Scaffold	337577	4099596	19/08/2019	3746	PRJNA559782	SAMN12559023
Rheinheimera tangshanensis	Chromatiaceae	strain: CGMCC 1.6362	400153	ASM1464513v1	GCA_014645135.1	GenBank	Scaffold	368075	4078483	12/09/2020	3724	PRJDB10509	SAMD00245136
Rheinheimera tuosuensis	Chromatiaceae	strain: CGMCC 1.12461	1323745	IMG-taxon 2721755863 annotated assembly	GCA_900215315.1	GenBank	Contig	433207	4021573	28/09/2017	3678	PRJEB22426	SAMN06297280
Thermochromatium tepidum ATCC 43061	Chromatiaceae	strain: ATCC 43061	316276	ASM966408v1	GCA_009664085.1	GenBank	Complete Genome	2958290	2958290	15/11/2019	2714	PRJNA531910	SAMN11388997
Thiobaca trueperi	Chromatiaceae	strain: DSM 13587	127458	ASM434217v1	GCA_004342175.1	GenBank	Scaffold	516446	4073386	11/03/2019	3645	PRJNA500319	SAMN10363437
Thiocapsa bogorovii	Chromatiaceae	strain: BBS	521689	ASM2122879v1	GCA_021228795.1	GenBank	Complete Genome	5649927	5649927	19/12/2021	5036	PRJNA787410	SAMN23799607
Thiocapsa imhoffii	Chromatiaceae	strain: DSM 21303	382777	ASM1658398v1	GCA_016583985.1	GenBank	Contig	161817	4664169	08/01/2021	4181	PRJNA387386	SAMN07535006
Thiocapsa marina 5811	Chromatiaceae	strain: 5811	768671	ASM22398v1	GCA_000223985.2	GenBank	Contig	312570	5595540	18/08/2011	4972	PRJNA63055	SAMN02261407
Thiocapsa rosea	Chromatiaceae	strain: DSM 235	69360	ASM363431v1	GCA_003634315.1	GenBank	Contig	5890510	6111855	11/10/2018	5583	PRJNA332050	SAMN05444844
Thiocapsa roseopersicina	Chromatiaceae	strain: DSM 217	1058	IMG-taxon 2684622843 annotated assembly	GCA_900106925.1	GenBank	Contig	184372	5386125	22/10/2016	4934	PRJEB16554	SAMN05421783
Thiocapsa sp. KS1	Chromatiaceae	strain: KS1	610332	Thiocapsa sp. KS1	GCA_001499735.1	GenBank	Scaffold	28814	10382612	05/01/2016	5385	PRJEB9229	SAMEA3375904
Thiococcus pfennigii	Chromatiaceae	strain: Pfennig 8320	1057	ASM1658383v1	GCA_016583835.1	GenBank	Contig	60069	4076754	08/01/2021	3686	PRJNA387386	SAMN07535015
Thiococcus pfennigii	Chromatiaceae	strain: DSM 228	1057	ASM1658393v1	GCA_016583935.1	GenBank	Scaffold	18440	4124759	08/01/2021	3903	PRJNA387386	SAMN07535025
Thiocystis minor	Chromatiaceae	strain: DSM 178	61597	ASM1665346v1	GCA_016653465.1	GenBank	Scaffold	50336	5297929	16/01/2021	4959	PRJNA387386	SAMN07156345
Thiocystis violacea	Chromatiaceae	strain: DSM 208	13725	ASM1658356v1	GCA_016583565.1	GenBank	Scaffold	68563	5678398	08/01/2021	5090	PRJNA387386	SAMN07535004
Thiocystis violacea	Chromatiaceae	strain: DSM 207	13725	ASM1658357v1	GCA_016583575.1	GenBank	Contig	75551	5368928	08/01/2021	4819	PRJNA387386	SAMN07535003
Thiocystis violascens DSM 198	Chromatiaceae	strain: DSM 198	765911	ASM22774v3	GCA_000227745.3	GenBank	Complete Genome	5017071	5017071	08/06/2012	4627	PRJNA60641	SAMN02232062
Thioflavicoccus mobilis 8321	Chromatiaceae	strain: 8321	765912	ASM32704v1	GCA_000327045.1	GenBank	Complete Genome	4048921	4137521	20/12/2012	3783	PRJNA60883	SAMN02232063
Thiohalocapsa halophila	Chromatiaceae	strain: DSM 6210	69359	ASM1658382v1	GCA_016583825.1	GenBank	Contig	67316	5738447	08/01/2021	5214	PRJNA387386	SAMN07535010
Thiohalocapsa marina	Chromatiaceae	strain: DSM 19078	424902	ASM863233v1	GCA_008632335.1	GenBank	Contig	96455	4301207	21/09/2019	3870	PRJNA565247	SAMN12739217
Thiohalocapsa sp. ML1	Chromatiaceae	strain: ML1	1431688	ML-1	GCA_001469165.1	GenBank	Contig	114369	6305354	17/12/2015		PRJNA229990	SAMN02422661
Thiorhodococcus drewsii AZ1	Chromatiaceae	strain: AZ1	765913	ASM22406v1	GCA_000224065.2	GenBank	Contig	136427	5524189	19/08/2011	4785	PRJNA62879	SAMN02256531
Thiorhodococcus mannitoliphagus	Chromatiaceae	strain: DSM 18266	329406	ASM1091572v1	GCA_010915725.1	GenBank	Contig	38298	6310033	21/02/2020	5522	PRJNA606068	SAMN14084889
Thiorhodococcus minor	Chromatiaceae	strain: DSM 11518	57489	ASM1082056v1	GCA_010820565.1	GenBank	Contig	60973	6204626	20/02/2020	5482	PRJNA606066	SAMN14084852
Thiorhodovibrio sp. 970	Chromatiaceae	strain: 970	631362	ASM22872v3	GCA_000228725.3	GenBank	Scaffold	258398	5342862	23/03/2012	5002	PRJNA62667	SAMN02261404
Thiorhodovibrio winogradskyi	Chromatiaceae	strain: 6511	77007	ASM1665341v1	GCA_016653415.1	GenBank	Scaffold	81361	4867239	16/01/2021	4362	PRJNA387386	SAMN07156347
Thiospirillum jenense	Chromatiaceae	strain: DSM 216	1653858	ASM1414522v1	GCA_014145225.1	GenBank	Contig	86232	3217111	10/08/2020	2970	PRJNA638421	SAMN15192446
Acidihalobacter aeolianus	Ectothio	strain: V6	2792603	ASM175316v1	GCA_001753165.1	GenBank	Chromosome	3034452	3526118	06/10/2016	3301	PRJNA344938	SAMN05853496
Acidihalobacter ferrooxydans	Ectothio	strain: V8	1765967	ASM197572v1	GCA_001975725.1	GenBank	Chromosome	983259	3448835	30/01/2017	3232	PRJNA362495	SAMN06240324
Acidihalobacter prosperus	Ectothio	strain: DSM 5130	160660	ASM75409v2	GCA_000754095.2	GenBank	Contig	807228	3359675	22/06/2016	3264	PRJNA258228	SAMN02990926
Acidihalobacter yilgarnensis	Ectothio	strain: F5	2819280	ASM175324v1	GCA_001753245.1	GenBank	Complete Genome	3566941	3566941	06/10/2016	3428	PRJNA344521	SAMN05828143
Alkalilimnicola ehrlichii	Ectothio	strain: AK93	351052	ASM339971v1	GCA_003399715.1	GenBank	Contig	152031	4842573	16/08/2018	4575	PRJNA385381	SAMN06888241
Alkalilimnicola ehrlichii	Ectothio	strain: AK92	351052	ASM339976v1	GCA_003399765.1	GenBank	Contig	141883	4837250	16/08/2018	4534	PRJNA385252	SAMN06885782
Alkalilimnicola ehrlichii MLHE-1	Ectothio	strain: MLHE-1	187272	ASM1478v1	GCA_000014785.1	GenBank	Complete Genome	3275944	3275944	12/09/2006	2940	PRJNA15763	SAMN02598349
Alkalilimnicola sp. S0819	Ectothio	strain: S0819	2613922	ASM918436v1	GCA_009184365.1	GenBank	Contig	197985	2985996	19/10/2019	2808	PRJNA565860	SAMN12770268
Alkalispirillum mobile	Ectothio	strain: DSM 12769	85925	ASM366432v1	GCA_003664325.1	GenBank	Scaffold	326143	2952137	15/10/2018	2759	PRJNA463359	SAMN09074860
Aquisalimonas asiatica	Ectothio	strain: CGMCC 1.6291	406100	IMG-taxon 2617270766 annotated assembly	GCA_900110585.1	GenBank	Scaffold	446320	4037907	31/10/2016	3755	PRJEB16949	SAMN04488052
Aquisalimonas sp. 2447	Ectothio	strain: 2447	2740807	ASM1204489v1	GCA_012044895.1	GenBank	Complete Genome	3972634	3972634	06/04/2020	3744	PRJNA493957	SAMN14480933
Arhodomonas aquaeolei DSM 8974	Ectothio	strain: DSM 8974	1121016	ASM37464v1	GCA_000374645.1	GenBank	Scaffold	161256	3957769	23/04/2013		PRJNA174985	SAMN02441700
Arhodomonas sp. KWT	Ectothio	strain: KWT	2679915	ASM1099361v1	GCA_010993615.1	GenBank	Scaffold	8120	4558868	24/02/2020		PRJNA545514	SAMN13339011
Candidatus Macondimonas diazotrophica	Ectothio	strain: KTK01	2305248	ASM468420v1	GCA_004684205.1	GenBank	Contig	178425	2800882	06/04/2019	2797	PRJNA530182	SAMN11302943
Ectothiorhodosinus mongolicus	Ectothio	strain: DSM 15479	233100	ASM2240687v1	GCA_022406875.1	GenBank	Chromosome	455800	1995195	28/02/2022	1900	PRJNA387386	SAMN07535027
Ectothiorhodosinus mongolicus	Ectothio	strain: M9	233100	IMG-taxon 2681812864 annotated assembly	GCA_900156225.1	GenBank	Contig	707849	1990961	20/01/2017	1910	PRJEB18882	SAMN05216526
Ectothiorhodospira haloalkaliphila	Ectothio	strain: A	421628	ASM58381v1	GCA_000583815.1	GenBank	Chromosome	65711	3460134	03/03/2014	3142	PRJNA210423	SAMN02644663
Ectothiorhodospira haloalkaliphila	Ectothio	strain: 9902	421628	ASM2222936v1	GCA_022229365.1	GenBank	Contig	157842	3666279	15/02/2022	3519	PRJNA784568	SAMN23492262
Ectothiorhodospira haloalkaliphila ATCC 51935	Ectothio	strain: ATCC 51935	765873	ASM63393v1	GCA_000633935.1	GenBank	Scaffold	215495	3448426	21/04/2014		PRJNA62141	SAMN00118193
Ectothiorhodospira magna	Ectothio	strain: B7-7	867345	IMG-taxon 2675903141 annotated assembly	GCA_900110965.1	GenBank	Scaffold	88888	2721342	31/10/2016	2533	PRJEB16971	SAMN05421693
Ectothiorhodospira marina	Ectothio	strain: DSM 241	1396821	IMG-taxon 2675903016 annotated assembly	GCA_900109495.1	GenBank	Contig	143237	3185852	31/10/2016	3025	PRJEB16815	SAMN05444515
Ectothiorhodospira mobilis	Ectothio	strain: DSM 237	195064	ASM1658411v1	GCA_016584115.1	GenBank	Scaffold	77281	2796053	08/01/2021	2673	PRJNA387386	SAMN07535031
Ectothiorhodospira mobilis	Ectothio	strain: DG9	195064	ASM2222812v1	GCA_022228125.1	GenBank	Contig	162046	2682160	15/02/2022	2541	PRJNA785874	SAMN23587587
Ectothiorhodospira mobilis	Ectothio	strain: DSM 4180	195064	IMG-taxon 2671180234 annotated assembly	GCA_900114895.1	GenBank	Contig	185410	2624954	02/11/2016	2473	PRJEB17493	SAMN05421721
Ectothiorhodospira shaposhnikovii	Ectothio	strain: DSM 243	1054	ASM1658410v1	GCA_016584105.1	GenBank	Scaffold	109980	3788226	08/01/2021	3562	PRJNA387386	SAMN07535032
Ectothiorhodospira shaposhnikovii	Ectothio	strain: beta1	1054	ASM2222776v1	GCA_022227765.1	GenBank	Contig	280447	3341893	15/02/2022	3095	PRJNA782623	SAMN23390528
Ectothiorhodospira sp. 9100	Ectothio	strain: 9100	2897388	ASM2222756v1	GCA_022227565.1	GenBank	Contig	60896	3238183	15/02/2022	3089	PRJNA782333	SAMN23375496
Ectothiorhodospira sp. 9905	Ectothio	strain: 9905	2897387	ASM2222769v1	GCA_022227695.1	GenBank	Contig	61395	3202442	15/02/2022	3049	PRJNA782331	SAMN23375356
Ectothiorhodospira sp. A-7R	Ectothio	strain: A-7R	2899129	ASM2222922v1	GCA_022229225.1	GenBank	Contig	131122	3281322	15/02/2022	2976	PRJNA784533	SAMN23491263
Ectothiorhodospira sp. A-7Y	Ectothio	strain: A-7Y	2899128	ASM2222784v1	GCA_022227845.1	GenBank	Contig	131259	3282916	15/02/2022	2978	PRJNA784530	SAMN23491254
Ectothiorhodospira sp. B14B	Ectothio	strain: B14B	2899127	ASM2222778v1	GCA_022227785.1	GenBank	Contig	34579	3422169	15/02/2022	3165	PRJNA784526	SAMN23491177
Ectothiorhodospira sp. BSL-9	Ectothio	strain: BSL-9	1442136	ASM163284v1	GCA_001632845.1	GenBank	Complete Genome	3550080	3550080	27/04/2016	3248	PRJNA232800	SAMN03795182
Ectothiorhodospira sp. PHS-1	Ectothio	strain: PHS-1	519989	PHS-1-454	GCA_000225005.2	GenBank	Contig	81812	2943210	01/09/2011	2841	PRJNA68693	SAMN02471617
Ectothiorhodospira variabilis	Ectothio	strain: WN 22	505694	ASM2222762v1	GCA_022227625.1	GenBank	Contig	173955	3413657	15/02/2022	3200	PRJNA782335	SAMN23375619
Ectothiorhodospira variabilis	Ectothio	strain: WN 21Y	505694	ASM2222766v1	GCA_022227665.1	GenBank	Contig	152511	3452695	15/02/2022	3252	PRJNA782336	SAMN23375622
Ectothiorhodospira variabilis	Ectothio	strain: WN 21R	505694	ASM2222793v1	GCA_022227935.1	GenBank	Contig	153794	3484384	15/02/2022	3281	PRJNA782337	SAMN23375623
Ectothiorhodospira variabilis	Ectothio	strain: WN 2R	505694	ASM2222920v1	GCA_022229205.1	GenBank	Contig	153794	3484893	15/02/2022	3282	PRJNA782338	SAMN23375624
Halofilum ochraceum	Ectothio	strain: XJ16	1611323	ASM161431v2	GCA_001614315.2	GenBank	Contig	256142	3644302	26/10/2016		PRJNA314916	SAMN04545454
Halorhodospira abdelmalekii	Ectothio	strain: DSM 2110	421629	ASM1658362v1	GCA_016583625.1	GenBank	Contig	52165	3090835	08/01/2021	2798	PRJNA387386	SAMN07535005
Halorhodospira halochloris	Ectothio	strain: DSM 1059	1052	HH1059_assembly_1.0	GCA_002356555.2	GenBank	Complete Genome	2834560	2834560	22/05/2018	2637	PRJDB4565	SAMD00046889
Halorhodospira halochloris	Ectothio	strain: 9852	1052	ASM2222786v1	GCA_022227865.1	GenBank	Contig	65787	2888425	15/02/2022	2663	PRJNA784592	SAMN23493031
Halorhodospira halochloris	Ectothio	strain: 9851	1052	ASM2222932v1	GCA_022229325.1	GenBank	Contig	113162	2883546	15/02/2022	2615	PRJNA784590	SAMN23492966
Halorhodospira halochloris	Ectothio	strain: DSM-1059	1052	HH1059_assembly_1.0	GCF_002356555.1	RefSeq	Chromosome	2289440	2819782	20/02/2016	2556	PRJDB4565	SAMD00046889
Halorhodospira halophila	Ectothio	strain: IM 9630	1053	ASM1658368v1	GCA_016583685.1	GenBank	Scaffold	193051	2682090	08/01/2021	2523	PRJNA387386	SAMN07535014
Halorhodospira halophila	Ectothio	strain: IM9620	1053	ASM1665327v1	GCA_016653275.1	GenBank	Scaffold	68270	2703685	16/01/2021	2561	PRJNA387386	SAMN07156357
Halorhodospira halophila	Ectothio	strain: IM9626	1053	ASM1665340v1	GCA_016653405.1	GenBank	Scaffold	112732	2857375	16/01/2021	2682	PRJNA387386	SAMN07156348
Halorhodospira halophila	Ectothio	strain: 9624	1053	ASM2222792v1	GCA_022227925.1	GenBank	Contig	1430558	2780422	15/02/2022	2611	PRJNA784596	SAMN23493233
Halorhodospira halophila SL1	Ectothio	strain: SL1	349124	ASM1558v1	GCA_000015585.1	GenBank	Complete Genome	2678452	2678452	10/01/2007	2493	PRJNA15767	SAMN00623046
Halorhodospira neutriphila	Ectothio	strain: DSM 15116	168379	ASM1658405v1	GCA_016584055.1	GenBank	Contig	15252	2394163	08/01/2021	2461	PRJNA387386	SAMN07535017
Halorhodospira sp. 9621	Ectothio	strain: 9621	2899135	ASM2222805v1	GCA_022228055.1	GenBank	Contig	84972	2870233	15/02/2022	2687	PRJNA784611	SAMN23496126
Halorhodospira sp. 9622	Ectothio	strain: 9622	2899136	ASM2222802v1	GCA_022228025.1	GenBank	Contig	111269	2909722	15/02/2022	2774	PRJNA784612	SAMN23496127
Halorhodospira sp. 9628	Ectothio	strain: 9628	2899137	ASM2222807v1	GCA_022228075.1	GenBank	Contig	209852	2787144	15/02/2022	2608	PRJNA784613	SAMN23496128
Halorhodospira sp. M38	Ectothio	strain: M38	2899130	ASM2222798v1	GCA_022227985.1	GenBank	Contig	118143	2748046	15/02/2022	2593	PRJNA784559	SAMN23492158
Halorhodospira sp. M39old	Ectothio	strain: M39old	2899131	ASM2222924v1	GCA_022229245.1	GenBank	Contig	97388	2747719	15/02/2022	2590	PRJNA784560	SAMN23492181
Inmirania thermothiophila	Ectothio	strain: DSM 100275	1750597	ASM375163v1	GCA_003751635.1	GenBank	Contig	1064482	2608718	15/11/2018	2539	PRJNA500341	SAMN10362945
Nitrococcus mobilis Nb-231	Ectothio	strain: Nb-231	314278	ASM15320v1	GCA_000153205.1	GenBank	Scaffold	248028	3623681	11/04/2006	3551	PRJNA13475	SAMN02436141
Oceanococcus atlanticus	Ectothio	strain: 22II-S10r2	1317117	ASM208823v1	GCA_002088235.1	GenBank	Contig	859326	3652004	12/04/2017	3332	PRJNA196734	SAMN03097562
Spiribacter aquaticus	Ectothio	strain: SP30	1935996	ASM762521v1	GCA_007625215.1	GenBank	Scaffold	454578	1990024	29/07/2019	2007	PRJNA556116	SAMN12340814
Spiribacter curvatus	Ectothio	strain: UAH-SP71	1335757	ASM48590v1	GCA_000485905.1	GenBank	Complete Genome	1926631	1926631	29/10/2013	1912	PRJNA203688	SAMN02603231
Spiribacter roseus	Ectothio	strain: SSL4	1855875	ASM980584v1	GCA_009805845.1	GenBank	Contig	1317558	1992107	27/12/2019	1988	PRJNA326176	SAMN05271113
Spiribacter roseus	Ectothio	strain: SSL25	1855875	ASM980585v1	GCA_009805855.1	GenBank	Contig	23824	1876226	27/12/2019	1913	PRJNA326176	SAMN05271114
Spiribacter roseus	Ectothio	strain: SSL97	1855875	ASM980588v1	GCA_009805885.1	GenBank	Contig	305764	2062548	27/12/2019	2015	PRJNA326176	SAMN05271120
Spiribacter salinus	Ectothio	strain: M7-304	1335746	ASM1980062v1	GCA_019800625.1	GenBank	Contig	400718	1890714	30/08/2021	1808	PRJNA329470	SAMN05413112
Spiribacter salinus M19-40	Ectothio	strain: M19-40	1260251	ASM31957v2	GCA_000319575.2	GenBank	Complete Genome	1739487	1739487	24/05/2013	1732	PRJNA179191	SAMN02603230
Spiribacter sp. 2438	Ectothio	strain: 2438	2666185	ASM967670v1	GCA_009676705.1	GenBank	Complete Genome	1900931	1900931	20/11/2019	1903	PRJNA494838	SAMN13193767
Spiribacter sp. C176	Ectothio	strain: C176	2664894	ASM964922v1	GCA_009649225.1	GenBank	Contig	521041	2235242	11/11/2019	2151	PRJNA587567	SAMN13193768
Spiribacter sp. E85	Ectothio	strain: E85	2182432	ASM314943v1	GCA_003149435.1	GenBank	Scaffold	118172	4155782	16/05/2018	3863	PRJNA454792	SAMN09041437
Spiribacter sp. SSL99	Ectothio	strain: SSL99	1866884	ASM980592v1	GCA_009805925.1	GenBank	Contig	170064	2007791	27/12/2019	1960	PRJNA326176	SAMN05271121
Spiribacter vilamensis	Ectothio	strain: DSM 21056	531306	ASM421741v1	GCA_004217415.1	GenBank	Contig	2060525	2076021	20/02/2019	2059	PRJNA520340	SAMN10866386
Thioalbus denitrificans	Ectothio	strain: DSM 26407	547122	ASM333773v1	GCA_003337735.1	GenBank	Scaffold	221054	4145766	24/07/2018	3882	PRJNA463352	SAMN09074856
Thioalkalivibrio denitrificans	Ectothio	strain: ALJD	108003	ASM200036v1	GCA_002000365.1	GenBank	Scaffold	34381	3639353	15/02/2017	3472	PRJNA373980	SAMN06319236
Thioalkalivibrio halophilus	Ectothio	strain: HL17	252474	Tv_HL17_v1	GCA_001995255.1	GenBank	Scaffold	61089	2871788	12/02/2017	2803	PRJNA373847	SAMN06317462
Thioalkalivibrio nitratireducens DSM 14787	Ectothio	strain: DSM 14787	1255043	ASM32141v2	GCA_000321415.2	GenBank	Complete Genome	4002350	4002350	23/12/2015	3880	PRJNA178382	SAMN02602962
Thioalkalivibrio paradoxus ARh 1	Ectothio	strain: ARh 1	713585	ASM22768v3	GCA_000227685.3	GenBank	Complete Genome	3756729	3756729	03/01/2014	3489	PRJNA52643	SAMN02256529
Thioalkalivibrio sp. AKL10	Ectothio	strain: AKL10	1158158	ASM38184v1	GCA_000381845.1	GenBank	Scaffold	636200	2986682	24/04/2013		PRJNA185232	SAMN02441314
Thioalkalivibrio sp. AKL11	Ectothio	strain: AKL11	545264	ASM37784v1	GCF_000377845.1	RefSeq	Scaffold	200686	3002444	23/04/2013	2942	PRJNA178481	SAMN02441004
Thioalkalivibrio sp. AKL12	Ectothio	strain: AKL12	1158159	ASM37792v1	GCA_000377925.1	GenBank	Scaffold	195763	2974796	23/04/2013		PRJNA178486	SAMN02441005
Thioalkalivibrio sp. AKL17	Ectothio	strain: AKL17	1158160	ASM37788v1	GCA_000377885.1	GenBank	Scaffold	369175	2803222	23/04/2013		PRJNA178484	SAMN02441339
Thioalkalivibrio sp. AKL19	Ectothio	strain: AKL19	1266914	ASM42016v1	GCA_000420165.1	GenBank	Contig	323374	2884909	09/07/2013		PRJNA183051	SAMN02440567
Thioalkalivibrio sp. AKL3	Ectothio	strain: AKL3	1158153	ASM37780v1	GCA_000377805.1	GenBank	Scaffold	126431	2820283	23/04/2013		PRJNA178479	SAMN02441671
Thioalkalivibrio sp. AKL6	Ectothio	strain: AKL6	1158154	ASM37690v1	GCA_000376905.1	GenBank	Contig	575221	2836380	22/04/2013		PRJNA178482	SAMN02441053
Thioalkalivibrio sp. AKL7	Ectothio	strain: AKL7	1158155	ASM38170v1	GCA_000381705.1	GenBank	Scaffold	408322	2874105	24/04/2013		PRJNA185214	SAMN02441327
Thioalkalivibrio sp. AKL8	Ectothio	strain: AKL8	1158156	ASM38052v1	GCA_000380525.1	GenBank	Contig	328285	2842874	23/04/2013		PRJNA185234	SAMN02441726
Thioalkalivibrio sp. AKL9	Ectothio	strain: AKL9	1158157	ASM37782v1	GCA_000377825.1	GenBank	Scaffold	186780	2822887	23/04/2013		PRJNA178480	SAMN02441338
Thioalkalivibrio sp. AL21	Ectothio	strain: AL21	1158152	ASM38132v1	GCA_000381325.1	GenBank	Scaffold	807363	2966254	24/04/2013		PRJNA182467	SAMN02441654
Thioalkalivibrio sp. AL5	Ectothio	strain: AL5	1158149	ASM37856v1	GCA_000378565.1	GenBank	Scaffold	501466	2980438	23/04/2013		PRJNA182413	SAMN02440471
Thioalkalivibrio sp. ALD1	Ectothio	strain: ALD1	1158150	ASM38124v1	GCA_000381245.1	GenBank	Scaffold	567188	2644105	24/04/2013		PRJNA182462	SAMN02441337
Thioalkalivibrio sp. ALE10	Ectothio	strain: ALE10	748651	ASM38138v1	GCA_000381385.1	GenBank	Scaffold	264216	2766032	24/04/2013		PRJNA183022	SAMN02441655
Thioalkalivibrio sp. ALE11	Ectothio	strain: ALE11	1265494	ASM38120v1	GCA_000381205.1	GenBank	Scaffold	182926	2985038	24/04/2013		PRJNA182459	SAMN02440987
Thioalkalivibrio sp. ALE12	Ectothio	strain: ALE12	1158170	ASM38110v1	GCA_000381105.1	GenBank	Scaffold	239348	2850306	24/04/2013		PRJNA182453	SAMN02440479
Thioalkalivibrio sp. ALE14	Ectothio	strain: ALE14	1158168	ASM37684v1	GCA_000376845.1	GenBank	Contig	215672	3024612	22/04/2013		PRJNA182411	SAMN02440418
Thioalkalivibrio sp. ALE16	Ectothio	strain: ALE16	1158172	ASM38130v1	GCA_000381305.1	GenBank	Scaffold	141521	3141511	24/04/2013		PRJNA182466	SAMN02441669
Thioalkalivibrio sp. ALE17	Ectothio	strain: ALE17	1158173	ASM42560v1	GCA_000425605.1	GenBank	Scaffold	184025	2776528	11/07/2013		PRJNA188902	SAMN02440632
Thioalkalivibrio sp. ALE18	Ectothio	strain: ALE18	1158174	ASM38146v1	GCA_000381465.1	GenBank	Scaffold	338439	2767238	24/04/2013		PRJNA183048	SAMN02440485
Thioalkalivibrio sp. ALE19	Ectothio	strain: ALE19	1266909	ASM42860v1	GCA_000428605.1	GenBank	Scaffold	90455	3118282	15/07/2013		PRJNA183021	SAMN02441557
Thioalkalivibrio sp. ALE20	Ectothio	strain: ALE20	545275	ASM38140v1	GCA_000381405.1	GenBank	Scaffold	322207	2845558	24/04/2013		PRJNA183024	SAMN02441323
Thioalkalivibrio sp. ALE21	Ectothio	strain: ALE21	1158175	ASM320825v1	GCA_003208255.1	GenBank	Scaffold	127179	2801154	12/06/2018	2721	PRJNA179463	SAMN02194363
Thioalkalivibrio sp. ALE22	Ectothio	strain: ALE22	1158176	ASM38144v1	GCA_000381445.1	GenBank	Scaffold	189158	2748237	24/04/2013		PRJNA183027	SAMN02441656
Thioalkalivibrio sp. ALE23	Ectothio	strain: ALE23	1265495	ASM37854v1	GCA_000378545.1	GenBank	Scaffold	340369	2896574	23/04/2013		PRJNA182412	SAMN02441664
Thioalkalivibrio sp. ALE25	Ectothio	strain: ALE25	1158177	ASM37728v1	GCA_000377285.1	GenBank	Scaffold	180446	2855242	23/04/2013		PRJNA176569	SAMN02441347
Thioalkalivibrio sp. ALE27	Ectothio	strain: ALE27	1158178	ASM37748v1	GCA_000377485.1	GenBank	Scaffold	127248	2745684	23/04/2013		PRJNA176951	SAMN02440457
Thioalkalivibrio sp. ALE28	Ectothio	strain: ALE28	1158179	ASM37742v1	GCA_000377425.1	GenBank	Scaffold	181856	2910020	23/04/2013		PRJNA176948	SAMN02440456
Thioalkalivibrio sp. ALE30	Ectothio	strain: ALE30	1158181	ASM37746v1	GCA_000377465.1	GenBank	Scaffold	272801	2779335	23/04/2013		PRJNA176950	SAMN02441682
Thioalkalivibrio sp. ALE31	Ectothio	strain: ALE31	1158182	ASM37740v1	GCA_000377405.1	GenBank	Scaffold	338019	2770361	23/04/2013		PRJNA176947	SAMN02441681
Thioalkalivibrio sp. ALE6	Ectothio	strain: ALE6	1266908	ASM36456v1	GCA_000364565.1	GenBank	Contig	97183	2963704	15/04/2013		PRJNA183020	SAMN02441754
Thioalkalivibrio sp. ALE9	Ectothio	strain: ALE9	1158169	ASM37744v1	GCA_000377445.1	GenBank	Scaffold	223577	2938401	23/04/2013		PRJNA176949	SAMN02441000
Thioalkalivibrio sp. ALgr1	Ectothio	strain: ALgr1	748655	ASM37828v1	GCA_000378285.1	GenBank	Scaffold	708859	2748836	23/04/2013		PRJNA181382	SAMN02441330
Thioalkalivibrio sp. ALgr3	Ectothio	strain: ALgr3	1239292	ASM37732v1	GCA_000377325.1	GenBank	Scaffold	246902	2881569	23/04/2013		PRJNA176571	SAMN02441348
Thioalkalivibrio sp. ALgr5	Ectothio	strain: ALgr5	1158162	ASM38148v1	GCA_000381485.1	GenBank	Scaffold	176226	2853770	24/04/2013		PRJNA183049	SAMN02441324
Thioalkalivibrio sp. ALJ1	Ectothio	strain: ALJ1	1158144	ASM74539v1	GCA_000745395.1	GenBank	Scaffold	1756446	2766100	28/08/2014		PRJNA181378	SAMN02194616
Thioalkalivibrio sp. ALJ10	Ectothio	strain: ALJ10	1158759	ASM37730v1	GCA_000377305.1	GenBank	Scaffold	273077	2644363	23/04/2013		PRJNA176570	SAMN02441014
Thioalkalivibrio sp. ALJ11	Ectothio	strain: ALJ11	1158760	ASM37692v1	GCA_000376925.1	GenBank	Contig	85244	2776911	22/04/2013		PRJNA176572	SAMN02441383
Thioalkalivibrio sp. ALJ12	Ectothio	strain: ALJ12	1158761	ASM37830v1	GCA_000378305.1	GenBank	Scaffold	1574912	2779390	23/04/2013		PRJNA181383	SAMN02441677
Thioalkalivibrio sp. ALJ15	Ectothio	strain: ALJ15	748652	ASM38369v1	GCA_000383695.1	GenBank	Scaffold	547002	2852324	26/04/2013		PRJNA183365	SAMN02441632
Thioalkalivibrio sp. ALJ16	Ectothio	strain: ALJ16	1158762	ASM37734v1	GCA_000377345.1	GenBank	Scaffold	165740	2755057	23/04/2013		PRJNA176573	SAMN02441680
Thioalkalivibrio sp. ALJ2	Ectothio	strain: ALJ2	1261622	ASM37832v1	GCA_000378325.1	GenBank	Scaffold	425729	2881727	23/04/2013		PRJNA181384	SAMN02440992
Thioalkalivibrio sp. ALJ20	Ectothio	strain: ALJ20	1158763	ASM37858v1	GCA_000378585.1	GenBank	Scaffold	1060159	2965657	23/04/2013		PRJNA182417	SAMN02440472
Thioalkalivibrio sp. ALJ21	Ectothio	strain: ALJ21	1158764	ASM37860v1	GCA_000378605.1	GenBank	Scaffold	880682	2964639	23/04/2013		PRJNA182418	SAMN02440996
Thioalkalivibrio sp. ALJ24	Ectothio	strain: ALJ24	545276	ASM37778v1	GCA_000377785.1	GenBank	Scaffold	190974	2814898	23/04/2013		PRJNA178478	SAMN02441670
Thioalkalivibrio sp. ALJ3	Ectothio	strain: ALJ3	1240557	ASM37720v1	GCA_000377205.1	GenBank	Scaffold	444648	2629588	23/04/2013		PRJNA176446	SAMN02441679
Thioalkalivibrio sp. ALJ4	Ectothio	strain: ALJ4	1240558	ASM37722v1	GCA_000377225.1	GenBank	Scaffold	622554	2982358	23/04/2013		PRJNA176447	SAMN02441346
Thioalkalivibrio sp. ALJ5	Ectothio	strain: ALJ5	1237929	ASM37724v1	GCA_000377245.1	GenBank	Scaffold	501472	2983025	23/04/2013		PRJNA176448	SAMN02441012
Thioalkalivibrio sp. ALJ6	Ectothio	strain: ALJ6	748654	ASM37736v1	GCF_000377365.1	RefSeq	Scaffold	204776	2845094	23/04/2013	2691	PRJNA176574	SAMN02441349
Thioalkalivibrio sp. ALJ7	Ectothio	strain: ALJ7	1158756	ASM37686v1	GCA_000376865.1	GenBank	Contig	500151	2712147	22/04/2013		PRJNA176575	SAMN02441736
Thioalkalivibrio sp. ALJ8	Ectothio	strain: ALJ8	1158757	ASM37738v1	GCA_000377385.1	GenBank	Scaffold	516346	2817953	23/04/2013		PRJNA176576	SAMN02440999
Thioalkalivibrio sp. ALJ9	Ectothio	strain: ALJ9	1158758	ASM38058v1	GCA_000380585.1	GenBank	Contig	607192	2933045	23/04/2013		PRJNA185216	SAMN02440420
Thioalkalivibrio sp. ALJT	Ectothio	strain: ALJT	1158146	ASM38182v1	GCA_000381825.1	GenBank	Scaffold	224258	2659308	24/04/2013		PRJNA185231	SAMN02441660
Thioalkalivibrio sp. ALM2T	Ectothio	strain: ALM2T	1158184	ASM38150v1	GCA_000381505.1	GenBank	Scaffold	180715	2924114	24/04/2013		PRJNA183050	SAMN02441657
Thioalkalivibrio sp. ALMg11	Ectothio	strain: ALMg11	1158165	ASM37790v1	GCA_000377905.1	GenBank	Scaffold	299424	3037788	23/04/2013		PRJNA178485	SAMN02440463
Thioalkalivibrio sp. ALMg13-2	Ectothio	strain: ALMg13-2	1158167	ASM38118v1	GCA_000381185.1	GenBank	Scaffold	114057	3018254	24/04/2013		PRJNA182457	SAMN02440481
Thioalkalivibrio sp. ALMg2	Ectothio	strain: ALMg2	1265497	ASM38114v1	GCF_000381145.1	RefSeq	Scaffold	96464	2918561	24/04/2013	2814	PRJNA182455	SAMN02441668
Thioalkalivibrio sp. ALMg3	Ectothio	strain: ALMg3	1158163	ASM38122v1	GCA_000381225.1	GenBank	Scaffold	173626	2799910	24/04/2013		PRJNA182461	SAMN02441336
Thioalkalivibrio sp. ALMg9	Ectothio	strain: ALMg9	1266912	ASM38062v1	GCA_000380625.1	GenBank	Scaffold	612783	2925715	23/04/2013		PRJNA183026	SAMN02440419
Thioalkalivibrio sp. ALR17-21	Ectothio	strain: ALR17-21	1269813	ASM42018v1	GCA_000420185.1	GenBank	Contig	97686	2998957	09/07/2013		PRJNA183370	SAMN02440568
Thioalkalivibrio sp. ALRh	Ectothio	strain: ALRh	1266911	ASM38142v1	GCA_000381425.1	GenBank	Scaffold	217679	2747676	24/04/2013		PRJNA183025	SAMN02440484
Thioalkalivibrio sp. ALSr1	Ectothio	strain: ALSr1	748658	ASM38194v1	GCF_000381945.1	RefSeq	Scaffold	301221	2928811	24/04/2013	2807	PRJNA185293	SAMN02441317
Thioalkalivibrio sp. ARh3	Ectothio	strain: ARh3	1158148	ASM37726v1	GCA_000377265.1	GenBank	Scaffold	339187	2788198	23/04/2013		PRJNA176568	SAMN02441013
Thioalkalivibrio sp. ARh4	Ectothio	strain: ARh4	1158151	ASM37826v1	GCA_000378265.1	GenBank	Scaffold	333818	3043512	23/04/2013		PRJNA181381	SAMN02441345
Thioalkalivibrio sp. ARh5	Ectothio	strain: ARh5	1158183	ASM38180v1	GCF_000381805.1	RefSeq	Scaffold	679738	2768380	24/04/2013	2644	PRJNA185230	SAMN02440492
Thioalkalivibrio sp. HK1	Ectothio	strain: HK1	1469245	work bench 6.5 assembly of Candidatus Thioalkalivibrio spongium HK1	GCA_000583135.1	GenBank	Contig	49975	3460162	28/02/2014		PRJNA238168	SAMN02641234
Thioalkalivibrio sp. HL-Eb18	Ectothio	strain: HL-Eb18	1266913	ASM36498v1	GCA_000364985.1	GenBank	Scaffold	149474	2761862	15/04/2013		PRJNA183047	SAMN02441072
Thioalkalivibrio sp. K90mix	Ectothio	strain: K90mix	396595	ASM2554v1	GCA_000025545.1	GenBank	Complete Genome	2744800	2985056	17/02/2010	2943	PRJNA30759	SAMN02598475
Thioalkalivibrio sp. XN279	Ectothio	strain: XN279	2714953	ASM1108988v1	GCA_011089885.1	GenBank	Scaffold	367091	3129098	09/03/2020	2920	PRJNA609603	SAMN14256437
Thioalkalivibrio sp. XN8	Ectothio	strain: XN8	2712863	ASM1105825v1	GCA_011058255.1	GenBank	Scaffold	171705	3112415	02/03/2020	3012	PRJNA608215	SAMN14167762
Thioalkalivibrio sulfidiphilus	Ectothio	strain: ALJ17	1033854	ASM37794v1	GCA_000377945.1	GenBank	Scaffold	69354	3053023	23/04/2013		PRJNA178487	SAMN02441672
Thioalkalivibrio sulfidiphilus HL-EbGr7	Ectothio	strain: HL-EbGR7	396588	ASM2198v1	GCA_000021985.1	GenBank	Complete Genome	3464554	3464554	13/01/2009	3372	PRJNA29177	SAMN00001443
Thioalkalivibrio thiocyanodenitrificans ARhD 1	Ectothio	strain: ARhD 1	713586	ASM37896v1	GCA_000378965.1	GenBank	Scaffold	3145773	3746647	23/04/2013		PRJNA81091	SAMN02261294
Thioalkalivibrio thiocyanoxidans ARh 4	Ectothio	strain: ARh 4	713587	ASM22768v1	GCF_000227685.1	RefSeq	Contig	651621	3757239	06/10/2011		PRJNA52643	SAMN02256529
Thioalkalivibrio thiocyanoxidans ARh2	Ectothio	strain: ARh2	1279019	ASM38521v1	GCA_000385215.1	GenBank	Contig	76349	2765337	26/04/2013		PRJNA185302	SAMN02441309
Thioalkalivibrio versutus	Ectothio	strain: D301	106634	ASM102095v1	GCA_001020955.1	GenBank	Complete Genome	2969361	2969361	05/06/2015	2761	PRJNA282574	SAMN03571539
Thioalkalivibrio versutus	Ectothio	strain: AL 2	106634	ASM199932v1	GCA_001999325.1	GenBank	Scaffold	95932	2835344	13/02/2017	2727	PRJNA371771	SAMN06311538
Thiogranum longum	Ectothio	strain: DSM 19610	1537524	ASM433908v1	GCA_004339085.1	GenBank	Scaffold	743075	2916906	11/03/2019	2889	PRJNA463358	SAMN09074859
Thiohalomonas denitrificans	Ectothio	strain: HLD2	415747	IMG-taxon 2593339163 annotated assembly	GCA_900102855.1	GenBank	Scaffold	266225	3563632	17/10/2016	3334	PRJEB16125	SAMN03097708
Thiohalospira halophila DSM 15071	Ectothio	strain: HL 3	1123397	IMG-taxon 2595698212 annotated assembly	GCA_900112605.1	GenBank	Scaffold	215901	2687697	02/11/2016	2702	PRJEB17214	SAMN05660831
Thiorhodospira sibirica ATCC 700588	Ectothio	strain: ATCC 700588	765914	ASM22772v3	GCA_000227725.3	GenBank	Scaffold	72155	3196878	18/08/2021		PRJNA61387	SAMN02441807
