# Supplementary material for: Viruses of sulfur oxidizing phototrophs encode genes for pigment, carbon, and sulfur metabolisms
Source: Commun Earth Environ. 2023 Apr 19;4(1):126. doi: 10.1038/s43247-023-00796-4 (PMC11041744; doi:10.1038/s43247-023-00796-4)
Supplement: Supplementary file 4 — Supplementary Data 2 [file 43247_2023_796_MOESM4_ESM.csv]

Metagenome sample	Phage genome/fragment	Fractional Abundance	AMGs present?	AMG(s)	Lyfestyle	length	gene_count	Genome Quality	BLASTn predicted host (MAGs)	pident	length	confidence	BLASTn predicted host (NCBI PSB+GSB)	pident	length	confidence	CRISPR spacer predicted host (NCBI PSB+GSB)	pident	length	mismatch	confidence	tRNA predicted host (NCBI PSB+GSB)	pident	pcov	confidence
Poison lake freshwater metagenome	ddfe983e-ee5c-4ca6-9d2e-99ddc96f8b6e_runid=0c1d3e486fe691d1363ad5708b6ea1336e0145a4_sampleid=PoisonLake_3_28_read=288169_ch=507_start_time=2022-03-30T06:57:35Z_model_version_id=2021-05-17_dna_r9.4.1_minion_96_29d8704b	0.000164362	Y	PGD,_gnd,_gntZ; G6PD,_zwf (2copies)	lytic	6405	10	low_quality_draft	PL_bin01	88.005	6578	Low confidence	NZ_JABX01000060-1_Thiohalocapsa_sp-_ML1_contig00061_whole_genome_shotgun_sequence	87.846	6582	High confidence	NZ_CP020370-1_Candidatus_Thiodictyon_syntrophicum_strain_Cad16T_chromosome_complete_genome_CRISPR_667_spacer_11	100	17	0	Low confidence
Poison lake freshwater metagenome	d97045fa-ea76-4a16-8482-d12d2348c2e4_runid=0c1d3e486fe691d1363ad5708b6ea1336e0145a4_sampleid=PoisonLake_3_28_read=154895_ch=163_start_time=2022-03-29T19:59:22Z_model_version_id=2021-05-17_dna_r9.4.1_minion_96_29d8704b	0.000541101	Y	psbA	lytic	4247	11	low_quality_draft					NZ_JABX01000017-1_Thiohalocapsa_sp-_ML1_contig00017_whole_genome_shotgun_sequence	87.765	425	Low confidence	NZ_AP024563-1_Allochromatium_tepidum_strain_NZ_chromosome_complete_genome_CRISPR_827_spacer_66	100	19	0	Low confidence
Lime blue sediment metagenome	contig_9808	5.56536E-05	Y	CP12	lytic	12144	21	low_quality_draft									NZ_JAERPS020000001-1_Rheinheimera_sp-_MA13_1_whole_genome_shotgun_sequence_CRISPR_825_spacer_14	100	15	0	Low confidence
Lime blue sediment metagenome	contig_7752	4.37356E-05	Y	cysH	lytic	72851	145	low_quality_draft									NZ_FNOW01000051-1_Allochromatium_warmingii_strain_DSM_173_whole_genome_shotgun_sequence_CRISPR_847_spacer_6	100	18	0	Low confidence
Lime blue sediment metagenome	contig_7244	6.02011E-05	Y	phsA,_psrA; iscS,_NFS1	lytic	174815	301	low_quality_draft					NZ_WNXE01000119-1_Arhodomonas_sp-_KWT_NODE_119_length_8832_cov_41-530554_whole_genome_shotgun_sequence	78.326	669	Low confidence	NZ_JAJNQO010000007-1_Ectothiorhodospira_sp-_A-7R_assembly_contig_7_whole_genome_shotgun_sequence_CRISPR_329_spacer_3	100	18	0	Low confidence
Lime blue sediment metagenome	contig_6928	7.98815E-05	Y	crtF	lytic	71312	121	medium_quality_draft									NC_018012-1_Thiocystis_violascens_DSM_198_complete_sequence_CRISPR_624_spacer_40	100	18	0	Low confidence
Lime blue sediment metagenome	contig_5068_fragment_2	3.3548E-05	Y	moaA	lysogenic	5756	8	low_quality_draft									NZ_SMAO01000002-1_Thiobaca_trueperi_strain_DSM_13587_Ga0244666_102_whole_genome_shotgun_sequence_CRISPR_690_spacer_42	100	16	0	Low confidence
Lime blue sediment metagenome	contig_43205	0.00027009	Y	thiF	lytic	160865	259	medium_quality_draft									NZ_LAHP01000149-1_Arsukibacterium_sp-_MJ3_EFN4V4VZ_whole_genome_shotgun_sequence_CRISPR_643_spacer_6	100	18	0	Low confidence
Lime blue sediment metagenome	contig_42390	0.000120648	Y	cysH	lytic	8803	14	low_quality_draft									NZ_JAAXKX010000026-1_Marichromatium_bheemlicum_strain_DSM_18632_assembly_contig_26_whole_genome_shotgun_sequence_CRISPR_727_spacer_14	100	18	0	Low confidence
Lime blue sediment metagenome	contig_4049	0.000119346	Y	talA_talB	lytic	9708	16	low_quality_draft									NC_019940-1_Thioflavicoccus_mobilis_8321_complete_sequence_CRISPR_631_spacer_33	100	16	0	Low confidence
Lime blue sediment metagenome	contig_38992	0.000102933	Y	rpe	lytic	2814	6	low_quality_draft									NZ_NRSH01000020-1_Halorhodospira_neutriphila_strain_DSM_15116_scaffold0020_whole_genome_shotgun_sequence_CRISPR_291_spacer_4	100	16	0	Low confidence
Lime blue sediment metagenome	contig_35782	1.03197E-05	Y	psbA	lytic	9356	12	low_quality_draft									NZ_AP014836-1_Candidatus_Nitrosoglobus_terrae_strain_TAO100_chromosome_CRISPR_663_spacer_38	100	16	0	Low confidence
Lime blue sediment metagenome	contig_33004	1.93113E-05	Y	CP12	lytic	34998	89	low_quality_draft									NZ_CP017305-1_Chlorobaculum_limnaeum_strain_DSM_1677_chromosome_complete_genome_CRISPR_957_spacer_28	100	18	0	Low confidence
Lime blue sediment metagenome	contig_3207_fragment_1	0.000114686	Y	cysH	lysogenic	40410	58	medium_quality_draft									NZ_NRRQ01000044-1_Chromatium_okenii_strain_DSM_169_scaffold0044_whole_genome_shotgun_sequence_CRISPR_764_spacer_12	100	17	0	Low confidence
Lime blue sediment metagenome	contig_2906_fragment_1	0	Y	moaA	lysogenic	13850	23	low_quality_draft									NZ_CP020370-1_Candidatus_Thiodictyon_syntrophicum_strain_Cad16T_chromosome_complete_genome_CRISPR_665_spacer_28	100	16	0	Low confidence
Lime blue sediment metagenome	contig_27918	1.1126E-05	Y	iscS,_NFS1	lytic	8678	17	low_quality_draft									NZ_QKMA01000016-1_Thioalkalivibrio_sp-_ALE21_D893DRAFT_scaffold00016-16_whole_genome_shotgun_sequence_CRISPR_249_spacer_11	100	18	0	Low confidence
Lime blue sediment metagenome	contig_26884	2.66289E-05	Y	cysH	lytic	18129	34	low_quality_draft									NC_008639-1_Chlorobium_phaeobacteroides_DSM_266_complete_sequence_CRISPR_930_spacer_114	100	16	0	Low confidence
Lime blue sediment metagenome	contig_26538	2.22391E-05	Y	cysE	lytic	8683	12	low_quality_draft									NZ_NRSH01000020-1_Halorhodospira_neutriphila_strain_DSM_15116_scaffold0020_whole_genome_shotgun_sequence_CRISPR_291_spacer_55	100	17	0	Low confidence
Lime blue sediment metagenome	contig_24920	0	Y	iscS,_NFS1 (2copies)	lytic	15710	42	low_quality_draft									NC_011026-1_Chloroherpeton_thalassium_ATCC_35110_complete_sequence_CRISPR_941_spacer_85	100	17	0	Low confidence
Lime blue sediment metagenome	contig_2196	3.02551E-05	Y	moeB	lytic	178709	359	high_quality_draft									NC_010831-1_Chlorobium_phaeobacteroides_BS1_complete_sequence_CRISPR_944_spacer_19	100	17	0	Low confidence
Lime blue sediment metagenome	contig_21949	5.87591E-05	Y	cysH	lytic	9859	16	low_quality_draft									NZ_JABVCQ010000002-1_Thiospirillum_jenense_strain_DSM_216_assembly_contig_2_whole_genome_shotgun_sequence_CRISPR_739_spacer_13	100	16	0	Low confidence
Lime blue sediment metagenome	contig_20854	6.80599E-05	Y	moeB	lytic	96466	128	high_quality_draft									NC_007514-1_Chlorobium_chlorochromatii_CaD3_complete_sequence_CRISPR_927_spacer_48	100	20	0	High confidence
Lime blue sediment metagenome	contig_2018	6.41447E-05	Y	moaA	lytic	43651	95	low_quality_draft					NZ_PPGH01000037-1_Chromatium_okenii_strain_LaCa_tig00000296_whole_genome_shotgun_sequence	97.143	35	Low confidence	NZ_AONC01000039-1_Imhoffiella_purpurea_strain_AK35_contig39_whole_genome_shotgun_sequence_CRISPR_634_spacer_20	100	18	0	Low confidence	NZ_PPGH01000037-1_Chromatium_okenii_strain_LaCa_tig00000296_whole_genome_shotgun_sequence	100	31
Lime blue sediment metagenome	contig_18935	0.000183393	Y	psbA (4copies)	lytic	8950	19	low_quality_draft					NZ_JAANBD010000025-1_Thioalkalivibrio_sp-_XN279_70_whole_genome_shotgun_sequence	75.661	719	Low confidence	NZ_QPJY01000014-1_Thioalbus_denitrificans_strain_DSM_26407_Ga0244567_114_whole_genome_shotgun_sequence_CRISPR_251_spacer_109	100	16	0	Low confidence
Lime blue sediment metagenome	contig_17883	0.000194031	Y	CP12	lytic	41799	70	medium_quality_draft									NZ_AASE01000005-1_Chlorobium_ferrooxidans_DSM_13031_ctg59_whole_genome_shotgun_sequence_CRISPR_953_spacer_74	100	17	0	Low confidence
Lime blue sediment metagenome	contig_17183	1.69972E-05	Y	mec	lytic	28402	39	low_quality_draft									NZ_NRRQ01000044-1_Chromatium_okenii_strain_DSM_169_scaffold0044_whole_genome_shotgun_sequence_CRISPR_764_spacer_12	100	16	0	Low confidence
Lime blue sediment metagenome	contig_16524	4.30455E-05	Y	cysH	lysogenic	15701	25	low_quality_draft									NC_011026-1_Chloroherpeton_thalassium_ATCC_35110_complete_sequence_CRISPR_940_spacer_85	100	15	0	Low confidence
Lime blue sediment metagenome	contig_15686	3.44683E-05	Y	nrnA	lytic	431378	847	high_quality_draft									NZ_JAJOYU010000023-1_Pararheinheimera_soli_strain_BD-d46_23_whole_genome_shotgun_sequence_CRISPR_835_spacer_19	100	20	0	High confidence
Lime blue sediment metagenome	contig_15561	2.56607E-05	Y	cysH	lytic	18813	40	low_quality_draft									NC_010831-1_Chlorobium_phaeobacteroides_BS1_complete_sequence_CRISPR_942_spacer_7	100	17	0	Low confidence
Lime blue sediment metagenome	contig_11429	8.3844E-05	Y	psbA (2copies)	lytic	10364	14	low_quality_draft									NZ_NRSD01000012-1_Thiocapsa_imhoffii_strain_DSM_21303_scaffold0012_whole_genome_shotgun_sequence_CRISPR_801_spacer_33	100	18	0	Low confidence
Lime blue sediment metagenome	contig_11073	8.26378E-05	Y	cysH (2copies)	lysogenic	137867	292	medium_quality_draft									NC_008639-1_Chlorobium_phaeobacteroides_DSM_266_complete_sequence_CRISPR_930_spacer_32	100	18	0	Low confidence
Lime blue sediment metagenome	contig_10754_fragment_12	7.08892E-05	Y	nrnA	lysogenic	8172	10	low_quality_draft	LB_bin03	100	8172	High confidence					NZ_CP020370-1_Candidatus_Thiodictyon_syntrophicum_strain_Cad16T_chromosome_complete_genome_CRISPR_666_spacer_15	100	16	0	Low confidence
Lime blue sediment metagenome	contig_10077	4.05202E-05	Y	iscS,_NFS1	lytic	135819	258	medium_quality_draft									NC_007514-1_Chlorobium_chlorochromatii_CaD3_complete_sequence_CRISPR_927_spacer_48	100	21	0	High confidence
Poison lake freshwater metagenome	aadf5fe3-68a3-4613-8f8c-78d28a9026fb_runid=0c1d3e486fe691d1363ad5708b6ea1336e0145a4_sampleid=PoisonLake_3_28_read=283072_ch=119_start_time=2022-03-30T03:57:32Z_model_version_id=2021-05-17_dna_r9.4.1_minion_96_29d8704b	0.000380997	Y	PGD,_gnd,_gntZ; G6PD,_zwf	lytic	2999	7	low_quality_draft	PL_bin01	91.205	3138	Low confidence	NZ_JABX01000060-1_Thiohalocapsa_sp-_ML1_contig00061_whole_genome_shotgun_sequence	90.419	3152	High confidence	NZ_RHFJ01000034-1_Marichromatium_sp-_AB32_NODE_34_length_40345_cov_6-421229_whole_genome_shotgun_sequence_CRISPR_674_spacer_52	100	17	0	Low confidence
Poison lake freshwater metagenome	584e9e81-ca11-4f0b-b9d0-dc91118bb69e_runid=0c1d3e486fe691d1363ad5708b6ea1336e0145a4_sampleid=PoisonLake_3_28_read=157895_ch=211_start_time=2022-03-29T13:34:58Z_model_version_id=2021-05-17_dna_r9.4.1_minion_96_29d8704b	0.000385469	Y	PGD,_gnd,_gntZ	lytic	5229	13	low_quality_draft	PL_bin01	90.565	4886	Low confidence	NZ_JABX01000060-1_Thiohalocapsa_sp-_ML1_contig00061_whole_genome_shotgun_sequence	90.487	4888	High confidence	NZ_RHFJ01000034-1_Marichromatium_sp-_AB32_NODE_34_length_40345_cov_6-421229_whole_genome_shotgun_sequence_CRISPR_674_spacer_52	100	17	0	Low confidence
Poison lake freshwater metagenome	3ac30e1a-f156-44fb-a3d8-8aa6cccf7f55_runid=0c1d3e486fe691d1363ad5708b6ea1336e0145a4_sampleid=PoisonLake_3_28_read=222132_ch=110_start_time=2022-03-29T21:18:48Z_model_version_id=2021-05-17_dna_r9.4.1_minion_96_29d8704b	3.95418E-05	Y	cysH	lytic	5276	7	low_quality_draft	PL_bin04	91.136	3486	Low confidence	NZ_NRSJ01000004-1_Halochromatium_glycolicum_strain_DSM_11080_scaffold0004_whole_genome_shotgun_sequence	96.226	53	Low confidence	NZ_JAJNQO010000007-1_Ectothiorhodospira_sp-_A-7R_assembly_contig_7_whole_genome_shotgun_sequence_CRISPR_329_spacer_63	100	16	0	Low confidence
Poison lake freshwater metagenome	163c5589-95f8-4b05-aed8-d0f713522608_runid=0c1d3e486fe691d1363ad5708b6ea1336e0145a4_sampleid=PoisonLake_3_28_read=77459_ch=377_start_time=2022-03-29T10:22:50Z_model_version_id=2021-05-17_dna_r9.4.1_minion_96_29d8704b	0.000518104	Y	G6PD,_zwf	lytic	3370	6	low_quality_draft	PL_bin01	89.86	2781	Low confidence	NZ_JABX01000060-1_Thiohalocapsa_sp-_ML1_contig00061_whole_genome_shotgun_sequence	89.612	2782	High confidence	NZ_QKMA01000018-1_Thioalkalivibrio_sp-_ALE21_D893DRAFT_scaffold00018-18_whole_genome_shotgun_sequence_CRISPR_250_spacer_52	95	20	1
Poison lake freshwater metagenome	ffff6b31-371d-41e6-8f99-2fadfcfa683c_runid=0c1d3e486fe691d1363ad5708b6ea1336e0145a4_sampleid=PoisonLake_3_28_read=78300_ch=412_start_time=2022-03-29T06:24:37Z_model_version_id=2021-05-17_dna_r9.4.1_minion_96_29d8704b	3.68493E-06	N		lytic	3484	5	low_quality_draft	PL_bin04	95.45	2242	High confidence	NZ_NRRR01000023-1_Chromatium_weissei_strain_DSM_5161_scaffold0024_whole_genome_shotgun_sequence	94.685	1844	High confidence	NZ_PDNX01000007-1_Prosthecochloris_sp-_ZM_Scaffold_1_whole_genome_shotgun_sequence_CRISPR_987_spacer_7	100	15	0	Low confidence
Poison lake freshwater metagenome	fffd4e17-e747-4419-8964-b761c272d723_runid=0c1d3e486fe691d1363ad5708b6ea1336e0145a4_sampleid=PoisonLake_3_28_read=175812_ch=366_start_time=2022-03-29T21:15:20Z_model_version_id=2021-05-17_dna_r9.4.1_minion_96_29d8704b	0.000117896	N		lytic	3648	7	low_quality_draft	PL_bin04	93.261	2226	Low confidence	NZ_NRRR01000023-1_Chromatium_weissei_strain_DSM_5161_scaffold0024_whole_genome_shotgun_sequence	92.108	1850	High confidence	NZ_AFHI01000014-1_Rheinheimera_sp-_A13L_DRAFT__contig00021_whole_genome_shotgun_sequence_CRISPR_611_spacer_113	100	15	0	Low confidence
Poison lake freshwater metagenome	fff00be4-7507-4777-a6a1-939cc7e2fd22_runid=0c1d3e486fe691d1363ad5708b6ea1336e0145a4_sampleid=PoisonLake_3_28_read=143998_ch=81_start_time=2022-03-29T18:09:48Z_model_version_id=2021-05-17_dna_r9.4.1_minion_96_29d8704b	1.81281E-06	N		lytic	3541	5	low_quality_draft	PL_bin04	92.685	2242	Low confidence	NZ_NRRR01000023-1_Chromatium_weissei_strain_DSM_5161_scaffold0024_whole_genome_shotgun_sequence	91.931	1859	High confidence	NZ_MPJE01000024-1_Chlorobium_sp-_KB01_828_whole_genome_shotgun_sequence_CRISPR_959_spacer_11	100	16	0	Low confidence
Poison lake freshwater metagenome	ffe8f031-e46d-4f34-b475-2f20d3b2732d_runid=0c1d3e486fe691d1363ad5708b6ea1336e0145a4_sampleid=PoisonLake_3_28_read=216615_ch=349_start_time=2022-03-29T18:53:16Z_model_version_id=2021-05-17_dna_r9.4.1_minion_96_29d8704b	1.00268E-06	N		lytic	3201	6	low_quality_draft	PL_bin04	92.914	2272	Low confidence	NZ_NRRR01000027-1_Chromatium_weissei_strain_DSM_5161_scaffold0029_whole_genome_shotgun_sequence	93.735	1644	High confidence	NC_013852-1_Allochromatium_vinosum_DSM_180_plasmid_pALVIN01_complete_sequence_CRISPR_609_spacer_2	100	15	0	Low confidence
Poison lake freshwater metagenome	ffc609a5-bb50-4a14-9ef6-02624b381c3a_runid=0c1d3e486fe691d1363ad5708b6ea1336e0145a4_sampleid=PoisonLake_3_28_read=134452_ch=42_start_time=2022-03-29T13:46:43Z_model_version_id=2021-05-17_dna_r9.4.1_minion_96_29d8704b	9.2362E-07	N		lytic	3475	6	low_quality_draft	PL_bin04	87.898	2264	Low confidence	NZ_NRRR01000023-1_Chromatium_weissei_strain_DSM_5161_scaffold0024_whole_genome_shotgun_sequence	87.288	1888	High confidence	NZ_FNOW01000051-1_Allochromatium_warmingii_strain_DSM_173_whole_genome_shotgun_sequence_CRISPR_847_spacer_27	100	16	0	Low confidence
Poison lake freshwater metagenome	ff9f5923-9cc7-42ff-8354-d39fa64dd822_runid=0c1d3e486fe691d1363ad5708b6ea1336e0145a4_sampleid=PoisonLake_3_28_read=210664_ch=301_start_time=2022-03-29T19:51:21Z_model_version_id=2021-05-17_dna_r9.4.1_minion_96_29d8704b	4.48109E-06	N		lytic	2865	4	low_quality_draft	PL_bin04	94.834	1626	Low confidence	NZ_NRRR01000023-1_Chromatium_weissei_strain_DSM_5161_scaffold0024_whole_genome_shotgun_sequence	94.965	1847	High confidence	NZ_PDNX01000007-1_Prosthecochloris_sp-_ZM_Scaffold_1_whole_genome_shotgun_sequence_CRISPR_987_spacer_7	100	15	0	Low confidence
Poison lake freshwater metagenome	ff901835-d3e3-4e75-88bd-de18398a91ed_runid=0c1d3e486fe691d1363ad5708b6ea1336e0145a4_sampleid=PoisonLake_3_28_read=83150_ch=64_start_time=2022-03-29T06:48:03Z_model_version_id=2021-05-17_dna_r9.4.1_minion_96_29d8704b	9.1233E-07	N		lytic	3518	4	low_quality_draft	PL_bin04	91.509	2273	Low confidence	NZ_NRRR01000023-1_Chromatium_weissei_strain_DSM_5161_scaffold0024_whole_genome_shotgun_sequence	90.075	1864	High confidence	NZ_PDNX01000007-1_Prosthecochloris_sp-_ZM_Scaffold_1_whole_genome_shotgun_sequence_CRISPR_988_spacer_5	100	17	0	Low confidence
Poison lake freshwater metagenome	ff858639-ad83-42b3-9943-a443b41649f1_runid=0c1d3e486fe691d1363ad5708b6ea1336e0145a4_sampleid=PoisonLake_3_28_read=383391_ch=456_start_time=2022-03-30T14:49:50Z_model_version_id=2021-05-17_dna_r9.4.1_minion_96_29d8704b	1.83562E-06	N		lytic	3497	4	low_quality_draft	PL_bin04	90.255	2278	Low confidence	NZ_NRRR01000023-1_Chromatium_weissei_strain_DSM_5161_scaffold0024_whole_genome_shotgun_sequence	92.524	1846	High confidence	NZ_AFHI01000014-1_Rheinheimera_sp-_A13L_DRAFT__contig00021_whole_genome_shotgun_sequence_CRISPR_611_spacer_92	100	15	0	Low confidence
Poison lake freshwater metagenome	ff7f9562-4538-49b5-85f8-12b27d9e7c25_runid=0c1d3e486fe691d1363ad5708b6ea1336e0145a4_sampleid=PoisonLake_3_28_read=237410_ch=347_start_time=2022-03-30T04:05:19Z_model_version_id=2021-05-17_dna_r9.4.1_minion_96_29d8704b	0.000164065	N		lytic	4206	7	low_quality_draft	PL_bin04	89.587	2276	Low confidence	NZ_NRRR01000027-1_Chromatium_weissei_strain_DSM_5161_scaffold0029_whole_genome_shotgun_sequence	89.854	1646	High confidence	NZ_JABVCQ010000059-1_Thiospirillum_jenense_strain_DSM_216_assembly_contig_59_whole_genome_shotgun_sequence_CRISPR_741_spacer_55	100	16	0	Low confidence
Poison lake freshwater metagenome	ff7e8f7a-a4c9-4b9b-8e9f-d869419ccb54_runid=0c1d3e486fe691d1363ad5708b6ea1336e0145a4_sampleid=PoisonLake_3_28_read=25416_ch=398_start_time=2022-03-29T01:07:33Z_model_version_id=2021-05-17_dna_r9.4.1_minion_96_29d8704b	2.78529E-06	N		lytic	3457	4	low_quality_draft	PL_bin04	94.587	2254	Low confidence	NZ_NRRR01000023-1_Chromatium_weissei_strain_DSM_5161_scaffold0024_whole_genome_shotgun_sequence	94.293	1840	High confidence	NZ_VWXX01000010-1_Thiohalocapsa_marina_strain_DSM_19078_NODE_10_length_96776_cov_29-6679_whole_genome_shotgun_sequence_CRISPR_705_spacer_40	100	16	0	Low confidence
Poison lake freshwater metagenome	ff7222ec-d361-4ea4-a016-55b8c9449423_runid=0c1d3e486fe691d1363ad5708b6ea1336e0145a4_sampleid=PoisonLake_3_28_read=247623_ch=349_start_time=2022-03-29T22:10:39Z_model_version_id=2021-05-17_dna_r9.4.1_minion_96_29d8704b	0.000191545	N		lytic	4675	7	low_quality_draft	PL_bin04	93.563	2268	Low confidence	NZ_NRRR01000023-1_Chromatium_weissei_strain_DSM_5161_scaffold0024_whole_genome_shotgun_sequence	91.115	1857	High confidence	NZ_MPJE01000024-1_Chlorobium_sp-_KB01_828_whole_genome_shotgun_sequence_CRISPR_959_spacer_2	100	15	0	Low confidence
Poison lake freshwater metagenome	ff6dda9f-237b-453f-bf14-63b14cbe25c6_runid=0c1d3e486fe691d1363ad5708b6ea1336e0145a4_sampleid=PoisonLake_3_28_read=31740_ch=326_start_time=2022-03-29T01:49:26Z_model_version_id=2021-05-17_dna_r9.4.1_minion_96_29d8704b	0.000758548	N		lytic	3660	5	low_quality_draft	PL_bin04	95.831	2255	High confidence	NZ_NRRR01000023-1_Chromatium_weissei_strain_DSM_5161_scaffold0024_whole_genome_shotgun_sequence	96.516	1837	High confidence	NZ_AASE01000005-1_Chlorobium_ferrooxidans_DSM_13031_ctg59_whole_genome_shotgun_sequence_CRISPR_953_spacer_92	95	20	1
Poison lake freshwater metagenome	ff65b286-4717-4950-b3ad-e8066c643c20_runid=0c1d3e486fe691d1363ad5708b6ea1336e0145a4_sampleid=PoisonLake_3_28_read=123848_ch=290_start_time=2022-03-29T11:33:34Z_model_version_id=2021-05-17_dna_r9.4.1_minion_96_29d8704b	4.54486E-06	N		lytic	3531	4	low_quality_draft	PL_bin04	91.682	2212	Low confidence	NZ_NRRR01000023-1_Chromatium_weissei_strain_DSM_5161_scaffold0024_whole_genome_shotgun_sequence	91.886	1861	High confidence	NZ_PDNX01000007-1_Prosthecochloris_sp-_ZM_Scaffold_1_whole_genome_shotgun_sequence_CRISPR_987_spacer_7	100	15	0	Low confidence
Poison lake freshwater metagenome	ff60300e-5662-4bc4-8ee0-2a83e5899dda_runid=0c1d3e486fe691d1363ad5708b6ea1336e0145a4_sampleid=PoisonLake_3_28_read=308603_ch=56_start_time=2022-03-30T05:23:16Z_model_version_id=2021-05-17_dna_r9.4.1_minion_96_29d8704b	0.000100589	N		lytic	4148	6	low_quality_draft	PL_bin04	93.761	2276	Low confidence	NZ_NRRR01000023-1_Chromatium_weissei_strain_DSM_5161_scaffold0024_whole_genome_shotgun_sequence	92.381	1877	High confidence	NZ_PDNX01000007-1_Prosthecochloris_sp-_ZM_Scaffold_1_whole_genome_shotgun_sequence_CRISPR_987_spacer_7	100	15	0	Low confidence
Poison lake freshwater metagenome	ff3b4612-b3d6-4cf4-8fbc-0077bb336291_runid=0c1d3e486fe691d1363ad5708b6ea1336e0145a4_sampleid=PoisonLake_3_28_read=114003_ch=58_start_time=2022-03-29T10:57:41Z_model_version_id=2021-05-17_dna_r9.4.1_minion_96_29d8704b	1.04377E-06	N		lytic	3075	4	low_quality_draft	PL_bin04	93.413	2262	Low confidence	NZ_NRRR01000027-1_Chromatium_weissei_strain_DSM_5161_scaffold0029_whole_genome_shotgun_sequence	94.659	1629	High confidence	NC_018012-1_Thiocystis_violascens_DSM_198_complete_sequence_CRISPR_624_spacer_29	100	16	0	Low confidence
Poison lake freshwater metagenome	ff356ff0-2846-4050-a4ef-2770e03c7ee1_runid=0c1d3e486fe691d1363ad5708b6ea1336e0145a4_sampleid=PoisonLake_3_28_read=14519_ch=460_start_time=2022-03-29T00:53:52Z_model_version_id=2021-05-17_dna_r9.4.1_minion_96_29d8704b	3.33174E-05	N		lytic	3468	6	low_quality_draft	PL_bin04	95.925	2233	High confidence	NZ_NRRR01000023-1_Chromatium_weissei_strain_DSM_5161_scaffold0024_whole_genome_shotgun_sequence	94.822	1854	High confidence	NZ_AASE01000005-1_Chlorobium_ferrooxidans_DSM_13031_ctg59_whole_genome_shotgun_sequence_CRISPR_953_spacer_92	95	20	1
Poison lake freshwater metagenome	ff25c2eb-b694-4988-bb37-acb0c5165c98_runid=0c1d3e486fe691d1363ad5708b6ea1336e0145a4_sampleid=PoisonLake_3_28_read=38757_ch=492_start_time=2022-03-29T01:49:58Z_model_version_id=2021-05-17_dna_r9.4.1_minion_96_29d8704b	9.22558E-07	N		lytic	3479	4	low_quality_draft	PL_bin04	92.893	2209	Low confidence	NZ_NRRR01000027-1_Chromatium_weissei_strain_DSM_5161_scaffold0029_whole_genome_shotgun_sequence	94.349	1628	High confidence	NZ_AP024564-1_Allochromatium_tepidum_strain_NZ_plasmid_pAt1_complete_sequence_CRISPR_830_spacer_2	100	16	0	Low confidence
Poison lake freshwater metagenome	ff194ef9-1359-46a5-b4e4-748995f6763a_runid=0c1d3e486fe691d1363ad5708b6ea1336e0145a4_sampleid=PoisonLake_3_28_read=103461_ch=59_start_time=2022-03-29T10:03:44Z_model_version_id=2021-05-17_dna_r9.4.1_minion_96_29d8704b	2.77405E-06	N		lytic	3471	5	low_quality_draft	PL_bin04	93.219	2212	Low confidence	NZ_NRRR01000023-1_Chromatium_weissei_strain_DSM_5161_scaffold0024_whole_genome_shotgun_sequence	92.696	1862	High confidence	NZ_NRSD01000012-1_Thiocapsa_imhoffii_strain_DSM_21303_scaffold0012_whole_genome_shotgun_sequence_CRISPR_801_spacer_31	100	15	0	Low confidence
Poison lake freshwater metagenome	ff15867e-becf-44db-aabb-1eadf662fbe1_runid=0c1d3e486fe691d1363ad5708b6ea1336e0145a4_sampleid=PoisonLake_3_28_read=26060_ch=138_start_time=2022-03-29T01:13:01Z_model_version_id=2021-05-17_dna_r9.4.1_minion_96_29d8704b	1.73156E-05	N		lytic	5190	7	low_quality_draft	PL_bin04	92.352	2275	Low confidence	NZ_NRRR01000023-1_Chromatium_weissei_strain_DSM_5161_scaffold0024_whole_genome_shotgun_sequence	93.221	1844	High confidence	NZ_AGFD01000058-1_Thiorhodospira_sibirica_ATCC_700588_ctg236_whole_genome_shotgun_sequence_CRISPR_192_spacer_70	100	16	0	Low confidence
Poison lake freshwater metagenome	ff0ef284-1cfb-41ff-bb32-d95d4d769cce_runid=0c1d3e486fe691d1363ad5708b6ea1336e0145a4_sampleid=PoisonLake_3_28_read=151406_ch=238_start_time=2022-03-29T12:38:39Z_model_version_id=2021-05-17_dna_r9.4.1_minion_96_29d8704b	5.03727E-06	N		lytic	3823	4	low_quality_draft	PL_bin04	86.655	2323	Low confidence	NZ_NRRR01000023-1_Chromatium_weissei_strain_DSM_5161_scaffold0024_whole_genome_shotgun_sequence	89.133	1868	High confidence	NZ_PDNX01000007-1_Prosthecochloris_sp-_ZM_Scaffold_1_whole_genome_shotgun_sequence_CRISPR_987_spacer_7	100	15	0	Low confidence
Poison lake freshwater metagenome	ff0a8e83-d15b-466c-a8cb-f7d437925e7f_runid=0c1d3e486fe691d1363ad5708b6ea1336e0145a4_sampleid=PoisonLake_3_28_read=141878_ch=498_start_time=2022-03-29T15:43:32Z_model_version_id=2021-05-17_dna_r9.4.1_minion_96_29d8704b	5.36334E-06	N		lytic	4189	4	low_quality_draft	PL_bin04	87.938	2313	Low confidence	NZ_NRRR01000023-1_Chromatium_weissei_strain_DSM_5161_scaffold0024_whole_genome_shotgun_sequence	89.171	1893	High confidence	NZ_PDNX01000007-1_Prosthecochloris_sp-_ZM_Scaffold_1_whole_genome_shotgun_sequence_CRISPR_987_spacer_7	100	15	0	Low confidence
Poison lake freshwater metagenome	ff0940fc-6525-4a6a-8d7a-fa1d171d5475_runid=0c1d3e486fe691d1363ad5708b6ea1336e0145a4_sampleid=PoisonLake_3_28_read=250035_ch=117_start_time=2022-03-30T09:52:01Z_model_version_id=2021-05-17_dna_r9.4.1_minion_96_29d8704b	9.37377E-07	N		lytic	3424	7	low_quality_draft	PL_bin04	90.805	2262	Low confidence	NZ_NRRR01000023-1_Chromatium_weissei_strain_DSM_5161_scaffold0024_whole_genome_shotgun_sequence	89.947	1870	High confidence	NZ_AFHI01000014-1_Rheinheimera_sp-_A13L_DRAFT__contig00021_whole_genome_shotgun_sequence_CRISPR_611_spacer_92	100	15	0	Low confidence
Poison lake freshwater metagenome	ff018d47-13b3-4d67-8406-1d8b453a228c_runid=0c1d3e486fe691d1363ad5708b6ea1336e0145a4_sampleid=PoisonLake_3_28_read=240898_ch=27_start_time=2022-03-30T00:50:20Z_model_version_id=2021-05-17_dna_r9.4.1_minion_96_29d8704b	2.17304E-06	N		lytic	2954	6	low_quality_draft	PL_bin04	93.667	1500	Low confidence	NZ_NRRR01000023-1_Chromatium_weissei_strain_DSM_5161_scaffold0024_whole_genome_shotgun_sequence	91.473	1853	High confidence	NZ_NHSH01000048-1_Halochromatium_roseum_strain_DSM_18859_scaffold0048_whole_genome_shotgun_sequence_CRISPR_816_spacer_62	100	15	0	Low confidence
Poison lake freshwater metagenome	fefc1613-c6c4-49c8-ab00-96ed5b9abc84_runid=0c1d3e486fe691d1363ad5708b6ea1336e0145a4_sampleid=PoisonLake_3_28_read=38980_ch=202_start_time=2022-03-29T02:28:22Z_model_version_id=2021-05-17_dna_r9.4.1_minion_96_29d8704b	9.35192E-07	N		lytic	3432	7	low_quality_draft	PL_bin04	88.707	2258	Low confidence	NZ_NRRR01000023-1_Chromatium_weissei_strain_DSM_5161_scaffold0024_whole_genome_shotgun_sequence	89.128	1858	High confidence	NZ_JABX01000018-1_Thiohalocapsa_sp-_ML1_contig00018_whole_genome_shotgun_sequence_CRISPR_645_spacer_86	100	15	0	Low confidence
Poison lake freshwater metagenome	fef127e8-dd96-41db-84f5-37f010622779_runid=0c1d3e486fe691d1363ad5708b6ea1336e0145a4_sampleid=PoisonLake_3_28_read=261178_ch=470_start_time=2022-03-30T06:05:04Z_model_version_id=2021-05-17_dna_r9.4.1_minion_96_29d8704b	9.27892E-07	N		lytic	3459	5	low_quality_draft	PL_bin04	90.207	2267	Low confidence	NZ_NRRR01000023-1_Chromatium_weissei_strain_DSM_5161_scaffold0024_whole_genome_shotgun_sequence	88.741	1874	High confidence	NZ_NHSQ01000155-1_Thiocystis_minor_strain_DSM_178_scaffold0155_whole_genome_shotgun_sequence_CRISPR_823_spacer_4	100	16	0	Low confidence
Poison lake freshwater metagenome	feee5910-3db4-491f-bb38-2ec824c283b5_runid=0c1d3e486fe691d1363ad5708b6ea1336e0145a4_sampleid=PoisonLake_3_28_read=116219_ch=381_start_time=2022-03-29T08:56:48Z_model_version_id=2021-05-17_dna_r9.4.1_minion_96_29d8704b	3.68705E-06	N		lytic	3482	5	low_quality_draft	PL_bin04	93.869	2251	Low confidence	NZ_NRRR01000023-1_Chromatium_weissei_strain_DSM_5161_scaffold0024_whole_genome_shotgun_sequence	94.731	1841	High confidence	NZ_AASE01000005-1_Chlorobium_ferrooxidans_DSM_13031_ctg59_whole_genome_shotgun_sequence_CRISPR_953_spacer_92	94.737	19	1
Poison lake freshwater metagenome	fee0ee56-37f4-42c6-8f65-37ec20a5a115_runid=0c1d3e486fe691d1363ad5708b6ea1336e0145a4_sampleid=PoisonLake_3_28_read=159279_ch=406_start_time=2022-03-29T15:40:34Z_model_version_id=2021-05-17_dna_r9.4.1_minion_96_29d8704b	4.57466E-06	N		lytic	3508	7	low_quality_draft	PL_bin04	93.957	2267	Low confidence	NZ_NRRR01000023-1_Chromatium_weissei_strain_DSM_5161_scaffold0024_whole_genome_shotgun_sequence	92.769	1867	High confidence	NZ_PDNX01000007-1_Prosthecochloris_sp-_ZM_Scaffold_1_whole_genome_shotgun_sequence_CRISPR_987_spacer_7	100	15	0	Low confidence
Poison lake freshwater metagenome	fed1cf3e-b590-4ccb-8359-a7b30a5d90f4_runid=0c1d3e486fe691d1363ad5708b6ea1336e0145a4_sampleid=PoisonLake_3_28_read=117985_ch=236_start_time=2022-03-29T10:56:22Z_model_version_id=2021-05-17_dna_r9.4.1_minion_96_29d8704b	0.000720487	N		lytic	2165	7	low_quality_draft	PL_bin01	92.589	2213	Low confidence	NZ_JABX01000087-1_Thiohalocapsa_sp-_ML1_contig00094_whole_genome_shotgun_sequence	92.596	2215	High confidence	NZ_NRRQ01000070-1_Chromatium_okenii_strain_DSM_169_scaffold0070_whole_genome_shotgun_sequence_CRISPR_769_spacer_8	100	15	0	Low confidence
Poison lake freshwater metagenome	fed0c959-66a8-482e-b775-3697d75d4cc0_runid=0c1d3e486fe691d1363ad5708b6ea1336e0145a4_sampleid=PoisonLake_3_28_read=132531_ch=40_start_time=2022-03-29T12:26:21Z_model_version_id=2021-05-17_dna_r9.4.1_minion_96_29d8704b	9.29774E-07	N		lytic	3452	5	low_quality_draft	PL_bin04	91.283	2260	Low confidence	NZ_NRRR01000023-1_Chromatium_weissei_strain_DSM_5161_scaffold0024_whole_genome_shotgun_sequence	94.137	1825	High confidence	NZ_PDNX01000007-1_Prosthecochloris_sp-_ZM_Scaffold_1_whole_genome_shotgun_sequence_CRISPR_987_spacer_7	100	15	0	Low confidence
Poison lake freshwater metagenome	fece9393-d3e1-4e30-a508-919318c160fe_runid=0c1d3e486fe691d1363ad5708b6ea1336e0145a4_sampleid=PoisonLake_3_28_read=25610_ch=258_start_time=2022-03-29T01:25:22Z_model_version_id=2021-05-17_dna_r9.4.1_minion_96_29d8704b	9.31392E-07	N		lytic	3446	6	low_quality_draft	PL_bin04	93.336	2251	Low confidence	NZ_NRRR01000027-1_Chromatium_weissei_strain_DSM_5161_scaffold0029_whole_genome_shotgun_sequence	94.537	1629	High confidence	NZ_AASE01000005-1_Chlorobium_ferrooxidans_DSM_13031_ctg59_whole_genome_shotgun_sequence_CRISPR_953_spacer_92	94.737	19	1
Poison lake freshwater metagenome	fea322be-d65b-45a2-82fa-0190823931ef_runid=0c1d3e486fe691d1363ad5708b6ea1336e0145a4_sampleid=PoisonLake_3_28_read=98102_ch=350_start_time=2022-03-29T08:59:37Z_model_version_id=2021-05-17_dna_r9.4.1_minion_96_29d8704b	1.5576E-05	N		lytic	3503	6	low_quality_draft	PL_bin04	93.778	2250	Low confidence	NZ_NRRR01000023-1_Chromatium_weissei_strain_DSM_5161_scaffold0024_whole_genome_shotgun_sequence	95.727	1849	High confidence	NZ_AASE01000005-1_Chlorobium_ferrooxidans_DSM_13031_ctg59_whole_genome_shotgun_sequence_CRISPR_953_spacer_92	94.737	19	1
Poison lake freshwater metagenome	fea12077-7582-410f-a1fd-656c3d4d7309_runid=0c1d3e486fe691d1363ad5708b6ea1336e0145a4_sampleid=PoisonLake_3_28_read=269734_ch=445_start_time=2022-03-30T01:52:39Z_model_version_id=2021-05-17_dna_r9.4.1_minion_96_29d8704b	9.3277E-06	N		lytic	3785	5	low_quality_draft	PL_bin04	93.2	2250	Low confidence	NZ_NRRR01000023-1_Chromatium_weissei_strain_DSM_5161_scaffold0024_whole_genome_shotgun_sequence	94.457	1840	High confidence	NZ_PDNX01000007-1_Prosthecochloris_sp-_ZM_Scaffold_1_whole_genome_shotgun_sequence_CRISPR_987_spacer_7	100	15	0	Low confidence
Poison lake freshwater metagenome	fe7debcc-72f4-4ef2-9a8e-97f3684e108f_runid=0c1d3e486fe691d1363ad5708b6ea1336e0145a4_sampleid=PoisonLake_3_28_read=51435_ch=329_start_time=2022-03-29T06:01:31Z_model_version_id=2021-05-17_dna_r9.4.1_minion_96_29d8704b	9.34647E-07	N		lytic	3434	4	low_quality_draft	PL_bin04	91.434	2253	Low confidence	NZ_NRRR01000023-1_Chromatium_weissei_strain_DSM_5161_scaffold0024_whole_genome_shotgun_sequence	90.61	1853	High confidence	NZ_AP024563-1_Allochromatium_tepidum_strain_NZ_chromosome_complete_genome_CRISPR_828_spacer_4	100	15	0	Low confidence
Poison lake freshwater metagenome	fe6d0216-8631-49c1-b30b-bf5821db66f2_runid=0c1d3e486fe691d1363ad5708b6ea1336e0145a4_sampleid=PoisonLake_3_28_read=34434_ch=348_start_time=2022-03-29T02:19:29Z_model_version_id=2021-05-17_dna_r9.4.1_minion_96_29d8704b	0.000254677	N		lytic	3995	5	low_quality_draft	PL_bin04	94.097	2253	Low confidence	NZ_NRRR01000023-1_Chromatium_weissei_strain_DSM_5161_scaffold0024_whole_genome_shotgun_sequence	95.236	1847	High confidence	NZ_PDNX01000007-1_Prosthecochloris_sp-_ZM_Scaffold_1_whole_genome_shotgun_sequence_CRISPR_987_spacer_7	100	15	0	Low confidence
Poison lake freshwater metagenome	fe609be6-80da-4f3a-9e13-cab052443458_runid=0c1d3e486fe691d1363ad5708b6ea1336e0145a4_sampleid=PoisonLake_3_28_read=341457_ch=336_start_time=2022-03-30T15:58:25Z_model_version_id=2021-05-17_dna_r9.4.1_minion_96_29d8704b	9.25217E-07	N		lytic	3469	6	low_quality_draft	PL_bin04	90.685	2276	Low confidence	NZ_NRRR01000027-1_Chromatium_weissei_strain_DSM_5161_scaffold0029_whole_genome_shotgun_sequence	91.146	1649	High confidence	NZ_FNOW01000051-1_Allochromatium_warmingii_strain_DSM_173_whole_genome_shotgun_sequence_CRISPR_847_spacer_27	100	16	0	Low confidence
Poison lake freshwater metagenome	fe5c7bff-c68d-4490-bd7c-68bd3a32a39a_runid=0c1d3e486fe691d1363ad5708b6ea1336e0145a4_sampleid=PoisonLake_3_28_read=125231_ch=477_start_time=2022-03-29T12:17:11Z_model_version_id=2021-05-17_dna_r9.4.1_minion_96_29d8704b	1.81691E-06	N		lytic	3533	5	low_quality_draft	PL_bin04	93.274	2260	Low confidence	NZ_NRRR01000023-1_Chromatium_weissei_strain_DSM_5161_scaffold0024_whole_genome_shotgun_sequence	92.684	1859	High confidence	NZ_BAFK01000032-1_Rheinheimera_nanhaiensis_E407-8_whole_genome_shotgun_sequence_CRISPR_628_spacer_52	100	15	0	Low confidence
Poison lake freshwater metagenome	fe52bc60-bb66-45ec-9afb-cc0920cdfb59_runid=0c1d3e486fe691d1363ad5708b6ea1336e0145a4_sampleid=PoisonLake_3_28_read=51662_ch=2_start_time=2022-03-29T03:40:29Z_model_version_id=2021-05-17_dna_r9.4.1_minion_96_29d8704b	3.21693E-05	N		lytic	3492	5	low_quality_draft	PL_bin04	94.274	2253	Low confidence	NZ_NRRR01000027-1_Chromatium_weissei_strain_DSM_5161_scaffold0029_whole_genome_shotgun_sequence	94.601	1630	High confidence	NZ_AASE01000005-1_Chlorobium_ferrooxidans_DSM_13031_ctg59_whole_genome_shotgun_sequence_CRISPR_953_spacer_92	94.737	19	1
Poison lake freshwater metagenome	fe520b7d-24da-40a4-8904-25b37b09ce55_runid=0c1d3e486fe691d1363ad5708b6ea1336e0145a4_sampleid=PoisonLake_3_28_read=51810_ch=365_start_time=2022-03-29T03:04:43Z_model_version_id=2021-05-17_dna_r9.4.1_minion_96_29d8704b	9.3356E-07	N		lytic	3438	4	low_quality_draft	PL_bin04	88.097	2176	Low confidence	NZ_NRRR01000023-1_Chromatium_weissei_strain_DSM_5161_scaffold0024_whole_genome_shotgun_sequence	90.591	1860	High confidence	NZ_JADGII010000010-1_Prosthecochloris_ethylica_strain_N3_NODE_19_length_100274_cov_111-693052_whole_genome_shotgun_sequence_CRISPR_1008_spacer_11	100	15	0	Low confidence
Poison lake freshwater metagenome	fe4d9f08-2b66-42ab-91cb-ce342c01aa87_runid=0c1d3e486fe691d1363ad5708b6ea1336e0145a4_sampleid=PoisonLake_3_28_read=379408_ch=62_start_time=2022-03-30T18:37:40Z_model_version_id=2021-05-17_dna_r9.4.1_minion_96_29d8704b	4.55367E-06	N		lytic	4229	4	low_quality_draft	PL_bin04	94.159	2277	Low confidence	NZ_NRRR01000027-1_Chromatium_weissei_strain_DSM_5161_scaffold0029_whole_genome_shotgun_sequence	94.869	1637	High confidence	NZ_PDNX01000007-1_Prosthecochloris_sp-_ZM_Scaffold_1_whole_genome_shotgun_sequence_CRISPR_987_spacer_7	100	15	0	Low confidence
Poison lake freshwater metagenome	fe1f93aa-0c30-4841-86e3-5e818099b350_runid=0c1d3e486fe691d1363ad5708b6ea1336e0145a4_sampleid=PoisonLake_3_28_read=114554_ch=453_start_time=2022-03-29T10:05:31Z_model_version_id=2021-05-17_dna_r9.4.1_minion_96_29d8704b	0.000179352	N		lytic	3937	4	low_quality_draft	PL_bin04	93.568	2270	Low confidence	NZ_NRRR01000023-1_Chromatium_weissei_strain_DSM_5161_scaffold0024_whole_genome_shotgun_sequence	91.707	1869	High confidence	NZ_NHSE01000023-1_Halorhodospira_halophila_strain_IM9620_scaffold0023_whole_genome_shotgun_sequence_CRISPR_297_spacer_8	95	20	1
Poison lake freshwater metagenome	fe1e66ef-b908-4dfc-a4d8-aa9ef4d0e845_runid=0c1d3e486fe691d1363ad5708b6ea1336e0145a4_sampleid=PoisonLake_3_28_read=89548_ch=136_start_time=2022-03-29T07:09:56Z_model_version_id=2021-05-17_dna_r9.4.1_minion_96_29d8704b	8.96781E-07	N		lytic	3579	5	low_quality_draft	PL_bin04	92.854	2239	Low confidence	NZ_NRRR01000023-1_Chromatium_weissei_strain_DSM_5161_scaffold0024_whole_genome_shotgun_sequence	93.442	1845	High confidence	NZ_PDNX01000007-1_Prosthecochloris_sp-_ZM_Scaffold_1_whole_genome_shotgun_sequence_CRISPR_987_spacer_7	100	15	0	Low confidence
Poison lake freshwater metagenome	fdfb4c8b-3627-4ade-899a-bb9329ccaa26_runid=0c1d3e486fe691d1363ad5708b6ea1336e0145a4_sampleid=PoisonLake_3_28_read=274154_ch=335_start_time=2022-03-29T16:55:43Z_model_version_id=2021-05-17_dna_r9.4.1_minion_96_29d8704b	3.49145E-05	N		lytic	3769	5	low_quality_draft	PL_bin04	93.954	2018	Low confidence	NZ_NRRR01000023-1_Chromatium_weissei_strain_DSM_5161_scaffold0024_whole_genome_shotgun_sequence	94.4	1857	High confidence	NZ_PDNX01000007-1_Prosthecochloris_sp-_ZM_Scaffold_1_whole_genome_shotgun_sequence_CRISPR_987_spacer_7	100	15	0	Low confidence
Poison lake freshwater metagenome	fde6ccee-ae5a-48a8-9b5b-c0167214e465_runid=0c1d3e486fe691d1363ad5708b6ea1336e0145a4_sampleid=PoisonLake_3_28_read=27831_ch=160_start_time=2022-03-29T01:00:08Z_model_version_id=2021-05-17_dna_r9.4.1_minion_96_29d8704b	1.80567E-06	N		lytic	3555	4	low_quality_draft	PL_bin04	91.369	2271	Low confidence	NZ_NRRR01000023-1_Chromatium_weissei_strain_DSM_5161_scaffold0024_whole_genome_shotgun_sequence	92.46	1870	High confidence	NZ_AASE01000005-1_Chlorobium_ferrooxidans_DSM_13031_ctg59_whole_genome_shotgun_sequence_CRISPR_953_spacer_92	95	20	1
Poison lake freshwater metagenome	fde0769b-6406-48cc-a9ed-dabe5aef68f5_runid=0c1d3e486fe691d1363ad5708b6ea1336e0145a4_sampleid=PoisonLake_3_28_read=22765_ch=471_start_time=2022-03-29T00:47:13Z_model_version_id=2021-05-17_dna_r9.4.1_minion_96_29d8704b	3.10604E-06	N		lytic	3100	6	low_quality_draft	PL_bin04	94.196	2240	Low confidence	NZ_NRRR01000027-1_Chromatium_weissei_strain_DSM_5161_scaffold0029_whole_genome_shotgun_sequence	93.529	1638	High confidence	NZ_AFHI01000014-1_Rheinheimera_sp-_A13L_DRAFT__contig00021_whole_genome_shotgun_sequence_CRISPR_611_spacer_92	100	15	0	Low confidence
Poison lake freshwater metagenome	fddd9289-1f4c-4c8c-bf01-23685d0ce532_runid=0c1d3e486fe691d1363ad5708b6ea1336e0145a4_sampleid=PoisonLake_3_28_read=5520_ch=406_start_time=2022-03-28T23:28:34Z_model_version_id=2021-05-17_dna_r9.4.1_minion_96_29d8704b	0.000131547	N		lytic	3733	7	low_quality_draft	PL_bin04	95.276	2244	High confidence	NZ_NRRR01000023-1_Chromatium_weissei_strain_DSM_5161_scaffold0024_whole_genome_shotgun_sequence	94.902	1844	High confidence	NZ_PDNX01000007-1_Prosthecochloris_sp-_ZM_Scaffold_1_whole_genome_shotgun_sequence_CRISPR_987_spacer_7	100	15	0	Low confidence
Poison lake freshwater metagenome	fddc5e36-435d-4ee1-876e-0127e6428b64_runid=0c1d3e486fe691d1363ad5708b6ea1336e0145a4_sampleid=PoisonLake_3_28_read=5839_ch=139_start_time=2022-03-28T23:30:46Z_model_version_id=2021-05-17_dna_r9.4.1_minion_96_29d8704b	0.00014856	N		lytic	3716	4	low_quality_draft	PL_bin04	95.461	2247	High confidence	NZ_NRRR01000023-1_Chromatium_weissei_strain_DSM_5161_scaffold0024_whole_genome_shotgun_sequence	93.709	1844	High confidence	NZ_PDNX01000007-1_Prosthecochloris_sp-_ZM_Scaffold_1_whole_genome_shotgun_sequence_CRISPR_987_spacer_7	100	15	0	Low confidence
Poison lake freshwater metagenome	fdd8de26-7128-41da-8808-123fbbcce9eb_runid=0c1d3e486fe691d1363ad5708b6ea1336e0145a4_sampleid=PoisonLake_3_28_read=76225_ch=511_start_time=2022-03-29T09:03:11Z_model_version_id=2021-05-17_dna_r9.4.1_minion_96_29d8704b	8.71379E-05	N		lytic	3536	5	low_quality_draft	PL_bin04	96.058	2258	High confidence	NZ_NRRR01000023-1_Chromatium_weissei_strain_DSM_5161_scaffold0024_whole_genome_shotgun_sequence	94.649	1850	High confidence	NZ_PDNX01000007-1_Prosthecochloris_sp-_ZM_Scaffold_1_whole_genome_shotgun_sequence_CRISPR_987_spacer_7	100	15	0	Low confidence
Poison lake freshwater metagenome	fdbd7297-5fab-46ad-8bca-7889761d524f_runid=0c1d3e486fe691d1363ad5708b6ea1336e0145a4_sampleid=PoisonLake_3_28_read=10362_ch=431_start_time=2022-03-28T23:42:43Z_model_version_id=2021-05-17_dna_r9.4.1_minion_96_29d8704b	9.35737E-07	N		lytic	3430	4	low_quality_draft	PL_bin04	89.849	2246	Low confidence	NZ_NRRR01000027-1_Chromatium_weissei_strain_DSM_5161_scaffold0029_whole_genome_shotgun_sequence	90.38	1632	High confidence	NZ_PDNX01000007-1_Prosthecochloris_sp-_ZM_Scaffold_1_whole_genome_shotgun_sequence_CRISPR_987_spacer_7	100	15	0	Low confidence
Poison lake freshwater metagenome	fdbc87ec-59b1-469c-b9c4-054f6e978e2f_runid=0c1d3e486fe691d1363ad5708b6ea1336e0145a4_sampleid=PoisonLake_3_28_read=169325_ch=225_start_time=2022-03-29T22:33:27Z_model_version_id=2021-05-17_dna_r9.4.1_minion_96_29d8704b	0.000142089	N		lytic	3953	4	low_quality_draft	PL_bin04	90.673	2273	Low confidence	NZ_NRRR01000023-1_Chromatium_weissei_strain_DSM_5161_scaffold0024_whole_genome_shotgun_sequence	90.654	1851	High confidence	NZ_JAJOZD010000012-1_Ectothiorhodospira_mobilis_strain_DG9_assembly_contig_12_whole_genome_shotgun_sequence_CRISPR_325_spacer_3	100	16	0	Low confidence
Poison lake freshwater metagenome	fdb8f6c4-b32e-43ef-ae9d-44d3ae5cff9e_runid=0c1d3e486fe691d1363ad5708b6ea1336e0145a4_sampleid=PoisonLake_3_28_read=129416_ch=494_start_time=2022-03-29T11:34:47Z_model_version_id=2021-05-17_dna_r9.4.1_minion_96_29d8704b	1.86875E-06	N		lytic	3435	4	low_quality_draft	PL_bin04	92.727	2255	Low confidence	NZ_NRRR01000027-1_Chromatium_weissei_strain_DSM_5161_scaffold0029_whole_genome_shotgun_sequence	93.476	1640	High confidence	NZ_FOFO01000001-1_Ectothiorhodospira_magna_strain_B7-7_whole_genome_shotgun_sequence_CRISPR_346_spacer_58	95	20	1
Poison lake freshwater metagenome	fdae8eca-bc76-497b-b558-9e8590f62457_runid=0c1d3e486fe691d1363ad5708b6ea1336e0145a4_sampleid=PoisonLake_3_28_read=87949_ch=42_start_time=2022-03-29T08:35:14Z_model_version_id=2021-05-17_dna_r9.4.1_minion_96_29d8704b	4.06159E-05	N		lytic	3477	6	low_quality_draft	PL_bin04	95.341	2232	High confidence	NZ_NRRR01000023-1_Chromatium_weissei_strain_DSM_5161_scaffold0024_whole_genome_shotgun_sequence	94.683	1843	High confidence	NZ_NRSD01000012-1_Thiocapsa_imhoffii_strain_DSM_21303_scaffold0012_whole_genome_shotgun_sequence_CRISPR_801_spacer_31	100	17	0	Low confidence
Poison lake freshwater metagenome	fda4f75d-6dd6-48f3-af0e-c913173b7610_runid=0c1d3e486fe691d1363ad5708b6ea1336e0145a4_sampleid=PoisonLake_3_28_read=184894_ch=152_start_time=2022-03-29T20:43:25Z_model_version_id=2021-05-17_dna_r9.4.1_minion_96_29d8704b	1.01891E-06	N		lytic	3150	4	low_quality_draft	PL_bin04	91.809	1929	Low confidence	NZ_NRRR01000023-1_Chromatium_weissei_strain_DSM_5161_scaffold0024_whole_genome_shotgun_sequence	93.359	1852	High confidence	NZ_PDNX01000007-1_Prosthecochloris_sp-_ZM_Scaffold_1_whole_genome_shotgun_sequence_CRISPR_987_spacer_7	100	15	0	Low confidence
Poison lake freshwater metagenome	fd943fec-a278-43b5-a9db-7946eefe4dbc_runid=0c1d3e486fe691d1363ad5708b6ea1336e0145a4_sampleid=PoisonLake_3_28_read=155236_ch=80_start_time=2022-03-29T16:29:49Z_model_version_id=2021-05-17_dna_r9.4.1_minion_96_29d8704b	9.22558E-07	N		lytic	3479	4	low_quality_draft	PL_bin04	88.399	2267	Low confidence	NZ_NRRR01000023-1_Chromatium_weissei_strain_DSM_5161_scaffold0024_whole_genome_shotgun_sequence	89.753	1864	High confidence	NZ_JAAIJQ010000003-1_Thiorhodococcus_minor_strain_DSM_11518_NODE_3_length_147756_cov_26-4835_whole_genome_shotgun_sequence_CRISPR_717_spacer_93	100	15	0	Low confidence
Poison lake freshwater metagenome	fd9400e8-5bac-469a-9026-358f0b67d951_runid=0c1d3e486fe691d1363ad5708b6ea1336e0145a4_sampleid=PoisonLake_3_28_read=200837_ch=511_start_time=2022-03-29T22:39:17Z_model_version_id=2021-05-17_dna_r9.4.1_minion_96_29d8704b	2.78851E-06	N		lytic	3453	4	low_quality_draft	PL_bin04	91.497	2258	Low confidence	NZ_NRRR01000027-1_Chromatium_weissei_strain_DSM_5161_scaffold0029_whole_genome_shotgun_sequence	93.934	1632	High confidence	NZ_PDNX01000007-1_Prosthecochloris_sp-_ZM_Scaffold_1_whole_genome_shotgun_sequence_CRISPR_987_spacer_7	100	15	0	Low confidence
Poison lake freshwater metagenome	fd7c0941-03c0-47dc-a447-5da3ad0a0e22_1_runid=0c1d3e486fe691d1363ad5708b6ea1336e0145a4_sampleid=PoisonLake_3_28_read=262889_ch=83_start_time=2022-03-29T22:43:24Z_model_version_id=2021-05-17_dna_r9.4.1_minion_96_29d8704b	2.74479E-06	N		lytic	3508	4	low_quality_draft	PL_bin04	94.718	2272	Low confidence	NZ_NRRR01000027-1_Chromatium_weissei_strain_DSM_5161_scaffold0029_whole_genome_shotgun_sequence	96.36	1621	High confidence	NZ_PDNX01000007-1_Prosthecochloris_sp-_ZM_Scaffold_1_whole_genome_shotgun_sequence_CRISPR_987_spacer_7	100	15	0	Low confidence
Poison lake freshwater metagenome	fd55a778-49d0-45fd-8ed1-487c1558049c_runid=0c1d3e486fe691d1363ad5708b6ea1336e0145a4_sampleid=PoisonLake_3_28_read=19723_ch=348_start_time=2022-03-29T00:52:27Z_model_version_id=2021-05-17_dna_r9.4.1_minion_96_29d8704b	5.36046E-05	N		lytic	3353	6	low_quality_draft	PL_bin04	92.205	2258	Low confidence	NZ_NRRR01000023-1_Chromatium_weissei_strain_DSM_5161_scaffold0024_whole_genome_shotgun_sequence	95.602	1637	High confidence	NZ_PDNX01000007-1_Prosthecochloris_sp-_ZM_Scaffold_1_whole_genome_shotgun_sequence_CRISPR_987_spacer_7	100	15	0	Low confidence
Poison lake freshwater metagenome	fd48ea6f-2773-42a0-8fd8-f1dff2bac40d_runid=0c1d3e486fe691d1363ad5708b6ea1336e0145a4_sampleid=PoisonLake_3_28_read=162044_ch=331_start_time=2022-03-29T13:48:45Z_model_version_id=2021-05-17_dna_r9.4.1_minion_96_29d8704b	8.97031E-07	N		lytic	3578	4	low_quality_draft	PL_bin04	91.681	2296	Low confidence	NZ_NRRR01000023-1_Chromatium_weissei_strain_DSM_5161_scaffold0024_whole_genome_shotgun_sequence	90.967	1882	High confidence	NZ_AASE01000005-1_Chlorobium_ferrooxidans_DSM_13031_ctg59_whole_genome_shotgun_sequence_CRISPR_953_spacer_92	94.737	19	1
Poison lake freshwater metagenome	fd3e8178-e330-41bb-988f-4af910e7ad72_runid=0c1d3e486fe691d1363ad5708b6ea1336e0145a4_sampleid=PoisonLake_3_28_read=50694_ch=483_start_time=2022-03-29T11:04:54Z_model_version_id=2021-05-17_dna_r9.4.1_minion_96_29d8704b	1.84459E-06	N		lytic	3480	4	low_quality_draft	PL_bin04	90.662	2281	Low confidence	NZ_NRRR01000023-1_Chromatium_weissei_strain_DSM_5161_scaffold0024_whole_genome_shotgun_sequence	93.092	1853	High confidence	NZ_PDNX01000007-1_Prosthecochloris_sp-_ZM_Scaffold_1_whole_genome_shotgun_sequence_CRISPR_987_spacer_7	100	15	0	Low confidence
Poison lake freshwater metagenome	fd36b898-f7c8-4023-87a3-b5c552278927_runid=0c1d3e486fe691d1363ad5708b6ea1336e0145a4_sampleid=PoisonLake_3_28_read=243715_ch=383_start_time=2022-03-29T22:52:21Z_model_version_id=2021-05-17_dna_r9.4.1_minion_96_29d8704b	1.19043E-05	N		lytic	3505	4	low_quality_draft	PL_bin04	94.319	2253	Low confidence	NZ_NRRR01000023-1_Chromatium_weissei_strain_DSM_5161_scaffold0024_whole_genome_shotgun_sequence	94.836	1859	High confidence	NZ_AASE01000005-1_Chlorobium_ferrooxidans_DSM_13031_ctg59_whole_genome_shotgun_sequence_CRISPR_953_spacer_92	94.737	19	1
Poison lake freshwater metagenome	fd320935-67d5-42ee-ab34-b5e040a06837_runid=0c1d3e486fe691d1363ad5708b6ea1336e0145a4_sampleid=PoisonLake_3_28_read=36436_ch=232_start_time=2022-03-29T01:33:08Z_model_version_id=2021-05-17_dna_r9.4.1_minion_96_29d8704b	7.25124E-06	N		lytic	3541	4	low_quality_draft	PL_bin04	94.251	2244	Low confidence	NZ_NRRR01000027-1_Chromatium_weissei_strain_DSM_5161_scaffold0029_whole_genome_shotgun_sequence	95.264	1626	High confidence	NZ_NRRQ01000118-1_Chromatium_okenii_strain_DSM_169_scaffold0118_whole_genome_shotgun_sequence_CRISPR_772_spacer_8	100	15	0	Low confidence
Poison lake freshwater metagenome	fd30f6b9-1e2b-4308-be59-0811bf5e0025_runid=0c1d3e486fe691d1363ad5708b6ea1336e0145a4_sampleid=PoisonLake_3_28_read=148503_ch=469_start_time=2022-03-29T13:57:34Z_model_version_id=2021-05-17_dna_r9.4.1_minion_96_29d8704b	9.19914E-07	N		lytic	3489	5	low_quality_draft	PL_bin04	90.985	2274	Low confidence	NZ_NRRR01000023-1_Chromatium_weissei_strain_DSM_5161_scaffold0024_whole_genome_shotgun_sequence	89.748	1863	High confidence	NZ_AFWT01000006-1_Thiorhodococcus_drewsii_AZ1_ctg204_whole_genome_shotgun_sequence_CRISPR_622_spacer_26	100	15	0	Low confidence
Poison lake freshwater metagenome	fd28b70b-8a92-4630-aec6-d2d6781e24c8_runid=0c1d3e486fe691d1363ad5708b6ea1336e0145a4_sampleid=PoisonLake_3_28_read=106232_ch=400_start_time=2022-03-29T09:32:11Z_model_version_id=2021-05-17_dna_r9.4.1_minion_96_29d8704b	9.22293E-07	N		lytic	3480	6	low_quality_draft	PL_bin04	92.845	2264	Low confidence	NZ_NRRR01000023-1_Chromatium_weissei_strain_DSM_5161_scaffold0024_whole_genome_shotgun_sequence	91.779	1849	High confidence	NZ_AFHI01000014-1_Rheinheimera_sp-_A13L_DRAFT__contig00021_whole_genome_shotgun_sequence_CRISPR_611_spacer_92	100	15	0	Low confidence
Poison lake freshwater metagenome	fd25986b-adc5-402e-b969-940e93857db7_1_runid=0c1d3e486fe691d1363ad5708b6ea1336e0145a4_sampleid=PoisonLake_3_28_read=43102_ch=99_start_time=2022-03-29T05:56:28Z_model_version_id=2021-05-17_dna_r9.4.1_minion_96_29d8704b	2.86655E-06	N		lytic	3359	4	low_quality_draft	PL_bin04	94.531	2194	Low confidence	NZ_NRRR01000023-1_Chromatium_weissei_strain_DSM_5161_scaffold0024_whole_genome_shotgun_sequence	94.611	1800	High confidence	NZ_PDNX01000007-1_Prosthecochloris_sp-_ZM_Scaffold_1_whole_genome_shotgun_sequence_CRISPR_987_spacer_7	100	15	0	Low confidence
Poison lake freshwater metagenome	fd12efa5-837c-418b-adc7-14e248b08a02_runid=0c1d3e486fe691d1363ad5708b6ea1336e0145a4_sampleid=PoisonLake_3_28_read=393267_ch=62_start_time=2022-03-30T20:28:02Z_model_version_id=2021-05-17_dna_r9.4.1_minion_96_29d8704b	8.99042E-07	N		lytic	3570	4	low_quality_draft	PL_bin04	92.655	2260	Low confidence	NZ_NRRR01000023-1_Chromatium_weissei_strain_DSM_5161_scaffold0024_whole_genome_shotgun_sequence	90.64	1891	High confidence	NZ_PDNX01000007-1_Prosthecochloris_sp-_ZM_Scaffold_1_whole_genome_shotgun_sequence_CRISPR_987_spacer_7	100	15	0	Low confidence
Poison lake freshwater metagenome	fd0a7a09-c2df-4ea0-903c-7e5c4bf84ff8_runid=0c1d3e486fe691d1363ad5708b6ea1336e0145a4_sampleid=PoisonLake_3_28_read=145338_ch=343_start_time=2022-03-29T12:21:48Z_model_version_id=2021-05-17_dna_r9.4.1_minion_96_29d8704b	2.65327E-06	N		lytic	3629	6	low_quality_draft	PL_bin04	92.389	2260	Low confidence	NZ_NRRR01000023-1_Chromatium_weissei_strain_DSM_5161_scaffold0024_whole_genome_shotgun_sequence	93.44	1814	High confidence	NZ_PDNX01000007-1_Prosthecochloris_sp-_ZM_Scaffold_1_whole_genome_shotgun_sequence_CRISPR_987_spacer_7	100	15	0	Low confidence
Poison lake freshwater metagenome	fcea03af-4a80-43d7-bbde-8a24a0aec1bd_runid=0c1d3e486fe691d1363ad5708b6ea1336e0145a4_sampleid=PoisonLake_3_28_read=114486_ch=106_start_time=2022-03-29T19:56:47Z_model_version_id=2021-05-17_dna_r9.4.1_minion_96_29d8704b	9.97796E-05	N		lytic	3667	5	low_quality_draft	PL_bin04	96.384	2240	High confidence	NZ_NRRR01000023-1_Chromatium_weissei_strain_DSM_5161_scaffold0024_whole_genome_shotgun_sequence	94.937	1837	High confidence	NZ_AFHI01000014-1_Rheinheimera_sp-_A13L_DRAFT__contig00021_whole_genome_shotgun_sequence_CRISPR_611_spacer_92	100	15	0	Low confidence
Poison lake freshwater metagenome	fce04b82-1be9-4a20-a0f2-534771b01c1c_runid=0c1d3e486fe691d1363ad5708b6ea1336e0145a4_sampleid=PoisonLake_3_28_read=334145_ch=390_start_time=2022-03-30T11:15:57Z_model_version_id=2021-05-17_dna_r9.4.1_minion_96_29d8704b	1.66204E-05	N		lytic	3476	5	low_quality_draft	PL_bin04	95.293	2252	High confidence	NZ_NRRR01000023-1_Chromatium_weissei_strain_DSM_5161_scaffold0024_whole_genome_shotgun_sequence	93.977	1843	High confidence	NZ_VWXX01000010-1_Thiohalocapsa_marina_strain_DSM_19078_NODE_10_length_96776_cov_29-6679_whole_genome_shotgun_sequence_CRISPR_705_spacer_40	100	16	0	Low confidence
Poison lake freshwater metagenome	fcce73f8-1ecb-48a8-b0d3-099f3449c883_runid=0c1d3e486fe691d1363ad5708b6ea1336e0145a4_sampleid=PoisonLake_3_28_read=271729_ch=85_start_time=2022-03-30T06:50:02Z_model_version_id=2021-05-17_dna_r9.4.1_minion_96_29d8704b	9.23088E-07	N		lytic	3477	4	low_quality_draft	PL_bin04	90.241	1619	Low confidence	NZ_NRRR01000023-1_Chromatium_weissei_strain_DSM_5161_scaffold0024_whole_genome_shotgun_sequence	90.894	1812	High confidence	NZ_AASE01000005-1_Chlorobium_ferrooxidans_DSM_13031_ctg59_whole_genome_shotgun_sequence_CRISPR_953_spacer_92	94.737	19	1
Poison lake freshwater metagenome	fcc4b9ad-6a67-4583-be06-217c19875755_runid=0c1d3e486fe691d1363ad5708b6ea1336e0145a4_sampleid=PoisonLake_3_28_read=126097_ch=50_start_time=2022-03-29T12:04:28Z_model_version_id=2021-05-17_dna_r9.4.1_minion_96_29d8704b	9.74075E-07	N		lytic	3295	7	low_quality_draft	PL_bin04	94.387	2031	Low confidence	NZ_NRRR01000023-1_Chromatium_weissei_strain_DSM_5161_scaffold0024_whole_genome_shotgun_sequence	93.784	1850	High confidence	NC_018012-1_Thiocystis_violascens_DSM_198_complete_sequence_CRISPR_624_spacer_29	100	16	0	Low confidence
Poison lake freshwater metagenome	fcb84e89-e27a-47c7-b730-3f9e0d703230_runid=0c1d3e486fe691d1363ad5708b6ea1336e0145a4_sampleid=PoisonLake_3_28_read=94176_ch=116_start_time=2022-03-29T06:47:41Z_model_version_id=2021-05-17_dna_r9.4.1_minion_96_29d8704b	1.08249E-06	N		lytic	2965	4	low_quality_draft	PL_bin04	90.93	1731	Low confidence	NZ_NRRR01000023-1_Chromatium_weissei_strain_DSM_5161_scaffold0024_whole_genome_shotgun_sequence	91.968	1855	High confidence	NZ_PDNX01000007-1_Prosthecochloris_sp-_ZM_Scaffold_1_whole_genome_shotgun_sequence_CRISPR_987_spacer_7	100	15	0	Low confidence
Poison lake freshwater metagenome	fc99b7cb-d39e-4837-a0c0-cdaf5dd0ccac_runid=0c1d3e486fe691d1363ad5708b6ea1336e0145a4_sampleid=PoisonLake_3_28_read=110702_ch=370_start_time=2022-03-29T09:51:11Z_model_version_id=2021-05-17_dna_r9.4.1_minion_96_29d8704b	0.000291312	N		lytic	3118	4	low_quality_draft					NZ_NRRR01000023-1_Chromatium_weissei_strain_DSM_5161_scaffold0024_whole_genome_shotgun_sequence	95.15	1835	High confidence	NZ_PDNX01000007-1_Prosthecochloris_sp-_ZM_Scaffold_1_whole_genome_shotgun_sequence_CRISPR_987_spacer_7	100	15	0	Low confidence
Poison lake freshwater metagenome	fc8543c1-c563-462e-92ed-04acd5fb613e_runid=0c1d3e486fe691d1363ad5708b6ea1336e0145a4_sampleid=PoisonLake_3_28_read=360002_ch=29_start_time=2022-03-30T18:49:46Z_model_version_id=2021-05-17_dna_r9.4.1_minion_96_29d8704b	0.000139003	N		lytic	4872	7	low_quality_draft	PL_bin04	88.581	2312	Low confidence	NZ_NRRR01000023-1_Chromatium_weissei_strain_DSM_5161_scaffold0024_whole_genome_shotgun_sequence	90.011	1862	High confidence	NZ_PDNX01000007-1_Prosthecochloris_sp-_ZM_Scaffold_1_whole_genome_shotgun_sequence_CRISPR_987_spacer_7	100	15	0	Low confidence
Poison lake freshwater metagenome	fc77a1c6-dc62-4472-9265-8e8fb88fe92d_runid=0c1d3e486fe691d1363ad5708b6ea1336e0145a4_sampleid=PoisonLake_3_28_read=122160_ch=422_start_time=2022-03-29T12:29:40Z_model_version_id=2021-05-17_dna_r9.4.1_minion_96_29d8704b	9.26553E-07	N		lytic	3464	6	low_quality_draft	PL_bin04	92.997	2242	Low confidence	NZ_NRRR01000023-1_Chromatium_weissei_strain_DSM_5161_scaffold0024_whole_genome_shotgun_sequence	91.459	1850	High confidence	NZ_PDNX01000007-1_Prosthecochloris_sp-_ZM_Scaffold_1_whole_genome_shotgun_sequence_CRISPR_987_spacer_7	100	15	0	Low confidence
Poison lake freshwater metagenome	fc69c155-d8e5-491f-afa8-8ec8fd9737eb_runid=0c1d3e486fe691d1363ad5708b6ea1336e0145a4_sampleid=PoisonLake_3_28_read=78570_ch=66_start_time=2022-03-29T06:40:23Z_model_version_id=2021-05-17_dna_r9.4.1_minion_96_29d8704b	0.00013037	N		lytic	4136	5	low_quality_draft	PL_bin04	92.714	2251	Low confidence	NZ_NRRR01000023-1_Chromatium_weissei_strain_DSM_5161_scaffold0024_whole_genome_shotgun_sequence	91.505	1860	High confidence	NZ_NRRG01000041-1_Thiocystis_violacea_strain_DSM_207_scaffold0041_whole_genome_shotgun_sequence_CRISPR_759_spacer_38	100	15	0	Low confidence
Poison lake freshwater metagenome	fc581e2c-560b-4f8b-bc7a-2214cd268bc4_runid=0c1d3e486fe691d1363ad5708b6ea1336e0145a4_sampleid=PoisonLake_3_28_read=349713_ch=395_start_time=2022-03-30T13:27:50Z_model_version_id=2021-05-17_dna_r9.4.1_minion_96_29d8704b	8.21284E-07	N		lytic	3908	5	low_quality_draft	PL_bin04	93.507	2264	Low confidence	NZ_NRRR01000023-1_Chromatium_weissei_strain_DSM_5161_scaffold0024_whole_genome_shotgun_sequence	94.067	1854	High confidence	NZ_PDNX01000007-1_Prosthecochloris_sp-_ZM_Scaffold_1_whole_genome_shotgun_sequence_CRISPR_987_spacer_7	100	15	0	Low confidence
Poison lake freshwater metagenome	fc5813f6-037c-42eb-bedd-f6b0eecd9c7d_runid=0c1d3e486fe691d1363ad5708b6ea1336e0145a4_sampleid=PoisonLake_3_28_read=191554_ch=39_start_time=2022-03-29T15:57:19Z_model_version_id=2021-05-17_dna_r9.4.1_minion_96_29d8704b	2.75107E-06	N		lytic	3500	4	low_quality_draft	PL_bin04	91.279	2259	Low confidence	NZ_NRRR01000023-1_Chromatium_weissei_strain_DSM_5161_scaffold0024_whole_genome_shotgun_sequence	93.982	1861	High confidence	NZ_PDNX01000007-1_Prosthecochloris_sp-_ZM_Scaffold_1_whole_genome_shotgun_sequence_CRISPR_987_spacer_7	100	15	0	Low confidence
Poison lake freshwater metagenome	fc4b5b4a-6bb3-4dfd-881d-5102d6ac33bb_runid=0c1d3e486fe691d1363ad5708b6ea1336e0145a4_sampleid=PoisonLake_3_28_read=102365_ch=142_start_time=2022-03-29T08:26:21Z_model_version_id=2021-05-17_dna_r9.4.1_minion_96_29d8704b	2.78529E-06	N		lytic	3457	5	low_quality_draft	PL_bin04	92.697	2232	Low confidence	NZ_NRRR01000023-1_Chromatium_weissei_strain_DSM_5161_scaffold0024_whole_genome_shotgun_sequence	93.294	1849	High confidence	NZ_PDNX01000007-1_Prosthecochloris_sp-_ZM_Scaffold_1_whole_genome_shotgun_sequence_CRISPR_987_spacer_7	100	15	0	Low confidence
Poison lake freshwater metagenome	fc37c77f-16fd-4db9-af59-e13c8e6dd951_runid=0c1d3e486fe691d1363ad5708b6ea1336e0145a4_sampleid=PoisonLake_3_28_read=5420_ch=470_start_time=2022-03-28T23:31:03Z_model_version_id=2021-05-17_dna_r9.4.1_minion_96_29d8704b	9.30313E-07	N		lytic	3450	6	low_quality_draft	PL_bin04	93.298	2253	Low confidence	NZ_NRRR01000023-1_Chromatium_weissei_strain_DSM_5161_scaffold0024_whole_genome_shotgun_sequence	92.799	1847	High confidence	NZ_PDNX01000007-1_Prosthecochloris_sp-_ZM_Scaffold_1_whole_genome_shotgun_sequence_CRISPR_987_spacer_7	100	15	0	Low confidence
Poison lake freshwater metagenome	fc1cbf6b-81d6-40d9-bc05-dcae525d785d_runid=0c1d3e486fe691d1363ad5708b6ea1336e0145a4_sampleid=PoisonLake_3_28_read=50622_ch=168_start_time=2022-03-29T02:59:29Z_model_version_id=2021-05-17_dna_r9.4.1_minion_96_29d8704b	0.000224415	N		lytic	4405	5	low_quality_draft	PL_bin04	93.731	2265	Low confidence	NZ_NRRR01000023-1_Chromatium_weissei_strain_DSM_5161_scaffold0024_whole_genome_shotgun_sequence	92.593	1863	High confidence	NZ_FNOW01000051-1_Allochromatium_warmingii_strain_DSM_173_whole_genome_shotgun_sequence_CRISPR_847_spacer_27	100	14	0	Low confidence
Poison lake freshwater metagenome	fc0b1be7-7f79-447f-98a1-b4a97fd4d2cd_1_runid=0c1d3e486fe691d1363ad5708b6ea1336e0145a4_sampleid=PoisonLake_3_28_read=205813_ch=376_start_time=2022-03-30T16:30:27Z_model_version_id=2021-05-17_dna_r9.4.1_minion_96_29d8704b	1.26822E-05	N		lytic	6580	15	low_quality_draft	PL_bin06	92.134	6725	Low confidence					NZ_VWXX01000010-1_Thiohalocapsa_marina_strain_DSM_19078_NODE_10_length_96776_cov_29-6679_whole_genome_shotgun_sequence_CRISPR_705_spacer_46	95	20	1
Poison lake freshwater metagenome	fc092dae-7e81-4855-8de3-0681e3ba4e16_runid=0c1d3e486fe691d1363ad5708b6ea1336e0145a4_sampleid=PoisonLake_3_28_read=360178_ch=92_start_time=2022-03-30T15:17:04Z_model_version_id=2021-05-17_dna_r9.4.1_minion_96_29d8704b	9.30313E-07	N		lytic	3450	4	low_quality_draft	PL_bin04	89.645	2279	Low confidence	NZ_NRRR01000023-1_Chromatium_weissei_strain_DSM_5161_scaffold0024_whole_genome_shotgun_sequence	90.87	1862	High confidence	NZ_PDNX01000007-1_Prosthecochloris_sp-_ZM_Scaffold_1_whole_genome_shotgun_sequence_CRISPR_987_spacer_7	100	15	0	Low confidence
Poison lake freshwater metagenome	fbeb404c-9bf0-4523-900f-1da0041dd032_runid=0c1d3e486fe691d1363ad5708b6ea1336e0145a4_sampleid=PoisonLake_3_28_read=249630_ch=501_start_time=2022-03-30T00:50:02Z_model_version_id=2021-05-17_dna_r9.4.1_minion_96_29d8704b	0.000169121	N		lytic	4308	4	low_quality_draft	PL_bin04	91.725	2272	Low confidence	NZ_NRRR01000023-1_Chromatium_weissei_strain_DSM_5161_scaffold0024_whole_genome_shotgun_sequence	93.326	1858	High confidence	NC_013889-1_Thioalkalivibrio_sp-_K90mix_complete_sequence_CRISPR_167_spacer_77	100	16	0	Low confidence
Poison lake freshwater metagenome	fbeaddb4-9786-4cc2-a5a6-542589a2acc5_runid=0c1d3e486fe691d1363ad5708b6ea1336e0145a4_sampleid=PoisonLake_3_28_read=80162_ch=427_start_time=2022-03-29T08:50:58Z_model_version_id=2021-05-17_dna_r9.4.1_minion_96_29d8704b	7.79781E-07	N		lytic	4116	5	low_quality_draft	PL_bin04	85.243	2365	Low confidence	NZ_NRRR01000023-1_Chromatium_weissei_strain_DSM_5161_scaffold0024_whole_genome_shotgun_sequence	88.257	1899	High confidence	NZ_CP016432-1_Prosthecochloris_sp-_CIB_2401_strain_CIB2401_chromosome_complete_genome_CRISPR_954_spacer_40	100	15	0	Low confidence
Poison lake freshwater metagenome	fbe4bb59-7af9-471e-a0b8-dfe924dabd0e_runid=0c1d3e486fe691d1363ad5708b6ea1336e0145a4_sampleid=PoisonLake_3_28_read=157938_ch=338_start_time=2022-03-29T15:10:40Z_model_version_id=2021-05-17_dna_r9.4.1_minion_96_29d8704b	4.21182E-05	N		lytic	3734	4	low_quality_draft	PL_bin04	93.747	2271	Low confidence	NZ_NRRR01000023-1_Chromatium_weissei_strain_DSM_5161_scaffold0024_whole_genome_shotgun_sequence	93.611	1847	High confidence	NZ_FNNZ01000008-1_Thiocapsa_roseopersicina_strain_DSM_217_whole_genome_shotgun_sequence_CRISPR_844_spacer_31	100	16	0	Low confidence
Poison lake freshwater metagenome	fbdd01e5-467b-4a75-906a-48c1c5b7e6bb_runid=0c1d3e486fe691d1363ad5708b6ea1336e0145a4_sampleid=PoisonLake_3_28_read=59339_ch=480_start_time=2022-03-29T03:49:30Z_model_version_id=2021-05-17_dna_r9.4.1_minion_96_29d8704b	1.83772E-06	N		lytic	3493	5	low_quality_draft	PL_bin04	95.137	2262	High confidence	NZ_NRRR01000027-1_Chromatium_weissei_strain_DSM_5161_scaffold0029_whole_genome_shotgun_sequence	96.509	1633	High confidence	NZ_AASE01000005-1_Chlorobium_ferrooxidans_DSM_13031_ctg59_whole_genome_shotgun_sequence_CRISPR_953_spacer_92	94.737	19	1
Poison lake freshwater metagenome	fbda95a8-0d88-4e65-bb40-9c9ac097d3ab_runid=0c1d3e486fe691d1363ad5708b6ea1336e0145a4_sampleid=PoisonLake_3_28_read=12093_ch=401_start_time=2022-03-28T23:57:23Z_model_version_id=2021-05-17_dna_r9.4.1_minion_96_29d8704b	1.42966E-06	N		lytic	2245	4	low_quality_draft	PL_bin04	93.162	1009	Low confidence	NZ_NRRR01000023-1_Chromatium_weissei_strain_DSM_5161_scaffold0024_whole_genome_shotgun_sequence	93.485	1842	High confidence	NZ_PDNX01000007-1_Prosthecochloris_sp-_ZM_Scaffold_1_whole_genome_shotgun_sequence_CRISPR_987_spacer_7	100	15	0	Low confidence
Poison lake freshwater metagenome	fbda90b8-63fd-4a5c-b1a2-280751107cd9_runid=0c1d3e486fe691d1363ad5708b6ea1336e0145a4_sampleid=PoisonLake_3_28_read=155704_ch=159_start_time=2022-03-29T19:58:00Z_model_version_id=2021-05-17_dna_r9.4.1_minion_96_29d8704b	9.15192E-07	N		lytic	3507	4	low_quality_draft	PL_bin04	90.777	2266	Low confidence	NZ_NRRR01000023-1_Chromatium_weissei_strain_DSM_5161_scaffold0024_whole_genome_shotgun_sequence	90.608	1874	High confidence	NZ_PDNX01000007-1_Prosthecochloris_sp-_ZM_Scaffold_1_whole_genome_shotgun_sequence_CRISPR_987_spacer_7	100	15	0	Low confidence
Poison lake freshwater metagenome	fbd5bf84-41a4-4b4a-9acc-0cc51b457b8e_runid=0c1d3e486fe691d1363ad5708b6ea1336e0145a4_sampleid=PoisonLake_3_28_read=91049_ch=39_start_time=2022-03-29T06:41:18Z_model_version_id=2021-05-17_dna_r9.4.1_minion_96_29d8704b	9.74963E-07	N		lytic	3292	4	low_quality_draft	PL_bin04	86.05	2129	Low confidence	NZ_NRRR01000023-1_Chromatium_weissei_strain_DSM_5161_scaffold0024_whole_genome_shotgun_sequence	88.082	1846	High confidence	NZ_AASE01000005-1_Chlorobium_ferrooxidans_DSM_13031_ctg59_whole_genome_shotgun_sequence_CRISPR_953_spacer_92	91.667	24	2
Poison lake freshwater metagenome	fbc73e6b-f02e-4828-a011-87a7ce3a6eb8_runid=0c1d3e486fe691d1363ad5708b6ea1336e0145a4_sampleid=PoisonLake_3_28_read=100787_ch=114_start_time=2022-03-29T13:02:07Z_model_version_id=2021-05-17_dna_r9.4.1_minion_96_29d8704b	9.18334E-07	N		lytic	3495	4	low_quality_draft	PL_bin04	93.154	2264	Low confidence	NZ_NRRR01000023-1_Chromatium_weissei_strain_DSM_5161_scaffold0024_whole_genome_shotgun_sequence	91.555	1859	High confidence	NZ_AASE01000005-1_Chlorobium_ferrooxidans_DSM_13031_ctg59_whole_genome_shotgun_sequence_CRISPR_953_spacer_92	94.737	19	1
Poison lake freshwater metagenome	fbc2e2fd-33e8-4455-a398-dd96e40c4fd0_runid=0c1d3e486fe691d1363ad5708b6ea1336e0145a4_sampleid=PoisonLake_3_28_read=233990_ch=251_start_time=2022-03-29T23:47:07Z_model_version_id=2021-05-17_dna_r9.4.1_minion_96_29d8704b	1.22403E-05	N		lytic	3671	4	low_quality_draft	PL_bin04	94.8	2250	Low confidence	NZ_NRRR01000023-1_Chromatium_weissei_strain_DSM_5161_scaffold0024_whole_genome_shotgun_sequence	93.261	1855	High confidence	NZ_JAJNQO010000007-1_Ectothiorhodospira_sp-_A-7R_assembly_contig_7_whole_genome_shotgun_sequence_CRISPR_329_spacer_80	100	16	0	Low confidence
Poison lake freshwater metagenome	fbc2033d-afd0-4316-bbff-c9c6e4c32fb6_runid=0c1d3e486fe691d1363ad5708b6ea1336e0145a4_sampleid=PoisonLake_3_28_read=89967_ch=359_start_time=2022-03-29T06:52:36Z_model_version_id=2021-05-17_dna_r9.4.1_minion_96_29d8704b	1.83825E-06	N		lytic	3492	4	low_quality_draft	PL_bin04	94.058	2255	Low confidence	NZ_NRRR01000023-1_Chromatium_weissei_strain_DSM_5161_scaffold0024_whole_genome_shotgun_sequence	94.095	1846	High confidence	NZ_WNXE01000961-1_Arhodomonas_sp-_KWT_NODE_961_length_633_cov_9-843525_whole_genome_shotgun_sequence_CRISPR_276_spacer_2	100	16	0	Low confidence
Poison lake freshwater metagenome	fbb67d0b-83fb-4a08-9c5c-554031bf21c6_runid=0c1d3e486fe691d1363ad5708b6ea1336e0145a4_sampleid=PoisonLake_3_28_read=52585_ch=424_start_time=2022-03-29T05:24:47Z_model_version_id=2021-05-17_dna_r9.4.1_minion_96_29d8704b	9.80922E-07	N		lytic	3272	4	low_quality_draft	PL_bin04	93.905	2018	Low confidence	NZ_NRRR01000023-1_Chromatium_weissei_strain_DSM_5161_scaffold0024_whole_genome_shotgun_sequence	93.477	1855	High confidence	NZ_PDNX01000007-1_Prosthecochloris_sp-_ZM_Scaffold_1_whole_genome_shotgun_sequence_CRISPR_987_spacer_7	100	15	0	Low confidence
Poison lake freshwater metagenome	fbaf05b8-e3a8-475c-927e-a102b436c6ec_runid=0c1d3e486fe691d1363ad5708b6ea1336e0145a4_sampleid=PoisonLake_3_28_read=109629_ch=183_start_time=2022-03-29T10:33:31Z_model_version_id=2021-05-17_dna_r9.4.1_minion_96_29d8704b	9.17284E-07	N		lytic	3499	5	low_quality_draft	PL_bin04	93.816	2264	Low confidence	NZ_NRRR01000027-1_Chromatium_weissei_strain_DSM_5161_scaffold0029_whole_genome_shotgun_sequence	93.727	1642	High confidence	NZ_PDNX01000007-1_Prosthecochloris_sp-_ZM_Scaffold_1_whole_genome_shotgun_sequence_CRISPR_987_spacer_7	100	15	0	Low confidence
Poison lake freshwater metagenome	fba5947b-a703-4085-b023-0e25b43a9922_runid=0c1d3e486fe691d1363ad5708b6ea1336e0145a4_sampleid=PoisonLake_3_28_read=87411_ch=119_start_time=2022-03-29T05:28:50Z_model_version_id=2021-05-17_dna_r9.4.1_minion_96_29d8704b	9.30043E-07	N		lytic	3451	5	low_quality_draft	PL_bin04	91.984	2233	Low confidence	NZ_NRRR01000023-1_Chromatium_weissei_strain_DSM_5161_scaffold0024_whole_genome_shotgun_sequence	92.916	1835	High confidence	NZ_AASE01000005-1_Chlorobium_ferrooxidans_DSM_13031_ctg59_whole_genome_shotgun_sequence_CRISPR_953_spacer_92	94.737	19	1
Poison lake freshwater metagenome	fb9d885a-6277-45d9-8b5c-f78fe9038909_runid=0c1d3e486fe691d1363ad5708b6ea1336e0145a4_sampleid=PoisonLake_3_28_read=21001_ch=140_start_time=2022-03-29T00:47:49Z_model_version_id=2021-05-17_dna_r9.4.1_minion_96_29d8704b	9.20177E-07	N		lytic	3488	5	low_quality_draft	PL_bin04	92.86	2269	Low confidence	NZ_NRRR01000023-1_Chromatium_weissei_strain_DSM_5161_scaffold0024_whole_genome_shotgun_sequence	91.356	1851	High confidence	NZ_PDNX01000007-1_Prosthecochloris_sp-_ZM_Scaffold_1_whole_genome_shotgun_sequence_CRISPR_987_spacer_7	100	16	0	Low confidence
Poison lake freshwater metagenome	fb9cda33-2d43-4857-bfbb-df23357d9a0b_runid=0c1d3e486fe691d1363ad5708b6ea1336e0145a4_sampleid=PoisonLake_3_28_read=50199_ch=494_start_time=2022-03-29T03:11:10Z_model_version_id=2021-05-17_dna_r9.4.1_minion_96_29d8704b	2.9471E-05	N		lytic	3485	4	low_quality_draft	PL_bin04	95.143	2244	High confidence	NZ_NRRR01000023-1_Chromatium_weissei_strain_DSM_5161_scaffold0024_whole_genome_shotgun_sequence	95.723	1847	High confidence	NZ_PDNX01000007-1_Prosthecochloris_sp-_ZM_Scaffold_1_whole_genome_shotgun_sequence_CRISPR_987_spacer_7	100	15	0	Low confidence
Poison lake freshwater metagenome	fb852b8a-09ab-4ce0-94c9-a5b71b2d17de_runid=0c1d3e486fe691d1363ad5708b6ea1336e0145a4_sampleid=PoisonLake_3_28_read=880_ch=4_start_time=2022-03-28T23:03:01Z_model_version_id=2021-05-17_dna_r9.4.1_minion_96_29d8704b	3.09334E-05	N		lytic	3424	4	low_quality_draft	PL_bin04	95.151	2248	High confidence	NZ_NRRR01000023-1_Chromatium_weissei_strain_DSM_5161_scaffold0024_whole_genome_shotgun_sequence	95.474	1834	High confidence	NZ_VWXX01000010-1_Thiohalocapsa_marina_strain_DSM_19078_NODE_10_length_96776_cov_29-6679_whole_genome_shotgun_sequence_CRISPR_705_spacer_40	100	16	0	Low confidence
Poison lake freshwater metagenome	fb5b45e8-e279-4662-927f-27bd90c91ba1_runid=0c1d3e486fe691d1363ad5708b6ea1336e0145a4_sampleid=PoisonLake_3_28_read=279208_ch=50_start_time=2022-03-30T05:12:04Z_model_version_id=2021-05-17_dna_r9.4.1_minion_96_29d8704b	4.68772E-05	N		lytic	4245	5	low_quality_draft	PL_bin04	93.166	2268	Low confidence	NZ_NRRR01000023-1_Chromatium_weissei_strain_DSM_5161_scaffold0024_whole_genome_shotgun_sequence	93.952	1852	High confidence	NZ_PDNX01000007-1_Prosthecochloris_sp-_ZM_Scaffold_1_whole_genome_shotgun_sequence_CRISPR_987_spacer_7	100	15	0	Low confidence
Poison lake freshwater metagenome	fb4b5650-3b92-4135-b983-3da0195caa27_runid=0c1d3e486fe691d1363ad5708b6ea1336e0145a4_sampleid=PoisonLake_3_28_read=201371_ch=299_start_time=2022-03-29T23:14:23Z_model_version_id=2021-05-17_dna_r9.4.1_minion_96_29d8704b	4.57205E-05	N		lytic	2457	5	low_quality_draft	PL_bin04	92.297	2259	Low confidence	NZ_NRRR01000027-1_Chromatium_weissei_strain_DSM_5161_scaffold0029_whole_genome_shotgun_sequence	92.739	1639	High confidence	NZ_AFHI01000014-1_Rheinheimera_sp-_A13L_DRAFT__contig00021_whole_genome_shotgun_sequence_CRISPR_611_spacer_92	100	15	0	Low confidence
Poison lake freshwater metagenome	fb49924f-225e-4fac-ba63-dd1600ab186b_runid=0c1d3e486fe691d1363ad5708b6ea1336e0145a4_sampleid=PoisonLake_3_28_read=75285_ch=5_start_time=2022-03-29T05:56:07Z_model_version_id=2021-05-17_dna_r9.4.1_minion_96_29d8704b	1.84141E-06	N		lytic	3486	6	low_quality_draft	PL_bin04	93.097	2231	Low confidence	NZ_NRRR01000023-1_Chromatium_weissei_strain_DSM_5161_scaffold0024_whole_genome_shotgun_sequence	93.885	1848	High confidence	NZ_AASE01000005-1_Chlorobium_ferrooxidans_DSM_13031_ctg59_whole_genome_shotgun_sequence_CRISPR_953_spacer_92	94.737	19	1
Poison lake freshwater metagenome	fb38c35f-d8f2-445b-997c-c5d7aba771ee_runid=0c1d3e486fe691d1363ad5708b6ea1336e0145a4_sampleid=PoisonLake_3_28_read=50152_ch=268_start_time=2022-03-29T12:30:10Z_model_version_id=2021-05-17_dna_r9.4.1_minion_96_29d8704b	1.66558E-06	N		lytic	1927	4	low_quality_draft									NZ_SJPA01000013-1_Chlorobium_sp-_N1_NODE_13_length_25154_cov_550-974388_whole_genome_shotgun_sequence_CRISPR_993_spacer_3	100	16	0	Low confidence
Poison lake freshwater metagenome	fb373fdc-511a-4745-9748-cf989057bdd5_runid=0c1d3e486fe691d1363ad5708b6ea1336e0145a4_sampleid=PoisonLake_3_28_read=163328_ch=383_start_time=2022-03-29T14:21:22Z_model_version_id=2021-05-17_dna_r9.4.1_minion_96_29d8704b	9.26553E-07	N		lytic	3464	5	low_quality_draft	PL_bin04	94.029	2244	Low confidence	NZ_NRRR01000023-1_Chromatium_weissei_strain_DSM_5161_scaffold0024_whole_genome_shotgun_sequence	93.676	1850	High confidence	NZ_FNOW01000051-1_Allochromatium_warmingii_strain_DSM_173_whole_genome_shotgun_sequence_CRISPR_847_spacer_27	100	16	0	Low confidence
Poison lake freshwater metagenome	fb323cf8-0531-4107-ba13-723264273bb9_runid=0c1d3e486fe691d1363ad5708b6ea1336e0145a4_sampleid=PoisonLake_3_28_read=307512_ch=386_start_time=2022-03-30T13:45:20Z_model_version_id=2021-05-17_dna_r9.4.1_minion_96_29d8704b	3.63589E-06	N		lytic	3531	7	low_quality_draft	PL_bin04	91.99	2297	Low confidence	NZ_NRRR01000023-1_Chromatium_weissei_strain_DSM_5161_scaffold0024_whole_genome_shotgun_sequence	93.057	1858	High confidence	NZ_PDNX01000007-1_Prosthecochloris_sp-_ZM_Scaffold_1_whole_genome_shotgun_sequence_CRISPR_987_spacer_7	100	15	0	Low confidence
Poison lake freshwater metagenome	fb2fb8b9-ae9c-498f-8b45-516865eb6400_runid=0c1d3e486fe691d1363ad5708b6ea1336e0145a4_sampleid=PoisonLake_3_28_read=119916_ch=77_start_time=2022-03-29T11:47:34Z_model_version_id=2021-05-17_dna_r9.4.1_minion_96_29d8704b	0.000209148	N		lytic	3637	5	low_quality_draft	PL_bin04	92.898	2281	Low confidence	NZ_NRRR01000023-1_Chromatium_weissei_strain_DSM_5161_scaffold0024_whole_genome_shotgun_sequence	92.159	1862	High confidence	NZ_NRSA01000018-1_Thiococcus_pfennigii_strain_DSM_228_scaffold0018_whole_genome_shotgun_sequence_CRISPR_792_spacer_5	100	16	0	Low confidence
Poison lake freshwater metagenome	fb2eb87b-6cba-4d04-8bdd-daf6acdf6f4d_runid=0c1d3e486fe691d1363ad5708b6ea1336e0145a4_sampleid=PoisonLake_3_28_read=62483_ch=401_start_time=2022-03-29T04:01:39Z_model_version_id=2021-05-17_dna_r9.4.1_minion_96_29d8704b	8.94781E-07	N		lytic	3587	8	low_quality_draft	PL_bin04	91.285	2272	Low confidence	NZ_NRRR01000023-1_Chromatium_weissei_strain_DSM_5161_scaffold0024_whole_genome_shotgun_sequence	92.865	1850	High confidence	NZ_PDNX01000007-1_Prosthecochloris_sp-_ZM_Scaffold_1_whole_genome_shotgun_sequence_CRISPR_987_spacer_7	100	15	0	Low confidence
Poison lake freshwater metagenome	fb2928d2-ed01-41e4-bda4-81059898f0c1_runid=0c1d3e486fe691d1363ad5708b6ea1336e0145a4_sampleid=PoisonLake_3_28_read=270726_ch=298_start_time=2022-03-30T06:56:50Z_model_version_id=2021-05-17_dna_r9.4.1_minion_96_29d8704b	7.75215E-05	N		lytic	3395	5	low_quality_draft	PL_bin04	90.365	2138	Low confidence	NZ_NRRR01000027-1_Chromatium_weissei_strain_DSM_5161_scaffold0029_whole_genome_shotgun_sequence	90.194	1550	High confidence	NZ_PDNX01000007-1_Prosthecochloris_sp-_ZM_Scaffold_1_whole_genome_shotgun_sequence_CRISPR_987_spacer_7	100	15	0	Low confidence
Poison lake freshwater metagenome	fb27cc27-9db1-47ed-a17d-0689386a6679_runid=0c1d3e486fe691d1363ad5708b6ea1336e0145a4_sampleid=PoisonLake_3_28_read=217049_ch=19_start_time=2022-03-30T00:57:51Z_model_version_id=2021-05-17_dna_r9.4.1_minion_96_29d8704b	4.38637E-05	N		lytic	12366	11	low_quality_draft	PL_bin01	93.72	414	Low confidence	NZ_JABX01000030-1_Thiohalocapsa_sp-_ML1_contig00030_whole_genome_shotgun_sequence	93.447	412		NZ_NRSK01000005-1_Ectothiorhodospira_mobilis_strain_DSM_237_scaffold0005_whole_genome_shotgun_sequence_CRISPR_294_spacer_1	95.652	23	1
Poison lake freshwater metagenome	fb17141c-10f6-4685-8458-c801661e3d72_runid=0c1d3e486fe691d1363ad5708b6ea1336e0145a4_sampleid=PoisonLake_3_28_read=245294_ch=319_start_time=2022-03-29T20:19:05Z_model_version_id=2021-05-17_dna_r9.4.1_minion_96_29d8704b	3.65972E-06	N		lytic	3508	4	low_quality_draft	PL_bin04	92.325	2280	Low confidence	NZ_NRRR01000023-1_Chromatium_weissei_strain_DSM_5161_scaffold0024_whole_genome_shotgun_sequence	91.658	1870	High confidence	NZ_PDNX01000007-1_Prosthecochloris_sp-_ZM_Scaffold_1_whole_genome_shotgun_sequence_CRISPR_987_spacer_7	100	15	0	Low confidence
Poison lake freshwater metagenome	fb15e2a7-d63c-41b7-996e-35904b8c1c8f_runid=0c1d3e486fe691d1363ad5708b6ea1336e0145a4_sampleid=PoisonLake_3_28_read=78474_ch=181_start_time=2022-03-29T05:45:44Z_model_version_id=2021-05-17_dna_r9.4.1_minion_96_29d8704b	0.000157833	N		lytic	3457	5	low_quality_draft	PL_bin04	96.318	2227	High confidence	NZ_NRRR01000023-1_Chromatium_weissei_strain_DSM_5161_scaffold0024_whole_genome_shotgun_sequence	95.435	1840	High confidence	NZ_AASE01000005-1_Chlorobium_ferrooxidans_DSM_13031_ctg59_whole_genome_shotgun_sequence_CRISPR_953_spacer_92	94.737	19	1
Poison lake freshwater metagenome	fb0d9c20-aeda-41c6-bcc5-d3ba3a7e2b61_runid=0c1d3e486fe691d1363ad5708b6ea1336e0145a4_sampleid=PoisonLake_3_28_read=173519_ch=268_start_time=2022-03-30T16:52:18Z_model_version_id=2021-05-17_dna_r9.4.1_minion_96_29d8704b	5.71115E-05	N		lytic	7081	10	low_quality_draft	PL_bin05	92.402	4172	Low confidence	NZ_NRRR01000023-1_Chromatium_weissei_strain_DSM_5161_scaffold0024_whole_genome_shotgun_sequence	91.702	1880	High confidence	NZ_AASE01000005-1_Chlorobium_ferrooxidans_DSM_13031_ctg59_whole_genome_shotgun_sequence_CRISPR_953_spacer_92	94.737	19	1
Poison lake freshwater metagenome	fafbab4f-3bfb-4085-91fa-50e91f0cca55_runid=0c1d3e486fe691d1363ad5708b6ea1336e0145a4_sampleid=PoisonLake_3_28_read=90813_ch=157_start_time=2022-03-29T07:54:21Z_model_version_id=2021-05-17_dna_r9.4.1_minion_96_29d8704b	1.84884E-06	N		lytic	3472	4	low_quality_draft	PL_bin04	94.078	2246	Low confidence	NZ_NRRR01000027-1_Chromatium_weissei_strain_DSM_5161_scaffold0029_whole_genome_shotgun_sequence	95.092	1630	High confidence	NZ_PDNX01000007-1_Prosthecochloris_sp-_ZM_Scaffold_1_whole_genome_shotgun_sequence_CRISPR_987_spacer_7	100	15	0	Low confidence
Poison lake freshwater metagenome	faed4ebd-193c-43f4-a133-b4824144bfbe_runid=0c1d3e486fe691d1363ad5708b6ea1336e0145a4_sampleid=PoisonLake_3_28_read=267313_ch=181_start_time=2022-03-29T20:54:28Z_model_version_id=2021-05-17_dna_r9.4.1_minion_96_29d8704b	4.59762E-05	N		lytic	2932	5	low_quality_draft									NZ_NRRR01000001-1_Chromatium_weissei_strain_DSM_5161_scaffold0001_whole_genome_shotgun_sequence_CRISPR_775_spacer_145	100	15	0	Low confidence
Poison lake freshwater metagenome	fae7d450-d836-4475-a0b9-335354061e91_runid=0c1d3e486fe691d1363ad5708b6ea1336e0145a4_sampleid=PoisonLake_3_28_read=141746_ch=481_start_time=2022-03-29T18:11:19Z_model_version_id=2021-05-17_dna_r9.4.1_minion_96_29d8704b	2.74793E-06	N		lytic	3504	4	low_quality_draft	PL_bin04	93.253	2253	Low confidence	NZ_NRRR01000023-1_Chromatium_weissei_strain_DSM_5161_scaffold0024_whole_genome_shotgun_sequence	92.734	1858	High confidence	NZ_JAJNQN010000009-1_Ectothiorhodospira_sp-_A-7Y_assembly_contig_9_whole_genome_shotgun_sequence_CRISPR_315_spacer_2	95	20	1
Poison lake freshwater metagenome	fae52d99-cd0e-4972-816b-a9b9d0239851_runid=0c1d3e486fe691d1363ad5708b6ea1336e0145a4_sampleid=PoisonLake_3_28_read=73853_ch=183_start_time=2022-03-29T06:58:32Z_model_version_id=2021-05-17_dna_r9.4.1_minion_96_29d8704b	0.000245427	N		lytic	5061	6	low_quality_draft	PL_bin04	89.687	2269	Low confidence	NZ_NRRR01000023-1_Chromatium_weissei_strain_DSM_5161_scaffold0024_whole_genome_shotgun_sequence	89.288	1867	High confidence	NZ_CP007029-1_Thioalkalivibrio_paradoxus_ARh_1_chromosome_complete_genome_CRISPR_190_spacer_47	100	17	0	Low confidence
Poison lake freshwater metagenome	fae43028-d767-4ac0-9811-802ff5229f4a_runid=0c1d3e486fe691d1363ad5708b6ea1336e0145a4_sampleid=PoisonLake_3_28_read=248024_ch=347_start_time=2022-03-30T05:30:36Z_model_version_id=2021-05-17_dna_r9.4.1_minion_96_29d8704b	8.85401E-07	N		lytic	3625	4	low_quality_draft	PL_bin04	93.918	2269	Low confidence	NZ_NRRR01000027-1_Chromatium_weissei_strain_DSM_5161_scaffold0029_whole_genome_shotgun_sequence	94.945	1622	High confidence	NZ_NRRR01000007-1_Chromatium_weissei_strain_DSM_5161_scaffold0007_whole_genome_shotgun_sequence_CRISPR_776_spacer_40	100	16	0	Low confidence
Poison lake freshwater metagenome	fad67a57-5156-449e-acb2-72a1bc0413bb_runid=0c1d3e486fe691d1363ad5708b6ea1336e0145a4_sampleid=PoisonLake_3_28_read=316914_ch=279_start_time=2022-03-30T04:57:13Z_model_version_id=2021-05-17_dna_r9.4.1_minion_96_29d8704b	9.17809E-07	N		lytic	3497	5	low_quality_draft	PL_bin04	94.656	2227	Low confidence	NZ_NRRR01000023-1_Chromatium_weissei_strain_DSM_5161_scaffold0024_whole_genome_shotgun_sequence	93.42	1854	High confidence	NZ_AASE01000005-1_Chlorobium_ferrooxidans_DSM_13031_ctg59_whole_genome_shotgun_sequence_CRISPR_953_spacer_92	94.737	19	1
Poison lake freshwater metagenome	fad4c043-a151-44d5-9899-f6a18759c889_runid=0c1d3e486fe691d1363ad5708b6ea1336e0145a4_sampleid=PoisonLake_3_28_read=50603_ch=400_start_time=2022-03-29T03:26:55Z_model_version_id=2021-05-17_dna_r9.4.1_minion_96_29d8704b	2.75816E-06	N		lytic	3491	5	low_quality_draft	PL_bin04	93.093	2244	Low confidence	NZ_NRRR01000023-1_Chromatium_weissei_strain_DSM_5161_scaffold0024_whole_genome_shotgun_sequence	92.903	1860	High confidence	NZ_PDNX01000007-1_Prosthecochloris_sp-_ZM_Scaffold_1_whole_genome_shotgun_sequence_CRISPR_987_spacer_7	100	15	0	Low confidence
Poison lake freshwater metagenome	fad215cb-e728-4996-8f23-d934127d20d4_runid=0c1d3e486fe691d1363ad5708b6ea1336e0145a4_sampleid=PoisonLake_3_28_read=402073_ch=158_start_time=2022-03-30T11:04:12Z_model_version_id=2021-05-17_dna_r9.4.1_minion_96_29d8704b	9.23354E-07	N		lytic	3476	5	low_quality_draft	PL_bin04	91.947	2260	Low confidence	NZ_NRRR01000023-1_Chromatium_weissei_strain_DSM_5161_scaffold0024_whole_genome_shotgun_sequence	89.748	1863	High confidence	NZ_AFHI01000014-1_Rheinheimera_sp-_A13L_DRAFT__contig00021_whole_genome_shotgun_sequence_CRISPR_611_spacer_92	100	15	0	Low confidence
Poison lake freshwater metagenome	fad0b9e3-705c-4121-9c35-65f963bf7558_runid=0c1d3e486fe691d1363ad5708b6ea1336e0145a4_sampleid=PoisonLake_3_28_read=152336_ch=325_start_time=2022-03-29T14:37:22Z_model_version_id=2021-05-17_dna_r9.4.1_minion_96_29d8704b	8.27922E-06	N		lytic	3489	4	low_quality_draft	PL_bin04	94.991	2256	Low confidence	NZ_NRRR01000023-1_Chromatium_weissei_strain_DSM_5161_scaffold0024_whole_genome_shotgun_sequence	95.437	1841	High confidence	NZ_VWXX01000010-1_Thiohalocapsa_marina_strain_DSM_19078_NODE_10_length_96776_cov_29-6679_whole_genome_shotgun_sequence_CRISPR_705_spacer_40	100	16	0	Low confidence
Poison lake freshwater metagenome	facaa3c3-73eb-4e48-b5f3-80dd22b4ede6_runid=0c1d3e486fe691d1363ad5708b6ea1336e0145a4_sampleid=PoisonLake_3_28_read=222162_ch=103_start_time=2022-03-30T06:46:44Z_model_version_id=2021-05-17_dna_r9.4.1_minion_96_29d8704b	9.20969E-07	N		lytic	3485	7	low_quality_draft	PL_bin04	93.321	2246	Low confidence	NZ_NRRR01000023-1_Chromatium_weissei_strain_DSM_5161_scaffold0024_whole_genome_shotgun_sequence	92.095	1847	High confidence	NZ_PDNX01000007-1_Prosthecochloris_sp-_ZM_Scaffold_1_whole_genome_shotgun_sequence_CRISPR_987_spacer_7	100	15	0	Low confidence
Poison lake freshwater metagenome	faca71e8-7ae0-464c-96f1-98574ef518c6_1_runid=0c1d3e486fe691d1363ad5708b6ea1336e0145a4_sampleid=PoisonLake_3_28_read=117872_ch=260_start_time=2022-03-29T10:47:23Z_model_version_id=2021-05-17_dna_r9.4.1_minion_96_29d8704b	1.87475E-06	N		lytic	3424	5	low_quality_draft	PL_bin04	92.063	2205	Low confidence	NZ_NRRR01000023-1_Chromatium_weissei_strain_DSM_5161_scaffold0024_whole_genome_shotgun_sequence	91.384	1857	High confidence	NC_013889-1_Thioalkalivibrio_sp-_K90mix_complete_sequence_CRISPR_167_spacer_72	100	16	0	Low confidence
Poison lake freshwater metagenome	fabf5646-32bd-42e0-8bc8-c287b922b83e_runid=0c1d3e486fe691d1363ad5708b6ea1336e0145a4_sampleid=PoisonLake_3_28_read=25993_ch=380_start_time=2022-03-29T00:58:23Z_model_version_id=2021-05-17_dna_r9.4.1_minion_96_29d8704b	0.000253458	N		lytic	2406	4	low_quality_draft					NZ_JABX01000028-1_Thiohalocapsa_sp-_ML1_contig00028_whole_genome_shotgun_sequence	88.567	1347	High confidence	NC_019902-2_Thioalkalivibrio_nitratireducens_DSM_14787_complete_sequence_CRISPR_207_spacer_56	100	16	0	Low confidence
Poison lake freshwater metagenome	fabdeb3a-d021-4229-862c-86675b979c45_runid=0c1d3e486fe691d1363ad5708b6ea1336e0145a4_sampleid=PoisonLake_3_28_read=252356_ch=369_start_time=2022-03-30T00:40:07Z_model_version_id=2021-05-17_dna_r9.4.1_minion_96_29d8704b	3.5465E-05	N		lytic	3439	6	low_quality_draft	PL_bin04	93.165	2180	Low confidence	NZ_NRRR01000027-1_Chromatium_weissei_strain_DSM_5161_scaffold0029_whole_genome_shotgun_sequence	92.736	1597	High confidence	NZ_AFHI01000014-1_Rheinheimera_sp-_A13L_DRAFT__contig00021_whole_genome_shotgun_sequence_CRISPR_611_spacer_92	100	15	0	Low confidence
Poison lake freshwater metagenome	fabde82d-0ac5-4ca3-9a3b-adfc175533cc_runid=0c1d3e486fe691d1363ad5708b6ea1336e0145a4_sampleid=PoisonLake_3_28_read=79163_ch=274_start_time=2022-03-29T07:22:01Z_model_version_id=2021-05-17_dna_r9.4.1_minion_96_29d8704b	0.000105733	N		lytic	9137	19	low_quality_draft	PL_bin05	92.216	167	Low confidence					NZ_JAJNAR010000009-1_Ectothiorhodospira_variabilis_strain_WN_2R_assembly_contig_9_whole_genome_shotgun_sequence_CRISPR_327_spacer_16	95	20	1
Poison lake freshwater metagenome	fabce2b7-fdf3-4998-b98a-269167e2bcb8_runid=0c1d3e486fe691d1363ad5708b6ea1336e0145a4_sampleid=PoisonLake_3_28_read=264293_ch=388_start_time=2022-03-30T01:43:36Z_model_version_id=2021-05-17_dna_r9.4.1_minion_96_29d8704b	7.99795E-07	N		lytic	4013	4	low_quality_draft	PL_bin04	91.079	2253	Low confidence	NZ_NRRR01000023-1_Chromatium_weissei_strain_DSM_5161_scaffold0024_whole_genome_shotgun_sequence	90.446	1863	High confidence	NZ_FOUO01000025-1_Ectothiorhodospira_mobilis_strain_DSM_4180_whole_genome_shotgun_sequence_CRISPR_349_spacer_9	95	20	1
Poison lake freshwater metagenome	fab474b1-89ca-4c27-a1b4-318173c8ecf7_runid=0c1d3e486fe691d1363ad5708b6ea1336e0145a4_sampleid=PoisonLake_3_28_read=371717_ch=325_start_time=2022-03-30T19:34:40Z_model_version_id=2021-05-17_dna_r9.4.1_minion_96_29d8704b	1.00072E-05	N		lytic	3528	4	low_quality_draft	PL_bin04	95.465	2249	High confidence	NZ_NRRR01000023-1_Chromatium_weissei_strain_DSM_5161_scaffold0024_whole_genome_shotgun_sequence	94.968	1848	High confidence	NZ_PDNX01000007-1_Prosthecochloris_sp-_ZM_Scaffold_1_whole_genome_shotgun_sequence_CRISPR_987_spacer_7	100	15	0	Low confidence
Poison lake freshwater metagenome	faa3de75-214a-424e-bde1-8d9c0545eb1e_runid=0c1d3e486fe691d1363ad5708b6ea1336e0145a4_sampleid=PoisonLake_3_28_read=159494_ch=59_start_time=2022-03-29T16:33:22Z_model_version_id=2021-05-17_dna_r9.4.1_minion_96_29d8704b	0.00022353	N		lytic	4164	6	low_quality_draft	PL_bin04	91.916	1868	Low confidence	NZ_NRRR01000023-1_Chromatium_weissei_strain_DSM_5161_scaffold0024_whole_genome_shotgun_sequence	91.178	1859	High confidence	NZ_FNNZ01000011-1_Thiocapsa_roseopersicina_strain_DSM_217_whole_genome_shotgun_sequence_CRISPR_843_spacer_2	94.737	19	1
Poison lake freshwater metagenome	fa9d31cd-bf13-4a71-8b9f-64fbc13059ea_runid=0c1d3e486fe691d1363ad5708b6ea1336e0145a4_sampleid=PoisonLake_3_28_read=69285_ch=160_start_time=2022-03-29T04:44:38Z_model_version_id=2021-05-17_dna_r9.4.1_minion_96_29d8704b	9.33243E-06	N		lytic	4127	6	low_quality_draft	PL_bin04	91.926	2279	Low confidence	NZ_NRRR01000023-1_Chromatium_weissei_strain_DSM_5161_scaffold0024_whole_genome_shotgun_sequence	90.988	1853	High confidence	NZ_RZUF01000072-1_Rheinheimera_sp-_YQF-1_Scaffold72_whole_genome_shotgun_sequence_CRISPR_687_spacer_8	100	16	0	Low confidence
Poison lake freshwater metagenome	fa529efd-cf50-4bec-9386-ec4344f910a0_runid=0c1d3e486fe691d1363ad5708b6ea1336e0145a4_sampleid=PoisonLake_3_28_read=140984_ch=278_start_time=2022-03-29T13:31:55Z_model_version_id=2021-05-17_dna_r9.4.1_minion_96_29d8704b	0.000816367	N		lytic	3503	5	low_quality_draft	PL_bin04	95.6	2250	High confidence	NZ_NRRR01000023-1_Chromatium_weissei_strain_DSM_5161_scaffold0024_whole_genome_shotgun_sequence	96.63	1840	High confidence	NZ_VWXX01000010-1_Thiohalocapsa_marina_strain_DSM_19078_NODE_10_length_96776_cov_29-6679_whole_genome_shotgun_sequence_CRISPR_705_spacer_40	100	16	0	Low confidence
Poison lake freshwater metagenome	fa4a93e1-a81d-4097-bfd4-f264e6190449_runid=0c1d3e486fe691d1363ad5708b6ea1336e0145a4_sampleid=PoisonLake_3_28_read=159563_ch=229_start_time=2022-03-29T12:46:44Z_model_version_id=2021-05-17_dna_r9.4.1_minion_96_29d8704b	9.31663E-07	N		lytic	3445	4	low_quality_draft	PL_bin04	92.996	2256	Low confidence	NZ_NRRR01000027-1_Chromatium_weissei_strain_DSM_5161_scaffold0029_whole_genome_shotgun_sequence	94.146	1640	High confidence	NZ_AASE01000005-1_Chlorobium_ferrooxidans_DSM_13031_ctg59_whole_genome_shotgun_sequence_CRISPR_953_spacer_92	94.737	19	1
Poison lake freshwater metagenome	fa3b0729-0949-4a27-8aa4-8ecd74360a0c_runid=0c1d3e486fe691d1363ad5708b6ea1336e0145a4_sampleid=PoisonLake_3_28_read=383939_ch=172_start_time=2022-03-30T19:16:17Z_model_version_id=2021-05-17_dna_r9.4.1_minion_96_29d8704b	5.47737E-05	N		lytic	3926	7	low_quality_draft	PL_bin04	91.989	2247	Low confidence	NZ_NRRR01000023-1_Chromatium_weissei_strain_DSM_5161_scaffold0024_whole_genome_shotgun_sequence	93.86	1873	High confidence	NZ_NRRV01000129-1_Thiohalocapsa_halophila_strain_DSM_6210_scaffold0128_whole_genome_shotgun_sequence_CRISPR_781_spacer_8	100	16	0	Low confidence
Poison lake freshwater metagenome	fa387cc9-ddfe-4740-a921-c4d4e1d90298_runid=0c1d3e486fe691d1363ad5708b6ea1336e0145a4_sampleid=PoisonLake_3_28_read=136292_ch=353_start_time=2022-03-29T14:14:19Z_model_version_id=2021-05-17_dna_r9.4.1_minion_96_29d8704b	1.81537E-06	N		lytic	3536	4	low_quality_draft	PL_bin04	89.582	2294	Low confidence	NZ_NRRR01000023-1_Chromatium_weissei_strain_DSM_5161_scaffold0024_whole_genome_shotgun_sequence	90.314	1879	High confidence	NZ_PDNX01000007-1_Prosthecochloris_sp-_ZM_Scaffold_1_whole_genome_shotgun_sequence_CRISPR_987_spacer_7	100	15	0	Low confidence
Poison lake freshwater metagenome	fa308f59-be00-43e1-89f7-f9db38c3500a_runid=0c1d3e486fe691d1363ad5708b6ea1336e0145a4_sampleid=PoisonLake_3_28_read=334593_ch=480_start_time=2022-03-30T12:43:47Z_model_version_id=2021-05-17_dna_r9.4.1_minion_96_29d8704b	9.29774E-07	N		lytic	3452	5	low_quality_draft	PL_bin04	93.307	1524	Low confidence	NZ_NRRR01000023-1_Chromatium_weissei_strain_DSM_5161_scaffold0024_whole_genome_shotgun_sequence	92.873	1852	High confidence	NC_007484-1_Nitrosococcus_oceani_ATCC_19707_complete_sequence_CRISPR_600_spacer_2	100	17	0	Low confidence
Poison lake freshwater metagenome	fa2b740c-a159-42f7-afa9-42f8e05006de_runid=0c1d3e486fe691d1363ad5708b6ea1336e0145a4_sampleid=PoisonLake_3_28_read=170165_ch=206_start_time=2022-03-29T16:02:22Z_model_version_id=2021-05-17_dna_r9.4.1_minion_96_29d8704b	9.12283E-05	N		lytic	3483	5	low_quality_draft	PL_bin04	95.507	2248	High confidence	NZ_NRRR01000023-1_Chromatium_weissei_strain_DSM_5161_scaffold0024_whole_genome_shotgun_sequence	95.575	1853	High confidence	NZ_PDNX01000007-1_Prosthecochloris_sp-_ZM_Scaffold_1_whole_genome_shotgun_sequence_CRISPR_987_spacer_7	100	15	0	Low confidence
Poison lake freshwater metagenome	fa26e054-9ac0-4b58-9f81-03ce7becb943_runid=0c1d3e486fe691d1363ad5708b6ea1336e0145a4_sampleid=PoisonLake_3_28_read=32948_ch=344_start_time=2022-03-29T01:22:14Z_model_version_id=2021-05-17_dna_r9.4.1_minion_96_29d8704b	0.00010466	N		lytic	4140	6	low_quality_draft	PL_bin04	88.82	2272	Low confidence	NZ_NRRR01000023-1_Chromatium_weissei_strain_DSM_5161_scaffold0024_whole_genome_shotgun_sequence	88.937	1853	High confidence	NZ_SMAO01000002-1_Thiobaca_trueperi_strain_DSM_13587_Ga0244666_102_whole_genome_shotgun_sequence_CRISPR_690_spacer_4	100	16	0	Low confidence
Poison lake freshwater metagenome	fa0bdd95-e63b-44df-893e-8e381ae652d6_runid=0c1d3e486fe691d1363ad5708b6ea1336e0145a4_sampleid=PoisonLake_3_28_read=50609_ch=187_start_time=2022-03-29T03:55:50Z_model_version_id=2021-05-17_dna_r9.4.1_minion_96_29d8704b	2.6584E-06	N		lytic	3622	5	low_quality_draft	PL_bin04	92.185	2265	Low confidence	NZ_NRRR01000023-1_Chromatium_weissei_strain_DSM_5161_scaffold0024_whole_genome_shotgun_sequence	90.389	1852	High confidence	NZ_PDNX01000007-1_Prosthecochloris_sp-_ZM_Scaffold_1_whole_genome_shotgun_sequence_CRISPR_987_spacer_7	100	15	0	Low confidence
Poison lake freshwater metagenome	f9f9ad5f-42aa-4def-9c4e-046a46998f1e_runid=0c1d3e486fe691d1363ad5708b6ea1336e0145a4_sampleid=PoisonLake_3_28_read=370600_ch=495_start_time=2022-03-30T18:08:39Z_model_version_id=2021-05-17_dna_r9.4.1_minion_96_29d8704b	1.15869E-06	N		lytic	2770	4	low_quality_draft	PL_bin04	90.797	1543	Low confidence	NZ_NRRR01000023-1_Chromatium_weissei_strain_DSM_5161_scaffold0024_whole_genome_shotgun_sequence	94.022	1840	High confidence	NC_011060-1_Pelodictyon_phaeoclathratiforme_BU-1_complete_sequence_CRISPR_951_spacer_28	94.737	19	1
Poison lake freshwater metagenome	f9ebd658-5881-4afa-acc7-877211c2f24c_runid=0c1d3e486fe691d1363ad5708b6ea1336e0145a4_sampleid=PoisonLake_3_28_read=234015_ch=156_start_time=2022-03-29T20:57:25Z_model_version_id=2021-05-17_dna_r9.4.1_minion_96_29d8704b	1.46523E-05	N		lytic	4381	5	low_quality_draft	PL_bin04	91.575	2279	Low confidence	NZ_NRRR01000023-1_Chromatium_weissei_strain_DSM_5161_scaffold0024_whole_genome_shotgun_sequence	91.748	1854	High confidence	NZ_AASE01000005-1_Chlorobium_ferrooxidans_DSM_13031_ctg59_whole_genome_shotgun_sequence_CRISPR_953_spacer_92	94.737	19	1
Poison lake freshwater metagenome	f9e38cb0-da8b-4fc7-8c04-0faeade178ae_runid=0c1d3e486fe691d1363ad5708b6ea1336e0145a4_sampleid=PoisonLake_3_28_read=171968_ch=8_start_time=2022-03-29T15:05:40Z_model_version_id=2021-05-17_dna_r9.4.1_minion_96_29d8704b	6.41549E-06	N		lytic	3502	4	low_quality_draft	PL_bin04	95.247	2251	High confidence	NZ_NRRR01000023-1_Chromatium_weissei_strain_DSM_5161_scaffold0024_whole_genome_shotgun_sequence	93.868	1859	High confidence	NZ_PDNX01000007-1_Prosthecochloris_sp-_ZM_Scaffold_1_whole_genome_shotgun_sequence_CRISPR_987_spacer_7	100	15	0	Low confidence
Poison lake freshwater metagenome	f9e1b83c-b729-43a5-b46e-393184694027_runid=0c1d3e486fe691d1363ad5708b6ea1336e0145a4_sampleid=PoisonLake_3_28_read=160639_ch=410_start_time=2022-03-29T15:46:39Z_model_version_id=2021-05-17_dna_r9.4.1_minion_96_29d8704b	2.71232E-06	N		lytic	3550	4	low_quality_draft	PL_bin04	92.888	2278	Low confidence	NZ_NRRR01000023-1_Chromatium_weissei_strain_DSM_5161_scaffold0024_whole_genome_shotgun_sequence	92.188	1869	High confidence	NZ_PDNX01000007-1_Prosthecochloris_sp-_ZM_Scaffold_1_whole_genome_shotgun_sequence_CRISPR_987_spacer_7	100	15	0	Low confidence
Poison lake freshwater metagenome	f9e11d4e-43dd-4034-9f8d-d15c98052969_runid=0c1d3e486fe691d1363ad5708b6ea1336e0145a4_sampleid=PoisonLake_3_28_read=159136_ch=359_start_time=2022-03-29T14:11:18Z_model_version_id=2021-05-17_dna_r9.4.1_minion_96_29d8704b	1.84777E-06	N		lytic	3474	4	low_quality_draft	PL_bin04	91.869	2263	Low confidence	NZ_NRRR01000023-1_Chromatium_weissei_strain_DSM_5161_scaffold0024_whole_genome_shotgun_sequence	94.685	1844	High confidence	NZ_PDNX01000007-1_Prosthecochloris_sp-_ZM_Scaffold_1_whole_genome_shotgun_sequence_CRISPR_987_spacer_7	100	15	0	Low confidence
Poison lake freshwater metagenome	f9de562a-5405-4146-89ad-60d753bd34d2_runid=0c1d3e486fe691d1363ad5708b6ea1336e0145a4_sampleid=PoisonLake_3_28_read=57002_ch=9_start_time=2022-03-29T04:14:25Z_model_version_id=2021-05-17_dna_r9.4.1_minion_96_29d8704b	0.000152476	N		lytic	4231	9	low_quality_draft	PL_bin04	91.681	2272	Low confidence	NZ_NRRR01000023-1_Chromatium_weissei_strain_DSM_5161_scaffold0024_whole_genome_shotgun_sequence	91.473	1853	High confidence	NZ_PDNX01000007-1_Prosthecochloris_sp-_ZM_Scaffold_1_whole_genome_shotgun_sequence_CRISPR_987_spacer_7	100	15	0	Low confidence
Poison lake freshwater metagenome	f9c84b7c-bde4-41a0-b863-1cb10fb2bab8_runid=0c1d3e486fe691d1363ad5708b6ea1336e0145a4_sampleid=PoisonLake_3_28_read=256349_ch=240_start_time=2022-03-30T00:17:37Z_model_version_id=2021-05-17_dna_r9.4.1_minion_96_29d8704b	9.04871E-07	N		lytic	3547	5	low_quality_draft	PL_bin04	93.668	2274	Low confidence	NZ_NRRR01000023-1_Chromatium_weissei_strain_DSM_5161_scaffold0024_whole_genome_shotgun_sequence	92.941	1870	High confidence	NZ_PDNX01000007-1_Prosthecochloris_sp-_ZM_Scaffold_1_whole_genome_shotgun_sequence_CRISPR_987_spacer_7	100	15	0	Low confidence
Poison lake freshwater metagenome	f9c5fcac-9e9e-478d-aa0c-1a0273220e8d_runid=0c1d3e486fe691d1363ad5708b6ea1336e0145a4_sampleid=PoisonLake_3_28_read=497676_ch=312_start_time=2022-03-30T14:13:55Z_model_version_id=2021-05-17_dna_r9.4.1_minion_96_29d8704b	9.31933E-07	N		lytic	3444	4	low_quality_draft	PL_bin04	90.97	2226	Low confidence	NZ_NRRR01000023-1_Chromatium_weissei_strain_DSM_5161_scaffold0024_whole_genome_shotgun_sequence	90.276	1851	High confidence	NZ_AASE01000005-1_Chlorobium_ferrooxidans_DSM_13031_ctg59_whole_genome_shotgun_sequence_CRISPR_953_spacer_92	94.737	19	1
Poison lake freshwater metagenome	f9c4ec05-26dc-41cc-be3b-6388d04d2062_runid=0c1d3e486fe691d1363ad5708b6ea1336e0145a4_sampleid=PoisonLake_3_28_read=190909_ch=5_start_time=2022-03-29T18:53:20Z_model_version_id=2021-05-17_dna_r9.4.1_minion_96_29d8704b	1.0666E-05	N		lytic	3611	4	low_quality_draft	PL_bin04	93.714	2243	Low confidence	NZ_NRRR01000023-1_Chromatium_weissei_strain_DSM_5161_scaffold0024_whole_genome_shotgun_sequence	95.106	1839	High confidence	NZ_AASE01000005-1_Chlorobium_ferrooxidans_DSM_13031_ctg59_whole_genome_shotgun_sequence_CRISPR_953_spacer_92	94.737	19	1
Poison lake freshwater metagenome	f9b1696c-a91b-4915-b2ac-a2c39656910d_runid=0c1d3e486fe691d1363ad5708b6ea1336e0145a4_sampleid=PoisonLake_3_28_read=83055_ch=492_start_time=2022-03-29T06:39:57Z_model_version_id=2021-05-17_dna_r9.4.1_minion_96_29d8704b	0.000107142	N		lytic	4104	4	low_quality_draft	PL_bin04	93.44	2256	Low confidence	NZ_NRRR01000023-1_Chromatium_weissei_strain_DSM_5161_scaffold0024_whole_genome_shotgun_sequence	93.882	1847	High confidence	NZ_NRRV01000129-1_Thiohalocapsa_halophila_strain_DSM_6210_scaffold0128_whole_genome_shotgun_sequence_CRISPR_781_spacer_8	100	16	0	Low confidence
Poison lake freshwater metagenome	f99487de-6a00-4da4-a587-b0e06f30e79a_runid=0c1d3e486fe691d1363ad5708b6ea1336e0145a4_sampleid=PoisonLake_3_28_read=143200_ch=332_start_time=2022-03-29T17:15:23Z_model_version_id=2021-05-17_dna_r9.4.1_minion_96_29d8704b	1.83825E-06	N		lytic	1746	4	low_quality_draft	PL_bin05	95.28	572	Low confidence	NZ_NRRR01000023-1_Chromatium_weissei_strain_DSM_5161_scaffold0024_whole_genome_shotgun_sequence	93.091	1708	High confidence	NZ_NHSO01000068-1_Thiorhodovibrio_winogradskyi_strain_6511_scaffold0068_whole_genome_shotgun_sequence_CRISPR_818_spacer_4	95.238	21	1
Poison lake freshwater metagenome	f992f3fd-84f8-472a-b415-39b99e0c8627_runid=0c1d3e486fe691d1363ad5708b6ea1336e0145a4_sampleid=PoisonLake_3_28_read=142162_ch=301_start_time=2022-03-29T11:54:02Z_model_version_id=2021-05-17_dna_r9.4.1_minion_96_29d8704b	9.20441E-07	N		lytic	3487	5	low_quality_draft	PL_bin04	94.691	2072	Low confidence	NZ_NRRR01000027-1_Chromatium_weissei_strain_DSM_5161_scaffold0029_whole_genome_shotgun_sequence	94.237	1631	High confidence	NZ_PDNX01000007-1_Prosthecochloris_sp-_ZM_Scaffold_1_whole_genome_shotgun_sequence_CRISPR_987_spacer_7	100	15	0	Low confidence
Poison lake freshwater metagenome	f9908bc8-2d47-450d-a5b9-554a488da357_runid=0c1d3e486fe691d1363ad5708b6ea1336e0145a4_sampleid=PoisonLake_3_28_read=336271_ch=411_start_time=2022-03-30T13:15:39Z_model_version_id=2021-05-17_dna_r9.4.1_minion_96_29d8704b	0.000151253	N		lytic	4244	4	low_quality_draft	PL_bin04	91.536	2292	Low confidence	NZ_NRRR01000027-1_Chromatium_weissei_strain_DSM_5161_scaffold0029_whole_genome_shotgun_sequence	92.173	1661	High confidence	NZ_PDNX01000007-1_Prosthecochloris_sp-_ZM_Scaffold_1_whole_genome_shotgun_sequence_CRISPR_987_spacer_7	100	15	0	Low confidence
Poison lake freshwater metagenome	f9845d14-7dbc-45d9-bf27-f5dfe5ace702_runid=0c1d3e486fe691d1363ad5708b6ea1336e0145a4_sampleid=PoisonLake_3_28_read=41114_ch=358_start_time=2022-03-29T04:24:23Z_model_version_id=2021-05-17_dna_r9.4.1_minion_96_29d8704b	9.12071E-07	N		lytic	3519	4	low_quality_draft	PL_bin04	92.135	2276	Low confidence	NZ_NRRR01000023-1_Chromatium_weissei_strain_DSM_5161_scaffold0024_whole_genome_shotgun_sequence	91.283	1870	High confidence	NZ_JABVCQ010000059-1_Thiospirillum_jenense_strain_DSM_216_assembly_contig_59_whole_genome_shotgun_sequence_CRISPR_741_spacer_24	100	14	0	Low confidence
Poison lake freshwater metagenome	f97913c1-876a-4f71-9e45-e8cc6d3021a0_runid=0c1d3e486fe691d1363ad5708b6ea1336e0145a4_sampleid=PoisonLake_3_28_read=169587_ch=473_start_time=2022-03-29T15:09:28Z_model_version_id=2021-05-17_dna_r9.4.1_minion_96_29d8704b	4.25841E-05	N		lytic	8140	12	low_quality_draft					NZ_JABX01000001-1_Thiohalocapsa_sp-_ML1_contig00001_whole_genome_shotgun_sequence	89.75	400		NZ_NRRF01000185-1_Thiocystis_violacea_strain_DSM_208_scaffold0186_whole_genome_shotgun_sequence_CRISPR_754_spacer_2	100	18	0	Low confidence
Poison lake freshwater metagenome	f96d3537-1d50-4c0d-ba8e-c5869d312885_runid=0c1d3e486fe691d1363ad5708b6ea1336e0145a4_sampleid=PoisonLake_3_28_read=107818_ch=301_start_time=2022-03-29T08:21:31Z_model_version_id=2021-05-17_dna_r9.4.1_minion_96_29d8704b	0.000539646	N		lytic	3289	7	low_quality_draft	PL_bin02	91.418	536	Low confidence	NZ_JABX01000003-1_Thiohalocapsa_sp-_ML1_contig00003_whole_genome_shotgun_sequence	86.982	676		NZ_JABX01000018-1_Thiohalocapsa_sp-_ML1_contig00018_whole_genome_shotgun_sequence_CRISPR_645_spacer_34	95.455	22	1
Poison lake freshwater metagenome	f95e5c2d-db8f-4927-b6d2-f9ba1a2d60ab_runid=0c1d3e486fe691d1363ad5708b6ea1336e0145a4_sampleid=PoisonLake_3_28_read=112446_ch=429_start_time=2022-03-29T12:45:09Z_model_version_id=2021-05-17_dna_r9.4.1_minion_96_29d8704b	9.28697E-07	N		lytic	3456	5	low_quality_draft	PL_bin04	90.817	2276	Low confidence	NZ_NRRR01000023-1_Chromatium_weissei_strain_DSM_5161_scaffold0024_whole_genome_shotgun_sequence	92.876	1853	High confidence	NZ_PDNX01000007-1_Prosthecochloris_sp-_ZM_Scaffold_1_whole_genome_shotgun_sequence_CRISPR_987_spacer_7	100	15	0	Low confidence
Poison lake freshwater metagenome	f95bbf2d-6779-4f71-9bdb-7a489db1762c_runid=0c1d3e486fe691d1363ad5708b6ea1336e0145a4_sampleid=PoisonLake_3_28_read=399_ch=236_start_time=2022-03-28T23:01:18Z_model_version_id=2021-05-17_dna_r9.4.1_minion_96_29d8704b	2.67911E-06	N		lytic	3594	6	low_quality_draft	PL_bin04	93.668	2290	Low confidence	NZ_NRRR01000027-1_Chromatium_weissei_strain_DSM_5161_scaffold0029_whole_genome_shotgun_sequence	94.637	1641	High confidence	NZ_AASE01000005-1_Chlorobium_ferrooxidans_DSM_13031_ctg59_whole_genome_shotgun_sequence_CRISPR_953_spacer_92	94.737	19	1
Poison lake freshwater metagenome	f9565e71-33bc-4b71-b1e0-3653277c01cd_runid=0c1d3e486fe691d1363ad5708b6ea1336e0145a4_sampleid=PoisonLake_3_28_read=259292_ch=359_start_time=2022-03-29T23:15:37Z_model_version_id=2021-05-17_dna_r9.4.1_minion_96_29d8704b	4.73706E-05	N		lytic	3591	5	low_quality_draft	PL_bin04	89.625	2159	Low confidence	NZ_NRRR01000027-1_Chromatium_weissei_strain_DSM_5161_scaffold0029_whole_genome_shotgun_sequence	90.201	1643	High confidence	NZ_NHSE01000023-1_Halorhodospira_halophila_strain_IM9620_scaffold0023_whole_genome_shotgun_sequence_CRISPR_297_spacer_8	95	20	1
Poison lake freshwater metagenome	f951cbd9-1982-4e41-bcf9-8a4bee0047d3_runid=0c1d3e486fe691d1363ad5708b6ea1336e0145a4_sampleid=PoisonLake_3_28_read=50389_ch=194_start_time=2022-03-29T03:47:15Z_model_version_id=2021-05-17_dna_r9.4.1_minion_96_29d8704b	9.37103E-07	N		lytic	3425	5	low_quality_draft	PL_bin04	90.177	2260	Low confidence	NZ_NRRR01000023-1_Chromatium_weissei_strain_DSM_5161_scaffold0024_whole_genome_shotgun_sequence	89.798	1735	High confidence	NC_008639-1_Chlorobium_phaeobacteroides_DSM_266_complete_sequence_CRISPR_930_spacer_63	100	15	0	Low confidence
Poison lake freshwater metagenome	f94f7ca7-905a-4ec9-8d3c-3dcd9c93980c_runid=0c1d3e486fe691d1363ad5708b6ea1336e0145a4_sampleid=PoisonLake_3_28_read=35504_ch=256_start_time=2022-03-29T02:16:21Z_model_version_id=2021-05-17_dna_r9.4.1_minion_96_29d8704b	9.1965E-07	N		lytic	3490	5	low_quality_draft	PL_bin04	91.951	2286	Low confidence	NZ_NRRR01000023-1_Chromatium_weissei_strain_DSM_5161_scaffold0024_whole_genome_shotgun_sequence	90.865	1861	High confidence	NZ_PDNX01000007-1_Prosthecochloris_sp-_ZM_Scaffold_1_whole_genome_shotgun_sequence_CRISPR_987_spacer_7	100	15	0	Low confidence
Poison lake freshwater metagenome	f942c9b2-aaa9-4783-849d-23844f8684dd_runid=0c1d3e486fe691d1363ad5708b6ea1336e0145a4_sampleid=PoisonLake_3_28_read=193064_ch=19_start_time=2022-03-29T22:22:53Z_model_version_id=2021-05-17_dna_r9.4.1_minion_96_29d8704b	9.26036E-05	N		lytic	3154	6	low_quality_draft	PL_bin01	94.048	1008	Low confidence	NZ_JABX01000001-1_Thiohalocapsa_sp-_ML1_contig00001_whole_genome_shotgun_sequence	92.567	1009	High confidence	NZ_CP020372-1_Candidatus_Thiodictyon_syntrophicum_strain_Cad16T_plasmid_pTs485_complete_sequence_CRISPR_668_spacer_10	100	16	0	Low confidence
Poison lake freshwater metagenome	f93fc090-cd4f-40b1-9112-0efca9721fde_runid=0c1d3e486fe691d1363ad5708b6ea1336e0145a4_sampleid=PoisonLake_3_28_read=61005_ch=286_start_time=2022-03-29T04:23:09Z_model_version_id=2021-05-17_dna_r9.4.1_minion_96_29d8704b	9.22558E-07	N		lytic	3479	6	low_quality_draft	PL_bin04	91.817	2273	Low confidence	NZ_NRRR01000023-1_Chromatium_weissei_strain_DSM_5161_scaffold0024_whole_genome_shotgun_sequence	92.718	1854	High confidence	NZ_PDNX01000007-1_Prosthecochloris_sp-_ZM_Scaffold_1_whole_genome_shotgun_sequence_CRISPR_987_spacer_7	100	15	0	Low confidence
Poison lake freshwater metagenome	f92d0986-fc24-4c10-9a45-1aa2ac90284a_runid=0c1d3e486fe691d1363ad5708b6ea1336e0145a4_sampleid=PoisonLake_3_28_read=268757_ch=344_start_time=2022-03-29T20:45:50Z_model_version_id=2021-05-17_dna_r9.4.1_minion_96_29d8704b	9.22558E-07	N		lytic	3479	5	low_quality_draft	PL_bin04	85.771	2256	Low confidence	NZ_NRRR01000023-1_Chromatium_weissei_strain_DSM_5161_scaffold0024_whole_genome_shotgun_sequence	85.066	1895	High confidence	NZ_NRRH01000045-1_Marichromatium_gracile_strain_DSM_203_scaffold0045_whole_genome_shotgun_sequence_CRISPR_751_spacer_31	100	15	0	Low confidence
Poison lake freshwater metagenome	f92b13cf-e3e3-4b83-89e9-b0e392e1c75c_runid=0c1d3e486fe691d1363ad5708b6ea1336e0145a4_sampleid=PoisonLake_3_28_read=253374_ch=242_start_time=2022-03-30T03:52:42Z_model_version_id=2021-05-17_dna_r9.4.1_minion_96_29d8704b	1.05336E-06	N		lytic	3047	4	low_quality_draft	PL_bin04	94.916	1790	Low confidence	NZ_NRRR01000023-1_Chromatium_weissei_strain_DSM_5161_scaffold0024_whole_genome_shotgun_sequence	93.366	1854	High confidence	NZ_JAJMLZ010000001-1_Ectothiorhodospira_shaposhnikovii_strain_beta1_assembly_contig_1_whole_genome_shotgun_sequence_CRISPR_308_spacer_70	94.737	19	1
Poison lake freshwater metagenome	f8eea55e-420b-4f30-a535-8993da354d10_runid=0c1d3e486fe691d1363ad5708b6ea1336e0145a4_sampleid=PoisonLake_3_28_read=403887_ch=27_start_time=2022-03-30T20:08:22Z_model_version_id=2021-05-17_dna_r9.4.1_minion_96_29d8704b	9.25217E-07	N		lytic	3469	4	low_quality_draft	PL_bin04	91.774	2261	Low confidence	NZ_NRRR01000023-1_Chromatium_weissei_strain_DSM_5161_scaffold0024_whole_genome_shotgun_sequence	90.836	1855	High confidence	NZ_PDNX01000007-1_Prosthecochloris_sp-_ZM_Scaffold_1_whole_genome_shotgun_sequence_CRISPR_987_spacer_7	100	15	0	Low confidence
Poison lake freshwater metagenome	f8ee1657-80fa-43c8-99a6-9c99bcde885c_runid=0c1d3e486fe691d1363ad5708b6ea1336e0145a4_sampleid=PoisonLake_3_28_read=117574_ch=278_start_time=2022-03-29T10:56:33Z_model_version_id=2021-05-17_dna_r9.4.1_minion_96_29d8704b	1.91317E-05	N		lytic	3523	5	low_quality_draft	PL_bin04	93.975	2274	Low confidence	NZ_NRRR01000023-1_Chromatium_weissei_strain_DSM_5161_scaffold0024_whole_genome_shotgun_sequence	95.657	1842	High confidence	NZ_RHFJ01000034-1_Marichromatium_sp-_AB32_NODE_34_length_40345_cov_6-421229_whole_genome_shotgun_sequence_CRISPR_674_spacer_51	100	15	0	Low confidence
Poison lake freshwater metagenome	f8edfacc-c4de-4ad5-aeaf-274f0de7632e_runid=0c1d3e486fe691d1363ad5708b6ea1336e0145a4_sampleid=PoisonLake_3_28_read=266471_ch=47_start_time=2022-03-30T03:53:02Z_model_version_id=2021-05-17_dna_r9.4.1_minion_96_29d8704b	3.22352E-05	N		lytic	3684	11	low_quality_draft									NZ_CP007029-1_Thioalkalivibrio_paradoxus_ARh_1_chromosome_complete_genome_CRISPR_190_spacer_30	95.455	22	1
Poison lake freshwater metagenome	f8de9b44-99d6-4cce-b9bb-30c0e79a28a3_runid=0c1d3e486fe691d1363ad5708b6ea1336e0145a4_sampleid=PoisonLake_3_28_read=28353_ch=33_start_time=2022-03-29T12:26:27Z_model_version_id=2021-05-17_dna_r9.4.1_minion_96_29d8704b	2.62006E-06	N		lytic	3675	4	low_quality_draft	PL_bin04	93.409	2276	Low confidence	NZ_NRRR01000023-1_Chromatium_weissei_strain_DSM_5161_scaffold0024_whole_genome_shotgun_sequence	93.21	1885	High confidence	NZ_PDNX01000007-1_Prosthecochloris_sp-_ZM_Scaffold_1_whole_genome_shotgun_sequence_CRISPR_987_spacer_7	100	15	0	Low confidence
Poison lake freshwater metagenome	f8de1422-34cd-4786-97c2-0ca06a7fee58_runid=0c1d3e486fe691d1363ad5708b6ea1336e0145a4_sampleid=PoisonLake_3_28_read=26414_ch=142_start_time=2022-03-29T01:08:04Z_model_version_id=2021-05-17_dna_r9.4.1_minion_96_29d8704b	9.2816E-07	N		lytic	3458	5	low_quality_draft	PL_bin04	92.867	2257	Low confidence	NZ_NRRR01000023-1_Chromatium_weissei_strain_DSM_5161_scaffold0024_whole_genome_shotgun_sequence	92.125	1854	High confidence	NZ_PDNX01000007-1_Prosthecochloris_sp-_ZM_Scaffold_1_whole_genome_shotgun_sequence_CRISPR_987_spacer_7	100	15	0	Low confidence
Poison lake freshwater metagenome	f8ddccb0-d355-42b5-9144-bc427e72b1aa_runid=0c1d3e486fe691d1363ad5708b6ea1336e0145a4_sampleid=PoisonLake_3_28_read=186490_ch=239_start_time=2022-03-29T17:09:36Z_model_version_id=2021-05-17_dna_r9.4.1_minion_96_29d8704b	0.000215562	N		lytic	3499	5	low_quality_draft	PL_bin04	90.244	1394	Low confidence	NZ_NRRR01000023-1_Chromatium_weissei_strain_DSM_5161_scaffold0024_whole_genome_shotgun_sequence	89.002	1873	High confidence	NZ_JADGII010000004-1_Prosthecochloris_ethylica_strain_N3_NODE_4_length_181135_cov_112-106367_whole_genome_shotgun_sequence_CRISPR_1011_spacer_3	100	16	0	Low confidence
Poison lake freshwater metagenome	f8ddbf9f-b3e6-4e1d-9069-d2906100a530_runid=0c1d3e486fe691d1363ad5708b6ea1336e0145a4_sampleid=PoisonLake_3_28_read=386859_ch=509_start_time=2022-03-30T17:12:18Z_model_version_id=2021-05-17_dna_r9.4.1_minion_96_29d8704b	9.22558E-07	N		lytic	3479	4	low_quality_draft	PL_bin04	92.032	2259	Low confidence	NZ_NRRR01000023-1_Chromatium_weissei_strain_DSM_5161_scaffold0024_whole_genome_shotgun_sequence	91.348	1884	High confidence	NZ_PDNX01000007-1_Prosthecochloris_sp-_ZM_Scaffold_1_whole_genome_shotgun_sequence_CRISPR_987_spacer_7	100	14	0	Low confidence
Poison lake freshwater metagenome	f8daaa41-bc98-4ecb-9772-bae81c24abd4_runid=0c1d3e486fe691d1363ad5708b6ea1336e0145a4_sampleid=PoisonLake_3_28_read=57679_ch=290_start_time=2022-03-29T04:39:03Z_model_version_id=2021-05-17_dna_r9.4.1_minion_96_29d8704b	1.43413E-06	N		lytic	2238	6	low_quality_draft									NZ_JAJNQO010000001-1_Ectothiorhodospira_sp-_A-7R_assembly_contig_1_whole_genome_shotgun_sequence_CRISPR_328_spacer_44	95.455	22	1
Poison lake freshwater metagenome	f8d499b0-5a7c-4823-ae22-f165f1092715_runid=0c1d3e486fe691d1363ad5708b6ea1336e0145a4_sampleid=PoisonLake_3_28_read=174478_ch=276_start_time=2022-03-29T16:59:41Z_model_version_id=2021-05-17_dna_r9.4.1_minion_96_29d8704b	0.00028579	N		lytic	4043	4	low_quality_draft	PL_bin04	93.997	2299	Low confidence	NZ_NRRR01000023-1_Chromatium_weissei_strain_DSM_5161_scaffold0024_whole_genome_shotgun_sequence	95.128	1868	High confidence	NZ_FNOW01000051-1_Allochromatium_warmingii_strain_DSM_173_whole_genome_shotgun_sequence_CRISPR_847_spacer_27	100	16	0	Low confidence
Poison lake freshwater metagenome	f8cd335b-d8f7-4a64-86d1-7c6055d92014_runid=0c1d3e486fe691d1363ad5708b6ea1336e0145a4_sampleid=PoisonLake_3_28_read=42223_ch=369_start_time=2022-03-29T02:47:09Z_model_version_id=2021-05-17_dna_r9.4.1_minion_96_29d8704b	1.83509E-06	N		lytic	3498	5	low_quality_draft	PL_bin04	92.961	2273	Low confidence	NZ_NRRR01000027-1_Chromatium_weissei_strain_DSM_5161_scaffold0029_whole_genome_shotgun_sequence	94.933	1638	High confidence	NZ_PDNX01000007-1_Prosthecochloris_sp-_ZM_Scaffold_1_whole_genome_shotgun_sequence_CRISPR_987_spacer_7	100	15	0	Low confidence
Poison lake freshwater metagenome	f8c9d6cb-20b7-4e6b-aa7e-998d9874d375_runid=0c1d3e486fe691d1363ad5708b6ea1336e0145a4_sampleid=PoisonLake_3_28_read=239869_ch=386_start_time=2022-03-30T00:47:06Z_model_version_id=2021-05-17_dna_r9.4.1_minion_96_29d8704b	2.64231E-05	N		lytic	3887	6	low_quality_draft	PL_bin04	92.694	2231	Low confidence	NZ_NRRR01000023-1_Chromatium_weissei_strain_DSM_5161_scaffold0024_whole_genome_shotgun_sequence	94.87	1852	High confidence	NZ_PDNX01000007-1_Prosthecochloris_sp-_ZM_Scaffold_1_whole_genome_shotgun_sequence_CRISPR_987_spacer_7	100	15	0	Low confidence
Poison lake freshwater metagenome	f8c5720b-7ff3-4387-9248-77dd63186f10_runid=0c1d3e486fe691d1363ad5708b6ea1336e0145a4_sampleid=PoisonLake_3_28_read=251360_ch=486_start_time=2022-03-30T01:51:48Z_model_version_id=2021-05-17_dna_r9.4.1_minion_96_29d8704b	9.13629E-07	N		lytic	3513	4	low_quality_draft	PL_bin04	90.761	2273	Low confidence	NZ_NRRR01000023-1_Chromatium_weissei_strain_DSM_5161_scaffold0024_whole_genome_shotgun_sequence	89.861	1874	High confidence	NZ_QKMA01000016-1_Thioalkalivibrio_sp-_ALE21_D893DRAFT_scaffold00016-16_whole_genome_shotgun_sequence_CRISPR_249_spacer_31	100	18	0	Low confidence
Poison lake freshwater metagenome	f8bea92c-6928-4381-8929-8a09637b871f_runid=0c1d3e486fe691d1363ad5708b6ea1336e0145a4_sampleid=PoisonLake_3_28_read=43630_ch=138_start_time=2022-03-29T02:55:23Z_model_version_id=2021-05-17_dna_r9.4.1_minion_96_29d8704b	4.63276E-06	N		lytic	3464	4	low_quality_draft	PL_bin04	94.412	2219	Low confidence	NZ_NRRR01000023-1_Chromatium_weissei_strain_DSM_5161_scaffold0024_whole_genome_shotgun_sequence	94.435	1851	High confidence	NZ_PDNX01000007-1_Prosthecochloris_sp-_ZM_Scaffold_1_whole_genome_shotgun_sequence_CRISPR_987_spacer_7	100	15	0	Low confidence
Poison lake freshwater metagenome	f8ba6fa5-0711-4665-8fe5-f6fdfce4304b_runid=0c1d3e486fe691d1363ad5708b6ea1336e0145a4_sampleid=PoisonLake_3_28_read=343284_ch=18_start_time=2022-03-30T13:30:39Z_model_version_id=2021-05-17_dna_r9.4.1_minion_96_29d8704b	9.19914E-07	N		lytic	3489	5	low_quality_draft	PL_bin04	91.523	2265	Low confidence	NZ_NRRR01000023-1_Chromatium_weissei_strain_DSM_5161_scaffold0024_whole_genome_shotgun_sequence	91.873	1858	High confidence	NZ_AASE01000005-1_Chlorobium_ferrooxidans_DSM_13031_ctg59_whole_genome_shotgun_sequence_CRISPR_953_spacer_92	94.737	19	1
Poison lake freshwater metagenome	f8b45b98-1f19-433b-9ea6-35cfae7c437d_runid=0c1d3e486fe691d1363ad5708b6ea1336e0145a4_sampleid=PoisonLake_3_28_read=272627_ch=290_start_time=2022-03-30T05:53:35Z_model_version_id=2021-05-17_dna_r9.4.1_minion_96_29d8704b	9.91143E-05	N		lytic	3724	4	low_quality_draft	PL_bin04	94.881	2266	Low confidence	NZ_NRRR01000023-1_Chromatium_weissei_strain_DSM_5161_scaffold0024_whole_genome_shotgun_sequence	93.322	1842	High confidence	NZ_AASE01000005-1_Chlorobium_ferrooxidans_DSM_13031_ctg59_whole_genome_shotgun_sequence_CRISPR_953_spacer_92	95	20	1
Poison lake freshwater metagenome	f877bb4e-7eb0-4f09-ab78-a880874ee3f8_runid=0c1d3e486fe691d1363ad5708b6ea1336e0145a4_sampleid=PoisonLake_3_28_read=46564_ch=294_start_time=2022-03-29T02:43:19Z_model_version_id=2021-05-17_dna_r9.4.1_minion_96_29d8704b	8.98287E-07	N		lytic	3573	4	low_quality_draft	PL_bin04	84.166	2362	Low confidence	NZ_NRRR01000023-1_Chromatium_weissei_strain_DSM_5161_scaffold0024_whole_genome_shotgun_sequence	91.658	1870	High confidence	NZ_AGFD01000058-1_Thiorhodospira_sibirica_ATCC_700588_ctg236_whole_genome_shotgun_sequence_CRISPR_192_spacer_4	100	15	0	Low confidence
Poison lake freshwater metagenome	f83eb9b3-4cbc-48a5-a412-ea56dbec3515_runid=0c1d3e486fe691d1363ad5708b6ea1336e0145a4_sampleid=PoisonLake_3_28_read=62089_ch=93_start_time=2022-03-29T03:12:26Z_model_version_id=2021-05-17_dna_r9.4.1_minion_96_29d8704b	3.68831E-05	N		lytic	4264	6	low_quality_draft	PL_bin04	94.595	2257	Low confidence	NZ_NRRR01000023-1_Chromatium_weissei_strain_DSM_5161_scaffold0024_whole_genome_shotgun_sequence	96.286	1831	High confidence	NC_013889-1_Thioalkalivibrio_sp-_K90mix_complete_sequence_CRISPR_167_spacer_32	100	16	0	Low confidence
Poison lake freshwater metagenome	f83bef5f-03a1-4920-812a-ae1fb276b4d4_runid=0c1d3e486fe691d1363ad5708b6ea1336e0145a4_sampleid=PoisonLake_3_28_read=38236_ch=448_start_time=2022-03-29T02:00:50Z_model_version_id=2021-05-17_dna_r9.4.1_minion_96_29d8704b	6.5223E-05	N		lytic	4232	8	low_quality_draft	PL_bin04	91.956	2275	Low confidence	NZ_NRRR01000023-1_Chromatium_weissei_strain_DSM_5161_scaffold0024_whole_genome_shotgun_sequence	92.441	1852	High confidence	NZ_PDNX01000007-1_Prosthecochloris_sp-_ZM_Scaffold_1_whole_genome_shotgun_sequence_CRISPR_987_spacer_7	100	15	0	Low confidence
Poison lake freshwater metagenome	f837b0b6-6243-4638-9e56-458704d06534_runid=0c1d3e486fe691d1363ad5708b6ea1336e0145a4_sampleid=PoisonLake_3_28_read=188346_ch=29_start_time=2022-03-29T19:47:37Z_model_version_id=2021-05-17_dna_r9.4.1_minion_96_29d8704b	9.18597E-06	N		lytic	3494	5	low_quality_draft	PL_bin04	95.641	2248	High confidence	NZ_NRRR01000027-1_Chromatium_weissei_strain_DSM_5161_scaffold0029_whole_genome_shotgun_sequence	95.958	1633	High confidence	NZ_PDNX01000007-1_Prosthecochloris_sp-_ZM_Scaffold_1_whole_genome_shotgun_sequence_CRISPR_987_spacer_7	100	15	0	Low confidence
Poison lake freshwater metagenome	f831310f-16e5-4727-ae0f-9b39f6105de7_runid=0c1d3e486fe691d1363ad5708b6ea1336e0145a4_sampleid=PoisonLake_3_28_read=414841_ch=504_start_time=2022-03-30T20:30:49Z_model_version_id=2021-05-17_dna_r9.4.1_minion_96_29d8704b	9.1965E-07	N		lytic	3490	4	low_quality_draft	PL_bin04	91.339	2286	Low confidence	NZ_NRRR01000023-1_Chromatium_weissei_strain_DSM_5161_scaffold0024_whole_genome_shotgun_sequence	91.712	1858	High confidence	NZ_VWXX01000010-1_Thiohalocapsa_marina_strain_DSM_19078_NODE_10_length_96776_cov_29-6679_whole_genome_shotgun_sequence_CRISPR_705_spacer_40	100	16	0	Low confidence
Poison lake freshwater metagenome	f82c85bf-7cfd-46d6-8aef-e3b564289fdf_runid=0c1d3e486fe691d1363ad5708b6ea1336e0145a4_sampleid=PoisonLake_3_28_read=314411_ch=462_start_time=2022-03-30T10:17:21Z_model_version_id=2021-05-17_dna_r9.4.1_minion_96_29d8704b	9.23886E-07	N		lytic	3474	4	low_quality_draft	PL_bin04	91.251	2263	Low confidence	NZ_NRRR01000023-1_Chromatium_weissei_strain_DSM_5161_scaffold0024_whole_genome_shotgun_sequence	89.689	1862	High confidence	NZ_AFHI01000014-1_Rheinheimera_sp-_A13L_DRAFT__contig00021_whole_genome_shotgun_sequence_CRISPR_611_spacer_92	100	15	0	Low confidence
Poison lake freshwater metagenome	f7f8a6b6-742b-4d9a-9662-58696fd6b4a3_runid=0c1d3e486fe691d1363ad5708b6ea1336e0145a4_sampleid=PoisonLake_3_28_read=462176_ch=26_start_time=2022-03-30T17:22:51Z_model_version_id=2021-05-17_dna_r9.4.1_minion_96_29d8704b	9.27356E-07	N		lytic	3461	4	low_quality_draft	PL_bin04	91.866	2262	Low confidence	NZ_NRRR01000023-1_Chromatium_weissei_strain_DSM_5161_scaffold0024_whole_genome_shotgun_sequence	92.411	1858	High confidence	NZ_PDNX01000007-1_Prosthecochloris_sp-_ZM_Scaffold_1_whole_genome_shotgun_sequence_CRISPR_987_spacer_7	100	15	0	Low confidence
Poison lake freshwater metagenome	f7f68335-5e9b-4e13-abd1-2517b87acb1e_runid=0c1d3e486fe691d1363ad5708b6ea1336e0145a4_sampleid=PoisonLake_3_28_read=51035_ch=255_start_time=2022-03-29T03:04:04Z_model_version_id=2021-05-17_dna_r9.4.1_minion_96_29d8704b	8.25807E-05	N		lytic	3770	5	low_quality_draft	PL_bin04	92.989	2268	Low confidence	NZ_NRRR01000023-1_Chromatium_weissei_strain_DSM_5161_scaffold0024_whole_genome_shotgun_sequence	94.643	1848	High confidence	NZ_JAJNQO010000007-1_Ectothiorhodospira_sp-_A-7R_assembly_contig_7_whole_genome_shotgun_sequence_CRISPR_329_spacer_78	100	16	0	Low confidence
Poison lake freshwater metagenome	f7b786cb-6c11-4685-8a8d-163f046d2f4a_runid=0c1d3e486fe691d1363ad5708b6ea1336e0145a4_sampleid=PoisonLake_3_28_read=94_ch=337_start_time=2022-03-28T23:00:24Z_model_version_id=2021-05-17_dna_r9.4.1_minion_96_29d8704b	9.1965E-07	N		lytic	3490	6	low_quality_draft	PL_bin04	92.81	2267	Low confidence	NZ_NRRR01000023-1_Chromatium_weissei_strain_DSM_5161_scaffold0024_whole_genome_shotgun_sequence	92.942	1856	High confidence	NZ_AFHI01000014-1_Rheinheimera_sp-_A13L_DRAFT__contig00021_whole_genome_shotgun_sequence_CRISPR_611_spacer_92	100	15	0	Low confidence
Poison lake freshwater metagenome	f7b4fd7b-73ed-481b-a197-a936d620704d_1_runid=0c1d3e486fe691d1363ad5708b6ea1336e0145a4_sampleid=PoisonLake_3_28_read=48248_ch=331_start_time=2022-03-29T02:51:20Z_model_version_id=2021-05-17_dna_r9.4.1_minion_96_29d8704b	9.28697E-07	N		lytic	3456	4	low_quality_draft	PL_bin04	92.004	2226	Low confidence	NZ_NRRR01000023-1_Chromatium_weissei_strain_DSM_5161_scaffold0024_whole_genome_shotgun_sequence	91.124	1859	High confidence	NZ_NRRG01000041-1_Thiocystis_violacea_strain_DSM_207_scaffold0041_whole_genome_shotgun_sequence_CRISPR_759_spacer_40	100	16	0	Low confidence
Poison lake freshwater metagenome	f7b23c3a-d472-49c9-af10-a2bf80dfedc4_runid=0c1d3e486fe691d1363ad5708b6ea1336e0145a4_sampleid=PoisonLake_3_28_read=188233_ch=198_start_time=2022-03-29T16:35:45Z_model_version_id=2021-05-17_dna_r9.4.1_minion_96_29d8704b	0.000110175	N		lytic	4428	11	low_quality_draft	PL_bin04	94.958	2241	Low confidence	NZ_NRRR01000023-1_Chromatium_weissei_strain_DSM_5161_scaffold0024_whole_genome_shotgun_sequence	95.922	1839	High confidence	NZ_PDNX01000007-1_Prosthecochloris_sp-_ZM_Scaffold_1_whole_genome_shotgun_sequence_CRISPR_987_spacer_7	100	15	0	Low confidence
Poison lake freshwater metagenome	f7aac426-0cb7-4506-9dbb-95f75d6b4eb6_runid=0c1d3e486fe691d1363ad5708b6ea1336e0145a4_sampleid=PoisonLake_3_28_read=164826_ch=59_start_time=2022-03-29T17:12:58Z_model_version_id=2021-05-17_dna_r9.4.1_minion_96_29d8704b	1.8483E-06	N		lytic	3473	4	low_quality_draft	PL_bin04	93.226	2244	Low confidence	NZ_NRRR01000023-1_Chromatium_weissei_strain_DSM_5161_scaffold0024_whole_genome_shotgun_sequence	93.787	1851	High confidence	NZ_PDNX01000007-1_Prosthecochloris_sp-_ZM_Scaffold_1_whole_genome_shotgun_sequence_CRISPR_987_spacer_7	100	15	0	Low confidence
Poison lake freshwater metagenome	f7891083-f009-4a0d-a8a2-e65de9ed5fc9_runid=0c1d3e486fe691d1363ad5708b6ea1336e0145a4_sampleid=PoisonLake_3_28_read=82876_ch=236_start_time=2022-03-29T07:27:56Z_model_version_id=2021-05-17_dna_r9.4.1_minion_96_29d8704b	8.43482E-05	N		lytic	3691	6	low_quality_draft	PL_bin04	92.318	2278	Low confidence	NZ_NRRR01000023-1_Chromatium_weissei_strain_DSM_5161_scaffold0024_whole_genome_shotgun_sequence	92.078	1843	High confidence	NZ_JAAORA010000004-1_Candidatus_Chlorobium_masyuteum_strain_BLA1_NODE_4_length_199455_cov_226-867399_whole_genome_shotgun_sequence_CRISPR_999_spacer_42	100	16	0	Low confidence
Poison lake freshwater metagenome	f77b78ea-5281-4183-a111-9975be4f2b16_runid=0c1d3e486fe691d1363ad5708b6ea1336e0145a4_sampleid=PoisonLake_3_28_read=382547_ch=70_start_time=2022-03-30T15:21:48Z_model_version_id=2021-05-17_dna_r9.4.1_minion_96_29d8704b	0.000261924	N		lytic	3958	5	low_quality_draft	PL_bin04	94.044	2250	Low confidence	NZ_NRRR01000027-1_Chromatium_weissei_strain_DSM_5161_scaffold0029_whole_genome_shotgun_sequence	93.991	1631	High confidence	NC_010831-1_Chlorobium_phaeobacteroides_BS1_complete_sequence_CRISPR_942_spacer_1	100	16	0	Low confidence
Poison lake freshwater metagenome	f773ceaa-665d-481b-a8a4-97a96d9d946e_runid=0c1d3e486fe691d1363ad5708b6ea1336e0145a4_sampleid=PoisonLake_3_28_read=30512_ch=347_start_time=2022-03-29T05:35:59Z_model_version_id=2021-05-17_dna_r9.4.1_minion_96_29d8704b	0.00017328	N		lytic	4112	5	low_quality_draft	PL_bin04	89.261	2272	Low confidence	NZ_NRRR01000023-1_Chromatium_weissei_strain_DSM_5161_scaffold0024_whole_genome_shotgun_sequence	89.53	1853	High confidence	NZ_JAJNQO010000007-1_Ectothiorhodospira_sp-_A-7R_assembly_contig_7_whole_genome_shotgun_sequence_CRISPR_329_spacer_80	95	20	1
Poison lake freshwater metagenome	f7695207-0c88-44fa-9288-5215441353f7_runid=0c1d3e486fe691d1363ad5708b6ea1336e0145a4_sampleid=PoisonLake_3_28_read=145068_ch=502_start_time=2022-03-29T14:09:48Z_model_version_id=2021-05-17_dna_r9.4.1_minion_96_29d8704b	7.01931E-06	N		lytic	3658	5	low_quality_draft	PL_bin04	92.102	2279	Low confidence	NZ_NRRR01000027-1_Chromatium_weissei_strain_DSM_5161_scaffold0029_whole_genome_shotgun_sequence	90.854	1651	High confidence	NZ_WHIW01000005-1_Alkalilimnicola_sp-_S0819_S0819_contig_5_whole_genome_shotgun_sequence_CRISPR_266_spacer_52	100	15	0	Low confidence
Poison lake freshwater metagenome	f766cd94-0d06-4756-9bc3-06890468dd4c_runid=0c1d3e486fe691d1363ad5708b6ea1336e0145a4_sampleid=PoisonLake_3_28_read=86436_ch=3_start_time=2022-03-29T06:13:53Z_model_version_id=2021-05-17_dna_r9.4.1_minion_96_29d8704b	0.000139363	N		lytic	3800	4	low_quality_draft	PL_bin04	90.667	2250	Low confidence	NZ_NRRR01000023-1_Chromatium_weissei_strain_DSM_5161_scaffold0024_whole_genome_shotgun_sequence	88.424	1866	High confidence	NZ_FNOW01000051-1_Allochromatium_warmingii_strain_DSM_173_whole_genome_shotgun_sequence_CRISPR_847_spacer_27	100	16	0	Low confidence
Poison lake freshwater metagenome	f763ebe1-6554-48d0-a7f4-3f0d272a1223_runid=0c1d3e486fe691d1363ad5708b6ea1336e0145a4_sampleid=PoisonLake_3_28_read=54647_ch=384_start_time=2022-03-29T03:30:52Z_model_version_id=2021-05-17_dna_r9.4.1_minion_96_29d8704b	9.1886E-07	N		lytic	3493	6	low_quality_draft	PL_bin04	93.383	2267	Low confidence	NZ_NRRR01000023-1_Chromatium_weissei_strain_DSM_5161_scaffold0024_whole_genome_shotgun_sequence	93.514	1850	High confidence	NZ_VWXX01000010-1_Thiohalocapsa_marina_strain_DSM_19078_NODE_10_length_96776_cov_29-6679_whole_genome_shotgun_sequence_CRISPR_705_spacer_40	100	16	0	Low confidence
Poison lake freshwater metagenome	f7609fae-fa3f-4e15-9e3a-356efdeb5ada_runid=0c1d3e486fe691d1363ad5708b6ea1336e0145a4_sampleid=PoisonLake_3_28_read=59617_ch=257_start_time=2022-03-29T04:40:00Z_model_version_id=2021-05-17_dna_r9.4.1_minion_96_29d8704b	1.01017E-05	N		lytic	3495	5	low_quality_draft	PL_bin04	92.744	2274	Low confidence	NZ_NRRR01000023-1_Chromatium_weissei_strain_DSM_5161_scaffold0024_whole_genome_shotgun_sequence	93.294	1849	High confidence	NZ_AASE01000005-1_Chlorobium_ferrooxidans_DSM_13031_ctg59_whole_genome_shotgun_sequence_CRISPR_953_spacer_92	95	20	1
Poison lake freshwater metagenome	f75c1819-0639-462c-a6c9-a1ac846a8610_runid=0c1d3e486fe691d1363ad5708b6ea1336e0145a4_sampleid=PoisonLake_3_28_read=20648_ch=158_start_time=2022-03-29T00:24:48Z_model_version_id=2021-05-17_dna_r9.4.1_minion_96_29d8704b	1.8986E-06	N		lytic	3381	4	low_quality_draft	PL_bin04	91.841	2194	Low confidence	NZ_NRRR01000023-1_Chromatium_weissei_strain_DSM_5161_scaffold0024_whole_genome_shotgun_sequence	93.474	1854	High confidence	NZ_PDNX01000007-1_Prosthecochloris_sp-_ZM_Scaffold_1_whole_genome_shotgun_sequence_CRISPR_987_spacer_7	100	15	0	Low confidence
Poison lake freshwater metagenome	f7536a5b-438a-43a5-8433-94306d51c38b_runid=0c1d3e486fe691d1363ad5708b6ea1336e0145a4_sampleid=PoisonLake_3_28_read=111524_ch=424_start_time=2022-03-29T11:23:43Z_model_version_id=2021-05-17_dna_r9.4.1_minion_96_29d8704b	9.13369E-07	N		lytic	3514	4	low_quality_draft	PL_bin04	94.013	2255	Low confidence	NZ_NRRR01000027-1_Chromatium_weissei_strain_DSM_5161_scaffold0029_whole_genome_shotgun_sequence	93.989	1647	High confidence	NZ_FOFO01000001-1_Ectothiorhodospira_magna_strain_B7-7_whole_genome_shotgun_sequence_CRISPR_346_spacer_58	95	20	1
Poison lake freshwater metagenome	f7241f1a-a6b6-4099-aad6-ea89ff84a35c_runid=0c1d3e486fe691d1363ad5708b6ea1336e0145a4_sampleid=PoisonLake_3_28_read=96150_ch=3_start_time=2022-03-29T07:12:48Z_model_version_id=2021-05-17_dna_r9.4.1_minion_96_29d8704b	9.38473E-07	N		lytic	3420	5	low_quality_draft	PL_bin04	88.904	2235	Low confidence	NZ_NRRR01000023-1_Chromatium_weissei_strain_DSM_5161_scaffold0024_whole_genome_shotgun_sequence	91.376	1809	High confidence	NZ_FNOW01000051-1_Allochromatium_warmingii_strain_DSM_173_whole_genome_shotgun_sequence_CRISPR_847_spacer_27	100	16	0	Low confidence
Poison lake freshwater metagenome	f719e22b-1b56-49a1-ad2e-fc748b41b2d4_runid=0c1d3e486fe691d1363ad5708b6ea1336e0145a4_sampleid=PoisonLake_3_28_read=240507_ch=326_start_time=2022-03-30T01:47:28Z_model_version_id=2021-05-17_dna_r9.4.1_minion_96_29d8704b	1.05968E-05	N		lytic	5149	12	low_quality_draft									NZ_CP007031-1_Marichromatium_purpuratum_984_chromosome_complete_genome_CRISPR_617_spacer_25	100	16	0	Low confidence
Poison lake freshwater metagenome	f6f05055-593e-46cc-9e9c-0c9c026d0352_runid=0c1d3e486fe691d1363ad5708b6ea1336e0145a4_sampleid=PoisonLake_3_28_read=84165_ch=398_start_time=2022-03-29T07:03:22Z_model_version_id=2021-05-17_dna_r9.4.1_minion_96_29d8704b	1.82622E-06	N		lytic	3515	7	low_quality_draft	PL_bin04	93.181	2273	Low confidence	NZ_NRRR01000023-1_Chromatium_weissei_strain_DSM_5161_scaffold0024_whole_genome_shotgun_sequence	92.093	1859	High confidence	NZ_PDNX01000007-1_Prosthecochloris_sp-_ZM_Scaffold_1_whole_genome_shotgun_sequence_CRISPR_987_spacer_7	100	15	0	Low confidence
Poison lake freshwater metagenome	f6e2e7f6-e9c1-4d4b-852e-61c3eedef01c_runid=0c1d3e486fe691d1363ad5708b6ea1336e0145a4_sampleid=PoisonLake_3_28_read=118835_ch=391_start_time=2022-03-29T16:43:18Z_model_version_id=2021-05-17_dna_r9.4.1_minion_96_29d8704b	9.1467E-07	N		lytic	3509	4	low_quality_draft	PL_bin04	90.428	2267	Low confidence	NZ_NRRR01000023-1_Chromatium_weissei_strain_DSM_5161_scaffold0024_whole_genome_shotgun_sequence	89.909	1873	High confidence	NZ_AASE01000005-1_Chlorobium_ferrooxidans_DSM_13031_ctg59_whole_genome_shotgun_sequence_CRISPR_953_spacer_92	94.737	19	1
Poison lake freshwater metagenome	f6e13dbe-3ab2-4253-9269-0c6d6be838e2_runid=0c1d3e486fe691d1363ad5708b6ea1336e0145a4_sampleid=PoisonLake_3_28_read=126264_ch=443_start_time=2022-03-29T12:16:07Z_model_version_id=2021-05-17_dna_r9.4.1_minion_96_29d8704b	9.17022E-07	N		lytic	3500	4	low_quality_draft	PL_bin04	92.335	2270	Low confidence	NZ_NRRR01000023-1_Chromatium_weissei_strain_DSM_5161_scaffold0024_whole_genome_shotgun_sequence	92.668	1855	High confidence	NZ_VWXX01000010-1_Thiohalocapsa_marina_strain_DSM_19078_NODE_10_length_96776_cov_29-6679_whole_genome_shotgun_sequence_CRISPR_705_spacer_61	100	14	0	Low confidence
Poison lake freshwater metagenome	f6da5ec8-3980-4be9-8a70-40d690ffd121_runid=0c1d3e486fe691d1363ad5708b6ea1336e0145a4_sampleid=PoisonLake_3_28_read=283100_ch=284_start_time=2022-03-29T16:09:43Z_model_version_id=2021-05-17_dna_r9.4.1_minion_96_29d8704b	9.27624E-07	N		lytic	3460	6	low_quality_draft	PL_bin04	93.087	2242	Low confidence	NZ_NRRR01000023-1_Chromatium_weissei_strain_DSM_5161_scaffold0024_whole_genome_shotgun_sequence	92.411	1858	High confidence	NZ_CP034683-1_Rheinheimera_mangrovi_strain_LHK132_chromosome_complete_genome_CRISPR_683_spacer_23	100	15	0	Low confidence
Poison lake freshwater metagenome	f6ce4c9f-6426-44f4-af3e-24f51abc0c0b_runid=0c1d3e486fe691d1363ad5708b6ea1336e0145a4_sampleid=PoisonLake_3_28_read=136705_ch=202_start_time=2022-03-29T12:05:29Z_model_version_id=2021-05-17_dna_r9.4.1_minion_96_29d8704b	2.10194E-05	N		lytic	3512	5	low_quality_draft	PL_bin04	93.69	2282	Low confidence	NZ_NRRR01000023-1_Chromatium_weissei_strain_DSM_5161_scaffold0024_whole_genome_shotgun_sequence	96.095	1844	High confidence	NZ_PDNX01000007-1_Prosthecochloris_sp-_ZM_Scaffold_1_whole_genome_shotgun_sequence_CRISPR_987_spacer_7	100	15	0	Low confidence
Poison lake freshwater metagenome	f6ca05c1-fb10-4ba6-91aa-5ceaf21f20b5_runid=0c1d3e486fe691d1363ad5708b6ea1336e0145a4_sampleid=PoisonLake_3_28_read=55532_ch=413_start_time=2022-03-29T12:59:54Z_model_version_id=2021-05-17_dna_r9.4.1_minion_96_29d8704b	8.83451E-07	N		lytic	3633	4	low_quality_draft	PL_bin04	91.821	2262	Low confidence	NZ_NRRR01000023-1_Chromatium_weissei_strain_DSM_5161_scaffold0024_whole_genome_shotgun_sequence	92.988	1854	High confidence	NZ_PDNX01000007-1_Prosthecochloris_sp-_ZM_Scaffold_1_whole_genome_shotgun_sequence_CRISPR_987_spacer_7	100	15	0	Low confidence
Poison lake freshwater metagenome	f6b991fa-488e-4349-9470-83679fabe1b7_runid=0c1d3e486fe691d1363ad5708b6ea1336e0145a4_sampleid=PoisonLake_3_28_read=9254_ch=471_start_time=2022-03-28T23:40:25Z_model_version_id=2021-05-17_dna_r9.4.1_minion_96_29d8704b	3.72017E-06	N		lytic	3451	4	low_quality_draft	PL_bin04	93.976	2241	Low confidence	NZ_NRRR01000023-1_Chromatium_weissei_strain_DSM_5161_scaffold0024_whole_genome_shotgun_sequence	93.597	1843	High confidence	NZ_AASE01000005-1_Chlorobium_ferrooxidans_DSM_13031_ctg59_whole_genome_shotgun_sequence_CRISPR_953_spacer_92	94.737	19	1
Poison lake freshwater metagenome	f6b93643-8811-4512-94ef-475f45963487_runid=0c1d3e486fe691d1363ad5708b6ea1336e0145a4_sampleid=PoisonLake_3_28_read=92071_ch=369_start_time=2022-03-29T07:47:40Z_model_version_id=2021-05-17_dna_r9.4.1_minion_96_29d8704b	7.73116E-05	N		lytic	4193	7	low_quality_draft	PL_bin04	95.568	2234	High confidence	NZ_NRRR01000023-1_Chromatium_weissei_strain_DSM_5161_scaffold0024_whole_genome_shotgun_sequence	93.943	1849	High confidence	NZ_NRSL01000041-1_Allochromatium_vinosum_strain_MT_86_scaffold0041_whole_genome_shotgun_sequence_CRISPR_809_spacer_11	100	17	0	Low confidence
Poison lake freshwater metagenome	f6a92c39-a870-4d40-adb0-31cedf703fd5_runid=0c1d3e486fe691d1363ad5708b6ea1336e0145a4_sampleid=PoisonLake_3_28_read=336653_ch=411_start_time=2022-03-30T13:18:10Z_model_version_id=2021-05-17_dna_r9.4.1_minion_96_29d8704b	9.1886E-07	N		lytic	3493	4	low_quality_draft	PL_bin04	92.886	2263	Low confidence	NZ_NRRR01000023-1_Chromatium_weissei_strain_DSM_5161_scaffold0024_whole_genome_shotgun_sequence	91.996	1874	High confidence	NZ_PDNX01000007-1_Prosthecochloris_sp-_ZM_Scaffold_1_whole_genome_shotgun_sequence_CRISPR_987_spacer_7	100	15	0	Low confidence
Poison lake freshwater metagenome	f6a83819-fbeb-4ed1-a139-83513aa64e68_runid=0c1d3e486fe691d1363ad5708b6ea1336e0145a4_sampleid=PoisonLake_3_28_read=161384_ch=262_start_time=2022-03-29T14:23:16Z_model_version_id=2021-05-17_dna_r9.4.1_minion_96_29d8704b	1.638E-05	N		lytic	3527	5	low_quality_draft	PL_bin04	95.1	2245	High confidence	NZ_NRRR01000023-1_Chromatium_weissei_strain_DSM_5161_scaffold0024_whole_genome_shotgun_sequence	94.489	1851	High confidence	NZ_AASE01000005-1_Chlorobium_ferrooxidans_DSM_13031_ctg59_whole_genome_shotgun_sequence_CRISPR_953_spacer_92	94.737	19	1
Poison lake freshwater metagenome	f6648776-dc9b-4e83-b727-3914a0a42f5b_runid=0c1d3e486fe691d1363ad5708b6ea1336e0145a4_sampleid=PoisonLake_3_28_read=412792_ch=272_start_time=2022-03-30T19:06:23Z_model_version_id=2021-05-17_dna_r9.4.1_minion_96_29d8704b	2.94787E-05	N		lytic	4464	4	low_quality_draft									NC_011059-1_Prosthecochloris_aestuarii_DSM_271_complete_sequence_CRISPR_949_spacer_1	100	15	0	Low confidence
Poison lake freshwater metagenome	f636168f-6642-46b2-8681-90d2434823a8_runid=0c1d3e486fe691d1363ad5708b6ea1336e0145a4_sampleid=PoisonLake_3_28_read=220583_ch=166_start_time=2022-03-29T19:43:26Z_model_version_id=2021-05-17_dna_r9.4.1_minion_96_29d8704b	9.0743E-07	N		lytic	3537	5	low_quality_draft	PL_bin04	94.633	2236	Low confidence	NZ_NRRR01000023-1_Chromatium_weissei_strain_DSM_5161_scaffold0024_whole_genome_shotgun_sequence	92.969	1849	High confidence	NZ_AASE01000005-1_Chlorobium_ferrooxidans_DSM_13031_ctg59_whole_genome_shotgun_sequence_CRISPR_953_spacer_92	95	20	1
Poison lake freshwater metagenome	f63169b5-e8df-46c4-8bde-fa0ff19f1283_runid=0c1d3e486fe691d1363ad5708b6ea1336e0145a4_sampleid=PoisonLake_3_28_read=80684_ch=3_start_time=2022-03-29T05:39:13Z_model_version_id=2021-05-17_dna_r9.4.1_minion_96_29d8704b	8.70748E-07	N		lytic	3686	7	low_quality_draft	PL_bin04	87.923	2277	Low confidence	NZ_NRRR01000023-1_Chromatium_weissei_strain_DSM_5161_scaffold0024_whole_genome_shotgun_sequence	91.003	1845	High confidence	NZ_AP024563-1_Allochromatium_tepidum_strain_NZ_chromosome_complete_genome_CRISPR_828_spacer_4	100	15	0	Low confidence
Poison lake freshwater metagenome	f630dc22-2eb2-47d5-9846-3497a5103f9e_runid=0c1d3e486fe691d1363ad5708b6ea1336e0145a4_sampleid=PoisonLake_3_28_read=73051_ch=467_start_time=2022-03-29T05:05:24Z_model_version_id=2021-05-17_dna_r9.4.1_minion_96_29d8704b	0.000180908	N		lytic	3637	5	low_quality_draft	PL_bin04	94.982	2252	Low confidence	NZ_NRRR01000023-1_Chromatium_weissei_strain_DSM_5161_scaffold0024_whole_genome_shotgun_sequence	95.356	1852	High confidence	NZ_PDNX01000007-1_Prosthecochloris_sp-_ZM_Scaffold_1_whole_genome_shotgun_sequence_CRISPR_987_spacer_7	100	15	0	Low confidence
Poison lake freshwater metagenome	f630bedf-6921-43e8-862e-3abe29658483_runid=0c1d3e486fe691d1363ad5708b6ea1336e0145a4_sampleid=PoisonLake_3_28_read=258186_ch=436_start_time=2022-03-30T04:44:46Z_model_version_id=2021-05-17_dna_r9.4.1_minion_96_29d8704b	2.00338E-05	N		lytic	3845	6	low_quality_draft	PL_bin04	87.788	2301	Low confidence	NZ_NRRR01000027-1_Chromatium_weissei_strain_DSM_5161_scaffold0029_whole_genome_shotgun_sequence	90.444	1643	High confidence	NC_011901-1_Thioalkalivibrio_sulfidiphilus_HL-EbGr7_complete_sequence_CRISPR_166_spacer_17	100	16	0	Low confidence
Poison lake freshwater metagenome	f6308437-b7ca-41b0-afaf-520879ac4319_runid=0c1d3e486fe691d1363ad5708b6ea1336e0145a4_sampleid=PoisonLake_3_28_read=84242_ch=42_start_time=2022-03-29T08:04:22Z_model_version_id=2021-05-17_dna_r9.4.1_minion_96_29d8704b	9.15453E-07	N		lytic	3506	5	low_quality_draft	PL_bin04	83.976	2309	Low confidence	NZ_NRRR01000023-1_Chromatium_weissei_strain_DSM_5161_scaffold0024_whole_genome_shotgun_sequence	93.764	1844	High confidence	NZ_PDNX01000007-1_Prosthecochloris_sp-_ZM_Scaffold_1_whole_genome_shotgun_sequence_CRISPR_987_spacer_7	100	15	0	Low confidence
Poison lake freshwater metagenome	f62b68bd-1ee9-4921-9daf-4deefbbb2ff1_runid=0c1d3e486fe691d1363ad5708b6ea1336e0145a4_sampleid=PoisonLake_3_28_read=288267_ch=141_start_time=2022-03-30T04:49:23Z_model_version_id=2021-05-17_dna_r9.4.1_minion_96_29d8704b	0.000127924	N		lytic	4190	9	low_quality_draft	PL_bin04	87.695	2308	Low confidence	NZ_NRRR01000023-1_Chromatium_weissei_strain_DSM_5161_scaffold0024_whole_genome_shotgun_sequence	88.547	1886	High confidence	NZ_AFHI01000014-1_Rheinheimera_sp-_A13L_DRAFT__contig00021_whole_genome_shotgun_sequence_CRISPR_611_spacer_92	100	15	0	Low confidence
Poison lake freshwater metagenome	f6141ec8-5ff0-4304-8924-8de23e3dc92f_runid=0c1d3e486fe691d1363ad5708b6ea1336e0145a4_sampleid=PoisonLake_3_28_read=127961_ch=278_start_time=2022-03-29T12:05:01Z_model_version_id=2021-05-17_dna_r9.4.1_minion_96_29d8704b	2.65046E-05	N		lytic	2543	6	low_quality_draft	PL_bin04	94.625	1265	Low confidence	NZ_NRRR01000023-1_Chromatium_weissei_strain_DSM_5161_scaffold0024_whole_genome_shotgun_sequence	95.765	1464	High confidence	NZ_PDNX01000007-1_Prosthecochloris_sp-_ZM_Scaffold_1_whole_genome_shotgun_sequence_CRISPR_987_spacer_7	100	15	0	Low confidence
Poison lake freshwater metagenome	f5dd6d5a-faa4-4356-a42c-2d4c80120c68_runid=0c1d3e486fe691d1363ad5708b6ea1336e0145a4_sampleid=PoisonLake_3_28_read=171112_ch=384_start_time=2022-03-29T16:12:27Z_model_version_id=2021-05-17_dna_r9.4.1_minion_96_29d8704b	0.000143822	N		lytic	3950	6	low_quality_draft	PL_bin04	88.983	1180	Low confidence	NZ_NRRR01000023-1_Chromatium_weissei_strain_DSM_5161_scaffold0024_whole_genome_shotgun_sequence	91.413	1840	High confidence	NZ_CP016432-1_Prosthecochloris_sp-_CIB_2401_strain_CIB2401_chromosome_complete_genome_CRISPR_954_spacer_30	100	16	0	Low confidence
Poison lake freshwater metagenome	f5d53ba0-9355-4df3-8033-fdc3f6672cf0_runid=0c1d3e486fe691d1363ad5708b6ea1336e0145a4_sampleid=PoisonLake_3_28_read=287532_ch=187_start_time=2022-03-30T06:48:40Z_model_version_id=2021-05-17_dna_r9.4.1_minion_96_29d8704b	0.000297507	N		lytic	4585	5	low_quality_draft	PL_bin04	93.647	2251	Low confidence	NZ_NRRR01000023-1_Chromatium_weissei_strain_DSM_5161_scaffold0024_whole_genome_shotgun_sequence	94.076	1857	High confidence	NZ_VWXX01000010-1_Thiohalocapsa_marina_strain_DSM_19078_NODE_10_length_96776_cov_29-6679_whole_genome_shotgun_sequence_CRISPR_705_spacer_81	100	15	0	Low confidence
Poison lake freshwater metagenome	f5d07639-b770-40fd-b7f1-5b96c83695da_1_runid=0c1d3e486fe691d1363ad5708b6ea1336e0145a4_sampleid=PoisonLake_3_28_read=135350_ch=411_start_time=2022-03-29T12:20:16Z_model_version_id=2021-05-17_dna_r9.4.1_minion_96_29d8704b	9.31122E-07	N		lytic	3447	4	low_quality_draft	PL_bin04	87.362	2271	Low confidence	NZ_NRRR01000023-1_Chromatium_weissei_strain_DSM_5161_scaffold0024_whole_genome_shotgun_sequence	87.981	1872	High confidence	NC_013889-1_Thioalkalivibrio_sp-_K90mix_complete_sequence_CRISPR_167_spacer_5	100	16	0	Low confidence
Poison lake freshwater metagenome	f5c0891d-a30d-4c31-b85f-fff12d4a6613_runid=0c1d3e486fe691d1363ad5708b6ea1336e0145a4_sampleid=PoisonLake_3_28_read=71180_ch=482_start_time=2022-03-29T10:28:46Z_model_version_id=2021-05-17_dna_r9.4.1_minion_96_29d8704b	9.08457E-07	N		lytic	3533	4	low_quality_draft	PL_bin04	88.445	2302	Low confidence	NZ_NRRR01000023-1_Chromatium_weissei_strain_DSM_5161_scaffold0024_whole_genome_shotgun_sequence	89.067	1875	High confidence	NZ_PDNX01000007-1_Prosthecochloris_sp-_ZM_Scaffold_1_whole_genome_shotgun_sequence_CRISPR_987_spacer_7	100	15	0	Low confidence
Poison lake freshwater metagenome	f5b48e63-817c-425e-9166-0ab4a7682d86_runid=0c1d3e486fe691d1363ad5708b6ea1336e0145a4_sampleid=PoisonLake_3_28_read=381492_ch=32_start_time=2022-03-30T16:00:04Z_model_version_id=2021-05-17_dna_r9.4.1_minion_96_29d8704b	0.000634947	N		lytic	1658	4	low_quality_draft					NZ_JABX01000003-1_Thiohalocapsa_sp-_ML1_contig00003_whole_genome_shotgun_sequence	92.105	380		NZ_QKMA01000018-1_Thioalkalivibrio_sp-_ALE21_D893DRAFT_scaffold00018-18_whole_genome_shotgun_sequence_CRISPR_250_spacer_9	100	16	0	Low confidence
Poison lake freshwater metagenome	f5b4635a-d200-4159-8778-246868706294_runid=0c1d3e486fe691d1363ad5708b6ea1336e0145a4_sampleid=PoisonLake_3_28_read=162638_ch=216_start_time=2022-03-29T16:33:01Z_model_version_id=2021-05-17_dna_r9.4.1_minion_96_29d8704b	5.53376E-05	N		lytic	3480	5	low_quality_draft	PL_bin04	94.777	2240	Low confidence	NZ_NRRR01000023-1_Chromatium_weissei_strain_DSM_5161_scaffold0024_whole_genome_shotgun_sequence	95.168	1842	High confidence	NZ_FNOW01000051-1_Allochromatium_warmingii_strain_DSM_173_whole_genome_shotgun_sequence_CRISPR_847_spacer_27	100	16	0	Low confidence
Poison lake freshwater metagenome	f5ac51f8-8e5c-420d-8fc8-670319db8858_runid=0c1d3e486fe691d1363ad5708b6ea1336e0145a4_sampleid=PoisonLake_3_28_read=143994_ch=442_start_time=2022-03-29T14:08:46Z_model_version_id=2021-05-17_dna_r9.4.1_minion_96_29d8704b	0.00033176	N		lytic	11261	14	low_quality_draft	PL_bin02	87.026	3715	Low confidence					NZ_FLUY01000546-1_Candidatus_Thiosymbion_oneisti_isolate_LOsNLC13024_whole_genome_shotgun_sequence_CRISPR_842_spacer_12	100	17	0	Low confidence
Poison lake freshwater metagenome	f59c19ae-48de-4e62-9250-5c797ddb0735_runid=0c1d3e486fe691d1363ad5708b6ea1336e0145a4_sampleid=PoisonLake_3_28_read=134765_ch=338_start_time=2022-03-29T12:42:43Z_model_version_id=2021-05-17_dna_r9.4.1_minion_96_29d8704b	1.83352E-06	N		lytic	3501	4	low_quality_draft	PL_bin04	93.149	2277	Low confidence	NZ_NRRR01000023-1_Chromatium_weissei_strain_DSM_5161_scaffold0024_whole_genome_shotgun_sequence	92.746	1861	High confidence	NZ_VWXX01000010-1_Thiohalocapsa_marina_strain_DSM_19078_NODE_10_length_96776_cov_29-6679_whole_genome_shotgun_sequence_CRISPR_705_spacer_40	100	16	0	Low confidence
Poison lake freshwater metagenome	f59417fb-bf11-4796-9e6c-fd8aefae75af_runid=0c1d3e486fe691d1363ad5708b6ea1336e0145a4_sampleid=PoisonLake_3_28_read=46215_ch=488_start_time=2022-03-29T02:51:50Z_model_version_id=2021-05-17_dna_r9.4.1_minion_96_29d8704b	1.79763E-05	N		lytic	3928	4	low_quality_draft	PL_bin04	94.929	2248	Low confidence	NZ_NRRR01000023-1_Chromatium_weissei_strain_DSM_5161_scaffold0024_whole_genome_shotgun_sequence	94.628	1843	High confidence	NZ_NRRR01000007-1_Chromatium_weissei_strain_DSM_5161_scaffold0007_whole_genome_shotgun_sequence_CRISPR_776_spacer_64	100	15	0	Low confidence
Poison lake freshwater metagenome	f58f9508-3321-48f8-8c59-182e356bdb2e_runid=0c1d3e486fe691d1363ad5708b6ea1336e0145a4_sampleid=PoisonLake_3_28_read=211676_ch=218_start_time=2022-03-29T23:10:11Z_model_version_id=2021-05-17_dna_r9.4.1_minion_96_29d8704b	9.17022E-07	N		lytic	3500	4	low_quality_draft	PL_bin04	92.754	2277	Low confidence	NZ_NRRR01000023-1_Chromatium_weissei_strain_DSM_5161_scaffold0024_whole_genome_shotgun_sequence	92.146	1859	High confidence	NZ_AASE01000005-1_Chlorobium_ferrooxidans_DSM_13031_ctg59_whole_genome_shotgun_sequence_CRISPR_953_spacer_92	94.737	19	1
Poison lake freshwater metagenome	f58e440d-eb4b-4334-9c8d-d5c99a6b1462_runid=0c1d3e486fe691d1363ad5708b6ea1336e0145a4_sampleid=PoisonLake_3_28_read=269707_ch=192_start_time=2022-03-30T01:31:59Z_model_version_id=2021-05-17_dna_r9.4.1_minion_96_29d8704b	1.81025E-06	N		lytic	3546	5	low_quality_draft	PL_bin04	93.585	2276	Low confidence	NZ_NRRR01000023-1_Chromatium_weissei_strain_DSM_5161_scaffold0024_whole_genome_shotgun_sequence	92.884	1869	High confidence	NZ_PDNX01000007-1_Prosthecochloris_sp-_ZM_Scaffold_1_whole_genome_shotgun_sequence_CRISPR_987_spacer_7	100	15	0	Low confidence
Poison lake freshwater metagenome	f5897377-6ab0-4c80-a9c6-51b20aedd1f5_runid=0c1d3e486fe691d1363ad5708b6ea1336e0145a4_sampleid=PoisonLake_3_28_read=305725_ch=491_start_time=2022-03-30T08:51:26Z_model_version_id=2021-05-17_dna_r9.4.1_minion_96_29d8704b	1.01441E-06	N		lytic	3164	4	low_quality_draft	PL_bin04	89.031	1960	Low confidence	NZ_NRRR01000023-1_Chromatium_weissei_strain_DSM_5161_scaffold0024_whole_genome_shotgun_sequence	90.07	1863	High confidence	NZ_AP024564-1_Allochromatium_tepidum_strain_NZ_plasmid_pAt1_complete_sequence_CRISPR_830_spacer_2	100	16	0	Low confidence
Poison lake freshwater metagenome	f588f9c6-84a2-4492-8a63-e3d327eaa927_runid=0c1d3e486fe691d1363ad5708b6ea1336e0145a4_sampleid=PoisonLake_3_28_read=31339_ch=262_start_time=2022-03-29T00:44:19Z_model_version_id=2021-05-17_dna_r9.4.1_minion_96_29d8704b	3.58412E-06	N		lytic	3582	4	low_quality_draft	PL_bin04	91.711	2280	Low confidence	NZ_NRRR01000023-1_Chromatium_weissei_strain_DSM_5161_scaffold0024_whole_genome_shotgun_sequence	92.846	1845	High confidence	NZ_NRRS01000031-1_Rhabdochromatium_marinum_strain_DSM_5261_scaffold0031_whole_genome_shotgun_sequence_CRISPR_777_spacer_15	100	15	0	Low confidence
Poison lake freshwater metagenome	f58527bb-101c-4b6f-b9e6-181c9cf51859_runid=0c1d3e486fe691d1363ad5708b6ea1336e0145a4_sampleid=PoisonLake_3_28_read=230612_ch=490_start_time=2022-03-29T22:55:28Z_model_version_id=2021-05-17_dna_r9.4.1_minion_96_29d8704b	0.000107297	N		lytic	1376	4	low_quality_draft	PL_bin01	87.9	1405	Low confidence	NZ_JABX01000001-1_Thiohalocapsa_sp-_ML1_contig00001_whole_genome_shotgun_sequence	86.879	1349	High confidence	NZ_VWXX01000010-1_Thiohalocapsa_marina_strain_DSM_19078_NODE_10_length_96776_cov_29-6679_whole_genome_shotgun_sequence_CRISPR_705_spacer_136	100	17	0	Low confidence
Poison lake freshwater metagenome	f579ba33-9711-4425-a2ea-d5ddfd88101d_runid=0c1d3e486fe691d1363ad5708b6ea1336e0145a4_sampleid=PoisonLake_3_28_read=372696_ch=279_start_time=2022-03-30T11:00:09Z_model_version_id=2021-05-17_dna_r9.4.1_minion_96_29d8704b	1.83509E-06	N		lytic	3498	4	low_quality_draft	PL_bin04	90.729	2276	Low confidence	NZ_NRRR01000023-1_Chromatium_weissei_strain_DSM_5161_scaffold0024_whole_genome_shotgun_sequence	92.968	1863	High confidence	NC_011026-1_Chloroherpeton_thalassium_ATCC_35110_complete_sequence_CRISPR_941_spacer_62	100	17	0	Low confidence
Poison lake freshwater metagenome	f573ef02-aa48-4eb3-8eaa-e4c571a1c83c_runid=0c1d3e486fe691d1363ad5708b6ea1336e0145a4_sampleid=PoisonLake_3_28_read=312515_ch=187_start_time=2022-03-30T09:57:12Z_model_version_id=2021-05-17_dna_r9.4.1_minion_96_29d8704b	0.000136473	N		lytic	3904	9	low_quality_draft	PL_bin04	95.301	2256	High confidence	NZ_NRRR01000023-1_Chromatium_weissei_strain_DSM_5161_scaffold0024_whole_genome_shotgun_sequence	94.631	1844	High confidence	NZ_FNOW01000051-1_Allochromatium_warmingii_strain_DSM_173_whole_genome_shotgun_sequence_CRISPR_847_spacer_27	100	16	0	Low confidence
Poison lake freshwater metagenome	f5722a79-2f54-4a45-9b29-27467245e2d8_runid=0c1d3e486fe691d1363ad5708b6ea1336e0145a4_sampleid=PoisonLake_3_28_read=70130_ch=495_start_time=2022-03-29T07:13:16Z_model_version_id=2021-05-17_dna_r9.4.1_minion_96_29d8704b	9.25484E-07	N		lytic	3468	4	low_quality_draft	PL_bin04	92.571	2248	Low confidence	NZ_NRRR01000023-1_Chromatium_weissei_strain_DSM_5161_scaffold0024_whole_genome_shotgun_sequence	91.933	1847	High confidence	NZ_PDNX01000007-1_Prosthecochloris_sp-_ZM_Scaffold_1_whole_genome_shotgun_sequence_CRISPR_987_spacer_7	100	15	0	Low confidence
Poison lake freshwater metagenome	f56ad231-65d2-4dba-9766-3da99411a966_runid=0c1d3e486fe691d1363ad5708b6ea1336e0145a4_sampleid=PoisonLake_3_28_read=57045_ch=278_start_time=2022-03-29T04:34:46Z_model_version_id=2021-05-17_dna_r9.4.1_minion_96_29d8704b	2.73777E-06	N		lytic	3517	5	low_quality_draft	PL_bin04	94.648	2261	Low confidence	NZ_NRRR01000023-1_Chromatium_weissei_strain_DSM_5161_scaffold0024_whole_genome_shotgun_sequence	94.543	1851	High confidence	NC_010803-1_Chlorobium_limicola_DSM_245_complete_sequence_CRISPR_936_spacer_69	100	14	0	Low confidence
Poison lake freshwater metagenome	f54ce66d-4996-4a02-9bc1-5cce39740769_runid=0c1d3e486fe691d1363ad5708b6ea1336e0145a4_sampleid=PoisonLake_3_28_read=334164_ch=27_start_time=2022-03-30T11:30:22Z_model_version_id=2021-05-17_dna_r9.4.1_minion_96_29d8704b	9.18334E-07	N		lytic	3495	6	low_quality_draft	PL_bin04	93.206	2252	Low confidence	NZ_NRRR01000023-1_Chromatium_weissei_strain_DSM_5161_scaffold0024_whole_genome_shotgun_sequence	93.548	1829	High confidence	NZ_JAJNQM010000027-1_Ectothiorhodospira_sp-_B14B_assembly_contig_27_whole_genome_shotgun_sequence_CRISPR_312_spacer_32	94.737	19	1
Poison lake freshwater metagenome	f548079e-efea-42b4-b9c6-b6c4af99c199_runid=0c1d3e486fe691d1363ad5708b6ea1336e0145a4_sampleid=PoisonLake_3_28_read=48945_ch=325_start_time=2022-03-29T03:20:27Z_model_version_id=2021-05-17_dna_r9.4.1_minion_96_29d8704b	6.34662E-06	N		lytic	3540	4	low_quality_draft	PL_bin04	93.256	2239	Low confidence	NZ_NRRR01000023-1_Chromatium_weissei_strain_DSM_5161_scaffold0024_whole_genome_shotgun_sequence	94.411	1843	High confidence	NZ_NRRN01000007-1_Halorhodospira_abdelmalekii_strain_DSM_2110_scaffold0007_whole_genome_shotgun_sequence_CRISPR_284_spacer_20	100	15	0	Low confidence
Poison lake freshwater metagenome	f52554ae-dec3-45b3-8a87-04e29a0baacc_runid=0c1d3e486fe691d1363ad5708b6ea1336e0145a4_sampleid=PoisonLake_3_28_read=189212_ch=508_start_time=2022-03-29T19:15:15Z_model_version_id=2021-05-17_dna_r9.4.1_minion_96_29d8704b	0.000284227	N		lytic	5138	9	low_quality_draft	PL_bin04	90.569	2269	Low confidence	NZ_NRRR01000023-1_Chromatium_weissei_strain_DSM_5161_scaffold0024_whole_genome_shotgun_sequence	89.978	1856	High confidence	NZ_SMAO01000002-1_Thiobaca_trueperi_strain_DSM_13587_Ga0244666_102_whole_genome_shotgun_sequence_CRISPR_690_spacer_66	95	20	1
Poison lake freshwater metagenome	f522b18e-66c9-4a47-8ef9-7c6187172341_runid=0c1d3e486fe691d1363ad5708b6ea1336e0145a4_sampleid=PoisonLake_3_28_read=75719_ch=407_start_time=2022-03-29T06:07:54Z_model_version_id=2021-05-17_dna_r9.4.1_minion_96_29d8704b	1.85578E-06	N		lytic	3459	5	low_quality_draft	PL_bin04	95.217	2216	High confidence	NZ_NRRR01000023-1_Chromatium_weissei_strain_DSM_5161_scaffold0024_whole_genome_shotgun_sequence	93.286	1847	High confidence	NZ_PDNX01000007-1_Prosthecochloris_sp-_ZM_Scaffold_1_whole_genome_shotgun_sequence_CRISPR_987_spacer_7	100	15	0	Low confidence
Poison lake freshwater metagenome	f520d32d-4695-4e3c-b8a3-a6cd6b482f58_runid=0c1d3e486fe691d1363ad5708b6ea1336e0145a4_sampleid=PoisonLake_3_28_read=48508_ch=410_start_time=2022-03-29T03:29:46Z_model_version_id=2021-05-17_dna_r9.4.1_minion_96_29d8704b	1.00255E-05	N		lytic	2241	6	low_quality_draft									NZ_PDNX01000007-1_Prosthecochloris_sp-_ZM_Scaffold_1_whole_genome_shotgun_sequence_CRISPR_988_spacer_2	100	15	0	Low confidence
Poison lake freshwater metagenome	f5195c9d-a901-4930-a76b-44e37a80ca58_runid=0c1d3e486fe691d1363ad5708b6ea1336e0145a4_sampleid=PoisonLake_3_28_read=131412_ch=219_start_time=2022-03-29T18:02:46Z_model_version_id=2021-05-17_dna_r9.4.1_minion_96_29d8704b	0.000489458	N		lytic	2741	6	low_quality_draft	PL_bin01	93.987	1713	Low confidence	NZ_JABX01000063-1_Thiohalocapsa_sp-_ML1_contig00064_whole_genome_shotgun_sequence	93.994	1715	High confidence	NC_011060-1_Pelodictyon_phaeoclathratiforme_BU-1_complete_sequence_CRISPR_951_spacer_15	100	16	0	Low confidence
Poison lake freshwater metagenome	f510c765-6bbd-4e1a-bd4d-afe3ac406bf3_runid=0c1d3e486fe691d1363ad5708b6ea1336e0145a4_sampleid=PoisonLake_3_28_read=144562_ch=412_start_time=2022-03-29T13:40:59Z_model_version_id=2021-05-17_dna_r9.4.1_minion_96_29d8704b	0.000109256	N		lytic	4289	5	low_quality_draft	PL_bin04	92.705	2248	Low confidence	NZ_NRRR01000023-1_Chromatium_weissei_strain_DSM_5161_scaffold0024_whole_genome_shotgun_sequence	93.38	1858	High confidence	NZ_PDNY02000065-1_Prosthecochloris_sp-_ZM_2_Scaffold_67_whole_genome_shotgun_sequence_CRISPR_983_spacer_2	100	16	0	Low confidence
Poison lake freshwater metagenome	f50cee1b-b6d4-42c6-aa11-4f02308aa689_runid=0c1d3e486fe691d1363ad5708b6ea1336e0145a4_sampleid=PoisonLake_3_28_read=337717_ch=156_start_time=2022-03-30T06:56:01Z_model_version_id=2021-05-17_dna_r9.4.1_minion_96_29d8704b	9.18508E-05	N		lytic	3704	4	low_quality_draft	PL_bin04	94.692	2242	Low confidence	NZ_NRRR01000023-1_Chromatium_weissei_strain_DSM_5161_scaffold0024_whole_genome_shotgun_sequence	93.298	1865	High confidence	NZ_PDNX01000007-1_Prosthecochloris_sp-_ZM_Scaffold_1_whole_genome_shotgun_sequence_CRISPR_987_spacer_7	100	15	0	Low confidence
Poison lake freshwater metagenome	f4f8f10c-3fb1-4e57-ad5d-f422a67b1812_runid=0c1d3e486fe691d1363ad5708b6ea1336e0145a4_sampleid=PoisonLake_3_28_read=20997_ch=140_start_time=2022-03-29T00:47:40Z_model_version_id=2021-05-17_dna_r9.4.1_minion_96_29d8704b	9.32204E-07	N		lytic	3443	4	low_quality_draft	PL_bin04	91.839	2267	Low confidence	NZ_NRRR01000023-1_Chromatium_weissei_strain_DSM_5161_scaffold0024_whole_genome_shotgun_sequence	93.594	1842	High confidence	NZ_PDNX01000007-1_Prosthecochloris_sp-_ZM_Scaffold_1_whole_genome_shotgun_sequence_CRISPR_987_spacer_7	100	15	0	Low confidence
Poison lake freshwater metagenome	f4ecfde5-8add-40f4-a282-d6f8a252bfc8_runid=0c1d3e486fe691d1363ad5708b6ea1336e0145a4_sampleid=PoisonLake_3_28_read=162961_ch=415_start_time=2022-03-29T16:55:37Z_model_version_id=2021-05-17_dna_r9.4.1_minion_96_29d8704b	1.2255E-06	N		lytic	2619	4	low_quality_draft	PL_bin04	92.981	1382	Low confidence	NZ_NRRR01000023-1_Chromatium_weissei_strain_DSM_5161_scaffold0024_whole_genome_shotgun_sequence	92.93	1867	High confidence	NZ_VWXX01000010-1_Thiohalocapsa_marina_strain_DSM_19078_NODE_10_length_96776_cov_29-6679_whole_genome_shotgun_sequence_CRISPR_705_spacer_40	100	16	0	Low confidence
Poison lake freshwater metagenome	f4e2a7b0-b748-460b-9f13-449e0f0ac164_1_runid=0c1d3e486fe691d1363ad5708b6ea1336e0145a4_sampleid=PoisonLake_3_28_read=136761_ch=300_start_time=2022-03-29T12:13:52Z_model_version_id=2021-05-17_dna_r9.4.1_minion_96_29d8704b	1.88632E-06	N		lytic	3403	5	low_quality_draft	PL_bin04	93.287	2175	Low confidence	NZ_NRRR01000023-1_Chromatium_weissei_strain_DSM_5161_scaffold0024_whole_genome_shotgun_sequence	91.613	1860	High confidence	NZ_AASE01000005-1_Chlorobium_ferrooxidans_DSM_13031_ctg59_whole_genome_shotgun_sequence_CRISPR_953_spacer_92	94.737	19	1
Poison lake freshwater metagenome	f4e15de1-e7f4-46d3-bad3-5257584914c9_runid=0c1d3e486fe691d1363ad5708b6ea1336e0145a4_sampleid=PoisonLake_3_28_read=99629_ch=206_start_time=2022-03-29T08:00:22Z_model_version_id=2021-05-17_dna_r9.4.1_minion_96_29d8704b	1.83614E-06	N		lytic	3496	6	low_quality_draft	PL_bin04	94.472	2243	Low confidence	NZ_NRRR01000023-1_Chromatium_weissei_strain_DSM_5161_scaffold0024_whole_genome_shotgun_sequence	94.441	1853	High confidence	NZ_PDNX01000007-1_Prosthecochloris_sp-_ZM_Scaffold_1_whole_genome_shotgun_sequence_CRISPR_987_spacer_7	100	15	0	Low confidence
Poison lake freshwater metagenome	f4dadfe4-00ae-4082-9cf6-96e5031b12dc_1_runid=0c1d3e486fe691d1363ad5708b6ea1336e0145a4_sampleid=PoisonLake_3_28_read=245385_ch=308_start_time=2022-03-30T11:30:10Z_model_version_id=2021-05-17_dna_r9.4.1_minion_96_29d8704b	9.16499E-07	N		lytic	3502	4	low_quality_draft	PL_bin04	91.803	2257	Low confidence	NZ_NRRR01000023-1_Chromatium_weissei_strain_DSM_5161_scaffold0024_whole_genome_shotgun_sequence	90.09	1897	High confidence	NZ_PDNX01000007-1_Prosthecochloris_sp-_ZM_Scaffold_1_whole_genome_shotgun_sequence_CRISPR_987_spacer_7	100	15	0	Low confidence
Poison lake freshwater metagenome	f4d26912-f873-4ca0-9ff5-bd264e0dd446_runid=0c1d3e486fe691d1363ad5708b6ea1336e0145a4_sampleid=PoisonLake_3_28_read=132462_ch=384_start_time=2022-03-29T11:16:42Z_model_version_id=2021-05-17_dna_r9.4.1_minion_96_29d8704b	3.41808E-06	N		lytic	2817	5	low_quality_draft	PL_bin04	92.417	2242	Low confidence	NZ_NRRR01000027-1_Chromatium_weissei_strain_DSM_5161_scaffold0029_whole_genome_shotgun_sequence	93.032	1636	High confidence	NZ_AASE01000005-1_Chlorobium_ferrooxidans_DSM_13031_ctg59_whole_genome_shotgun_sequence_CRISPR_953_spacer_92	94.737	19	1
Poison lake freshwater metagenome	f4d23e28-f419-4301-af09-475e19db92f9_runid=0c1d3e486fe691d1363ad5708b6ea1336e0145a4_sampleid=PoisonLake_3_28_read=151335_ch=470_start_time=2022-03-29T15:47:31Z_model_version_id=2021-05-17_dna_r9.4.1_minion_96_29d8704b	9.24684E-07	N		lytic	3471	5	low_quality_draft	PL_bin04	90.569	2248	Low confidence	NZ_NRRR01000023-1_Chromatium_weissei_strain_DSM_5161_scaffold0024_whole_genome_shotgun_sequence	92.2	1859	High confidence	NZ_AFWT01000006-1_Thiorhodococcus_drewsii_AZ1_ctg204_whole_genome_shotgun_sequence_CRISPR_622_spacer_26	100	15	0	Low confidence
Poison lake freshwater metagenome	f4c8c610-9079-4456-8a0f-b395baf211d1_runid=0c1d3e486fe691d1363ad5708b6ea1336e0145a4_sampleid=PoisonLake_3_28_read=39316_ch=184_start_time=2022-03-29T02:11:55Z_model_version_id=2021-05-17_dna_r9.4.1_minion_96_29d8704b	0.000278002	N		lytic	3579	5	low_quality_draft	PL_bin04	95.526	2235	High confidence	NZ_NRRR01000023-1_Chromatium_weissei_strain_DSM_5161_scaffold0024_whole_genome_shotgun_sequence	95.171	1843	High confidence	NZ_FOEG01000006-1_Aquisalimonas_asiatica_strain_CGMCC_1-6291_whole_genome_shotgun_sequence_CRISPR_344_spacer_5	100	19	0	Low confidence
Poison lake freshwater metagenome	f4bf9f02-e9f9-4e9a-99e2-9fb7dad2b76b_runid=0c1d3e486fe691d1363ad5708b6ea1336e0145a4_sampleid=PoisonLake_3_28_read=391605_ch=450_start_time=2022-03-30T16:59:58Z_model_version_id=2021-05-17_dna_r9.4.1_minion_96_29d8704b	9.27624E-07	N		lytic	3460	5	low_quality_draft	PL_bin04	92.209	2259	Low confidence	NZ_NRRR01000023-1_Chromatium_weissei_strain_DSM_5161_scaffold0024_whole_genome_shotgun_sequence	91.685	1852	High confidence	NZ_AASE01000005-1_Chlorobium_ferrooxidans_DSM_13031_ctg59_whole_genome_shotgun_sequence_CRISPR_953_spacer_92	95	20	1
Poison lake freshwater metagenome	f4bf3668-5bfb-46ff-b06e-5ce3aa9c66d9_runid=0c1d3e486fe691d1363ad5708b6ea1336e0145a4_sampleid=PoisonLake_3_28_read=54402_ch=107_start_time=2022-03-29T05:23:15Z_model_version_id=2021-05-17_dna_r9.4.1_minion_96_29d8704b	0.000346463	N		lytic	3511	4	low_quality_draft	PL_bin04	95.111	2250	High confidence	NZ_NRRR01000023-1_Chromatium_weissei_strain_DSM_5161_scaffold0024_whole_genome_shotgun_sequence	95.849	1855	High confidence	NZ_FNOW01000051-1_Allochromatium_warmingii_strain_DSM_173_whole_genome_shotgun_sequence_CRISPR_847_spacer_27	100	16	0	Low confidence
Poison lake freshwater metagenome	f4b57558-be6d-4d9f-99cb-3efbc543ad6f_1_runid=0c1d3e486fe691d1363ad5708b6ea1336e0145a4_sampleid=PoisonLake_3_28_read=255807_ch=296_start_time=2022-03-30T00:58:34Z_model_version_id=2021-05-17_dna_r9.4.1_minion_96_29d8704b	1.8393E-06	N		lytic	3490	7	low_quality_draft	PL_bin04	93.648	2267	Low confidence	NZ_NRRR01000023-1_Chromatium_weissei_strain_DSM_5161_scaffold0024_whole_genome_shotgun_sequence	93.265	1856	High confidence	NZ_AASE01000005-1_Chlorobium_ferrooxidans_DSM_13031_ctg59_whole_genome_shotgun_sequence_CRISPR_953_spacer_92	94.737	19	1
Poison lake freshwater metagenome	f4a44afc-ae37-407d-b946-847a8fe0c1d2_runid=0c1d3e486fe691d1363ad5708b6ea1336e0145a4_sampleid=PoisonLake_3_28_read=184297_ch=239_start_time=2022-03-29T16:50:02Z_model_version_id=2021-05-17_dna_r9.4.1_minion_96_29d8704b	1.58107E-05	N		lytic	3451	5	low_quality_draft	PL_bin04	95.369	2224	High confidence	NZ_NRRR01000023-1_Chromatium_weissei_strain_DSM_5161_scaffold0024_whole_genome_shotgun_sequence	94.249	1843	High confidence	NZ_FOFO01000001-1_Ectothiorhodospira_magna_strain_B7-7_whole_genome_shotgun_sequence_CRISPR_346_spacer_58	100	17	0	Low confidence
Poison lake freshwater metagenome	f4a1adbe-2255-4519-b0bb-612f40d445bc_runid=0c1d3e486fe691d1363ad5708b6ea1336e0145a4_sampleid=PoisonLake_3_28_read=267926_ch=24_start_time=2022-03-30T01:05:41Z_model_version_id=2021-05-17_dna_r9.4.1_minion_96_29d8704b	1.18603E-05	N		lytic	3518	6	low_quality_draft	PL_bin04	95.073	2253	High confidence	NZ_NRRR01000023-1_Chromatium_weissei_strain_DSM_5161_scaffold0024_whole_genome_shotgun_sequence	93.931	1862	High confidence	NZ_PDNX01000007-1_Prosthecochloris_sp-_ZM_Scaffold_1_whole_genome_shotgun_sequence_CRISPR_987_spacer_7	100	15	0	Low confidence
Poison lake freshwater metagenome	f49f6f7f-a0a0-4a2a-b6f6-7b39367a36bf_runid=0c1d3e486fe691d1363ad5708b6ea1336e0145a4_sampleid=PoisonLake_3_28_read=41260_ch=148_start_time=2022-03-29T02:36:25Z_model_version_id=2021-05-17_dna_r9.4.1_minion_96_29d8704b	9.28966E-07	N		lytic	3455	5	low_quality_draft	PL_bin04	89.341	2261	Low confidence	NZ_NRRR01000023-1_Chromatium_weissei_strain_DSM_5161_scaffold0024_whole_genome_shotgun_sequence	89.147	1852	High confidence	NZ_JPFN01000124-1_Nitrosococcus_oceani_strain_AFC132_contig_40_whole_genome_shotgun_sequence_CRISPR_637_spacer_12	100	15	0	Low confidence
Poison lake freshwater metagenome	f496d2fa-0006-498e-a8af-19fa9078cf33_runid=0c1d3e486fe691d1363ad5708b6ea1336e0145a4_sampleid=PoisonLake_3_28_read=17580_ch=242_start_time=2022-03-29T00:28:40Z_model_version_id=2021-05-17_dna_r9.4.1_minion_96_29d8704b	2.75421E-06	N		lytic	3496	5	low_quality_draft	PL_bin04	93.343	2163	Low confidence	NZ_NRRR01000023-1_Chromatium_weissei_strain_DSM_5161_scaffold0024_whole_genome_shotgun_sequence	93.75	1856	High confidence	NZ_PDNX01000007-1_Prosthecochloris_sp-_ZM_Scaffold_1_whole_genome_shotgun_sequence_CRISPR_987_spacer_7	100	15	0	Low confidence
Poison lake freshwater metagenome	f485e259-8fc5-4ec1-9d52-6c9974db881c_runid=0c1d3e486fe691d1363ad5708b6ea1336e0145a4_sampleid=PoisonLake_3_28_read=213097_ch=124_start_time=2022-03-30T00:44:35Z_model_version_id=2021-05-17_dna_r9.4.1_minion_96_29d8704b	6.75523E-06	N		lytic	3801	4	low_quality_draft	PL_bin04	94.334	2259	Low confidence	NZ_NRRR01000023-1_Chromatium_weissei_strain_DSM_5161_scaffold0024_whole_genome_shotgun_sequence	94.298	1824	High confidence	NZ_AGFD01000009-1_Thiorhodospira_sibirica_ATCC_700588_ctg282_whole_genome_shotgun_sequence_CRISPR_194_spacer_37	100	16	0	Low confidence
Poison lake freshwater metagenome	f45a3a88-1c1f-4348-abc4-0c4dfa58741a_runid=0c1d3e486fe691d1363ad5708b6ea1336e0145a4_sampleid=PoisonLake_3_28_read=179820_ch=15_start_time=2022-03-29T19:48:28Z_model_version_id=2021-05-17_dna_r9.4.1_minion_96_29d8704b	0.00011127	N		lytic	3721	6	low_quality_draft	PL_bin04	90.681	2275	Low confidence	NZ_NRRR01000023-1_Chromatium_weissei_strain_DSM_5161_scaffold0024_whole_genome_shotgun_sequence	90.398	1833	High confidence	NZ_SMDC01000002-1_Marichromatium_gracile_strain_DSM_203_Ga0244650_102_whole_genome_shotgun_sequence_CRISPR_695_spacer_11	100	16	0	Low confidence
Poison lake freshwater metagenome	f455e795-8309-4394-ad2d-173a0b5cd2ae_runid=0c1d3e486fe691d1363ad5708b6ea1336e0145a4_sampleid=PoisonLake_3_28_read=88256_ch=122_start_time=2022-03-29T08:07:43Z_model_version_id=2021-05-17_dna_r9.4.1_minion_96_29d8704b	0.000769374	N		lytic	7776	9	low_quality_draft	PL_bin01	91.302	6473	Low confidence	NZ_JABX01000020-1_Thiohalocapsa_sp-_ML1_contig00020_whole_genome_shotgun_sequence	90.519	3006	High confidence	NZ_SJPA01000013-1_Chlorobium_sp-_N1_NODE_13_length_25154_cov_550-974388_whole_genome_shotgun_sequence_CRISPR_993_spacer_3	100	16	0	Low confidence
Poison lake freshwater metagenome	f4513d58-7283-464f-aece-eeb728943b90_runid=0c1d3e486fe691d1363ad5708b6ea1336e0145a4_sampleid=PoisonLake_3_28_read=34272_ch=422_start_time=2022-03-29T01:56:14Z_model_version_id=2021-05-17_dna_r9.4.1_minion_96_29d8704b	2.75974E-06	N		lytic	3489	6	low_quality_draft	PL_bin04	94.776	2259	Low confidence	NZ_NRRR01000023-1_Chromatium_weissei_strain_DSM_5161_scaffold0024_whole_genome_shotgun_sequence	94.105	1849	High confidence	NZ_VWXX01000010-1_Thiohalocapsa_marina_strain_DSM_19078_NODE_10_length_96776_cov_29-6679_whole_genome_shotgun_sequence_CRISPR_705_spacer_40	100	16	0	Low confidence
Poison lake freshwater metagenome	f4451544-66ac-4437-b8cb-d5c9d60d8cda_runid=0c1d3e486fe691d1363ad5708b6ea1336e0145a4_sampleid=PoisonLake_3_28_read=29496_ch=204_start_time=2022-03-29T01:19:19Z_model_version_id=2021-05-17_dna_r9.4.1_minion_96_29d8704b	1.86658E-06	N		lytic	3439	4	low_quality_draft	PL_bin04	93.485	2241	Low confidence	NZ_NRRR01000023-1_Chromatium_weissei_strain_DSM_5161_scaffold0024_whole_genome_shotgun_sequence	91.081	1850	High confidence	NZ_AASE01000005-1_Chlorobium_ferrooxidans_DSM_13031_ctg59_whole_genome_shotgun_sequence_CRISPR_953_spacer_92	95	20	1
Poison lake freshwater metagenome	f41a4280-5fde-4415-8693-544c87defe69_runid=0c1d3e486fe691d1363ad5708b6ea1336e0145a4_sampleid=PoisonLake_3_28_read=69843_ch=499_start_time=2022-03-29T06:15:24Z_model_version_id=2021-05-17_dna_r9.4.1_minion_96_29d8704b	9.29235E-07	N		lytic	3454	4	low_quality_draft	PL_bin04	92.794	2262	Low confidence	NZ_NRRR01000023-1_Chromatium_weissei_strain_DSM_5161_scaffold0024_whole_genome_shotgun_sequence	93.29	1833	High confidence	NZ_AONC01000039-1_Imhoffiella_purpurea_strain_AK35_contig39_whole_genome_shotgun_sequence_CRISPR_634_spacer_64	100	16	0	Low confidence
Poison lake freshwater metagenome	f4166537-1099-45e1-96d1-5b759a344002_runid=0c1d3e486fe691d1363ad5708b6ea1336e0145a4_sampleid=PoisonLake_3_28_read=375728_ch=439_start_time=2022-03-30T15:47:12Z_model_version_id=2021-05-17_dna_r9.4.1_minion_96_29d8704b	9.22293E-07	N		lytic	3480	4	low_quality_draft	PL_bin04	87.188	2287	Low confidence	NZ_NRRR01000027-1_Chromatium_weissei_strain_DSM_5161_scaffold0029_whole_genome_shotgun_sequence	88.164	1639	High confidence	NZ_AP024563-1_Allochromatium_tepidum_strain_NZ_chromosome_complete_genome_CRISPR_827_spacer_57	100	16	0	Low confidence
Poison lake freshwater metagenome	f3f4684e-efa3-4bef-b950-076f0c562504_runid=0c1d3e486fe691d1363ad5708b6ea1336e0145a4_sampleid=PoisonLake_3_28_read=60681_ch=496_start_time=2022-03-29T05:55:14Z_model_version_id=2021-05-17_dna_r9.4.1_minion_96_29d8704b	1.85578E-06	N		lytic	3459	5	low_quality_draft	PL_bin04	92.284	2255	Low confidence	NZ_NRRR01000023-1_Chromatium_weissei_strain_DSM_5161_scaffold0024_whole_genome_shotgun_sequence	92.569	1857	High confidence	NC_018012-1_Thiocystis_violascens_DSM_198_complete_sequence_CRISPR_624_spacer_29	100	16	0	Low confidence
Poison lake freshwater metagenome	f3ef278d-0c91-4da1-8db2-95e64197c672_runid=0c1d3e486fe691d1363ad5708b6ea1336e0145a4_sampleid=PoisonLake_3_28_read=57905_ch=443_start_time=2022-03-29T04:35:47Z_model_version_id=2021-05-17_dna_r9.4.1_minion_96_29d8704b	0.000102416	N		lytic	3886	4	low_quality_draft	PL_bin04	89.39	2149	Low confidence	NZ_NRRR01000023-1_Chromatium_weissei_strain_DSM_5161_scaffold0024_whole_genome_shotgun_sequence	91.779	1849	High confidence	NZ_LSYU01000027-1_Marichromatium_gracile_strain_YL28_scaffold14_whole_genome_shotgun_sequence_CRISPR_657_spacer_11	95	20	1
Poison lake freshwater metagenome	f3df48f6-a180-46ef-9d3c-695edf96ea9d_runid=0c1d3e486fe691d1363ad5708b6ea1336e0145a4_sampleid=PoisonLake_3_28_read=167870_ch=498_start_time=2022-03-29T18:35:31Z_model_version_id=2021-05-17_dna_r9.4.1_minion_96_29d8704b	9.34103E-07	N		lytic	3436	5	low_quality_draft	PL_bin04	90.59	2253	Low confidence	NZ_NRRR01000023-1_Chromatium_weissei_strain_DSM_5161_scaffold0024_whole_genome_shotgun_sequence	88.532	1866	High confidence	NZ_JAAIJQ010000003-1_Thiorhodococcus_minor_strain_DSM_11518_NODE_3_length_147756_cov_26-4835_whole_genome_shotgun_sequence_CRISPR_717_spacer_46	100	16	0	Low confidence
Poison lake freshwater metagenome	f3d037dc-20d3-4b84-8e38-dd07b72ed73d_runid=0c1d3e486fe691d1363ad5708b6ea1336e0145a4_sampleid=PoisonLake_3_28_read=156230_ch=359_start_time=2022-03-29T13:53:08Z_model_version_id=2021-05-17_dna_r9.4.1_minion_96_29d8704b	3.45487E-06	N		lytic	3716	4	low_quality_draft	PL_bin04	94.648	2261	Low confidence	NZ_NRRR01000023-1_Chromatium_weissei_strain_DSM_5161_scaffold0024_whole_genome_shotgun_sequence	93.003	1858	High confidence	NZ_PDNX01000007-1_Prosthecochloris_sp-_ZM_Scaffold_1_whole_genome_shotgun_sequence_CRISPR_987_spacer_7	100	15	0	Low confidence
Poison lake freshwater metagenome	f3ce4342-6a65-4ca9-85f1-1e18598eb60e_runid=0c1d3e486fe691d1363ad5708b6ea1336e0145a4_sampleid=PoisonLake_3_28_read=295608_ch=163_start_time=2022-03-30T13:01:37Z_model_version_id=2021-05-17_dna_r9.4.1_minion_96_29d8704b	2.1996E-05	N		lytic	3502	4	low_quality_draft	PL_bin04	94.388	2263	Low confidence	NZ_NRRR01000023-1_Chromatium_weissei_strain_DSM_5161_scaffold0024_whole_genome_shotgun_sequence	94.289	1856	High confidence	NZ_PDNX01000007-1_Prosthecochloris_sp-_ZM_Scaffold_1_whole_genome_shotgun_sequence_CRISPR_987_spacer_7	100	15	0	Low confidence
Poison lake freshwater metagenome	f3c9e554-f840-430d-9732-075b47b95c1a_runid=0c1d3e486fe691d1363ad5708b6ea1336e0145a4_sampleid=PoisonLake_3_28_read=13494_ch=461_start_time=2022-03-28T23:59:01Z_model_version_id=2021-05-17_dna_r9.4.1_minion_96_29d8704b	0.000244717	N		lytic	4997	10	low_quality_draft	PL_bin04	93.253	2253	Low confidence	NZ_NRRR01000023-1_Chromatium_weissei_strain_DSM_5161_scaffold0024_whole_genome_shotgun_sequence	92.962	1847	High confidence	NZ_NRRQ01000016-1_Chromatium_okenii_strain_DSM_169_scaffold0016_whole_genome_shotgun_sequence_CRISPR_761_spacer_25	100	16	0	Low confidence
Poison lake freshwater metagenome	f3c753b3-cd53-41dc-bc2a-07c1690cd313_runid=0c1d3e486fe691d1363ad5708b6ea1336e0145a4_sampleid=PoisonLake_3_28_read=114969_ch=127_start_time=2022-03-29T10:17:24Z_model_version_id=2021-05-17_dna_r9.4.1_minion_96_29d8704b	9.29774E-07	N		lytic	3452	5	low_quality_draft	PL_bin04	92.563	2259	Low confidence	NZ_NRRR01000023-1_Chromatium_weissei_strain_DSM_5161_scaffold0024_whole_genome_shotgun_sequence	92.745	1847	High confidence	NZ_PDNX01000007-1_Prosthecochloris_sp-_ZM_Scaffold_1_whole_genome_shotgun_sequence_CRISPR_987_spacer_7	100	15	0	Low confidence
Poison lake freshwater metagenome	f3b7744d-b084-4539-8452-b227ebb489c3_runid=0c1d3e486fe691d1363ad5708b6ea1336e0145a4_sampleid=PoisonLake_3_28_read=192779_ch=366_start_time=2022-03-29T23:14:30Z_model_version_id=2021-05-17_dna_r9.4.1_minion_96_29d8704b	1.75842E-05	N		lytic	3468	6	low_quality_draft	PL_bin04	94.251	2244	Low confidence	NZ_NRRR01000023-1_Chromatium_weissei_strain_DSM_5161_scaffold0024_whole_genome_shotgun_sequence	93.483	1780	High confidence	NZ_AASE01000005-1_Chlorobium_ferrooxidans_DSM_13031_ctg59_whole_genome_shotgun_sequence_CRISPR_953_spacer_92	94.737	19	1
Poison lake freshwater metagenome	f3b2dfde-3a6b-4a33-8613-c387a7e8e204_runid=0c1d3e486fe691d1363ad5708b6ea1336e0145a4_sampleid=PoisonLake_3_28_read=134843_ch=381_start_time=2022-03-29T11:00:31Z_model_version_id=2021-05-17_dna_r9.4.1_minion_96_29d8704b	9.20969E-07	N		lytic	3485	5	low_quality_draft	PL_bin04	94.809	2254	Low confidence	NZ_NRRR01000023-1_Chromatium_weissei_strain_DSM_5161_scaffold0024_whole_genome_shotgun_sequence	93.926	1844	High confidence	NZ_AASE01000005-1_Chlorobium_ferrooxidans_DSM_13031_ctg59_whole_genome_shotgun_sequence_CRISPR_953_spacer_92	95	20	1
Poison lake freshwater metagenome	f3b1ec43-fcb3-49bb-b262-06dbcbeedf49_runid=0c1d3e486fe691d1363ad5708b6ea1336e0145a4_sampleid=PoisonLake_3_28_read=59471_ch=103_start_time=2022-03-29T04:47:18Z_model_version_id=2021-05-17_dna_r9.4.1_minion_96_29d8704b	1.91502E-06	N		lytic	1676	5	low_quality_draft	PL_bin04	95.181	1079	High confidence	NZ_NRRR01000023-1_Chromatium_weissei_strain_DSM_5161_scaffold0024_whole_genome_shotgun_sequence	93.894	1212	High confidence	NZ_AASE01000005-1_Chlorobium_ferrooxidans_DSM_13031_ctg59_whole_genome_shotgun_sequence_CRISPR_953_spacer_92	94.737	19	1
Poison lake freshwater metagenome	f3aff28d-678e-4009-be98-a144f4b092bb_runid=0c1d3e486fe691d1363ad5708b6ea1336e0145a4_sampleid=PoisonLake_3_28_read=324521_ch=54_start_time=2022-03-30T18:16:16Z_model_version_id=2021-05-17_dna_r9.4.1_minion_96_29d8704b	1.84247E-06	N		lytic	3484	4	low_quality_draft	PL_bin04	91.413	2271	Low confidence	NZ_NRRR01000023-1_Chromatium_weissei_strain_DSM_5161_scaffold0024_whole_genome_shotgun_sequence	93.442	1845	High confidence	NZ_PDNX01000007-1_Prosthecochloris_sp-_ZM_Scaffold_1_whole_genome_shotgun_sequence_CRISPR_985_spacer_5	100	15	0	Low confidence
Poison lake freshwater metagenome	f39f02e8-45e1-45c2-a0f5-760dfbcc28ff_1_runid=0c1d3e486fe691d1363ad5708b6ea1336e0145a4_sampleid=PoisonLake_3_28_read=260215_ch=481_start_time=2022-03-30T07:10:27Z_model_version_id=2021-05-17_dna_r9.4.1_minion_96_29d8704b	9.48177E-07	N		lytic	3385	4	low_quality_draft	PL_bin04	90.283	2192	Low confidence	NZ_NRRR01000023-1_Chromatium_weissei_strain_DSM_5161_scaffold0024_whole_genome_shotgun_sequence	88.77	1870	High confidence	NZ_JAJNQO010000007-1_Ectothiorhodospira_sp-_A-7R_assembly_contig_7_whole_genome_shotgun_sequence_CRISPR_329_spacer_80	95	20	1
Poison lake freshwater metagenome	f399bacd-2114-4826-93e8-87666cc238d8_runid=0c1d3e486fe691d1363ad5708b6ea1336e0145a4_sampleid=PoisonLake_3_28_read=106236_ch=19_start_time=2022-03-29T13:01:38Z_model_version_id=2021-05-17_dna_r9.4.1_minion_96_29d8704b	3.77396E-05	N		lytic	3742	6	low_quality_draft	PL_bin04	95.094	2242	High confidence	NZ_NRRR01000027-1_Chromatium_weissei_strain_DSM_5161_scaffold0029_whole_genome_shotgun_sequence	95.628	1624	High confidence	NZ_PDNX01000007-1_Prosthecochloris_sp-_ZM_Scaffold_1_whole_genome_shotgun_sequence_CRISPR_987_spacer_7	100	15	0	Low confidence
Poison lake freshwater metagenome	f390b6c4-1d05-42fe-92a0-a7b6755ffcb6_runid=0c1d3e486fe691d1363ad5708b6ea1336e0145a4_sampleid=PoisonLake_3_28_read=159307_ch=311_start_time=2022-03-29T14:36:05Z_model_version_id=2021-05-17_dna_r9.4.1_minion_96_29d8704b	2.74558E-06	N		lytic	3507	4	low_quality_draft	PL_bin04	93.986	2278	Low confidence	NZ_NRRR01000023-1_Chromatium_weissei_strain_DSM_5161_scaffold0024_whole_genome_shotgun_sequence	93.301	1851	High confidence	NZ_PDNX01000007-1_Prosthecochloris_sp-_ZM_Scaffold_1_whole_genome_shotgun_sequence_CRISPR_987_spacer_7	100	15	0	Low confidence
Poison lake freshwater metagenome	f37d52dd-5613-4dd5-9637-5a816814e53d_runid=0c1d3e486fe691d1363ad5708b6ea1336e0145a4_sampleid=PoisonLake_3_28_read=256648_ch=419_start_time=2022-03-30T02:20:00Z_model_version_id=2021-05-17_dna_r9.4.1_minion_96_29d8704b	9.21763E-07	N		lytic	3482	4	low_quality_draft	PL_bin04	89.758	2275	Low confidence	NZ_NRRR01000023-1_Chromatium_weissei_strain_DSM_5161_scaffold0024_whole_genome_shotgun_sequence	88.931	1861	High confidence	NZ_AFHI01000014-1_Rheinheimera_sp-_A13L_DRAFT__contig00021_whole_genome_shotgun_sequence_CRISPR_611_spacer_92	100	15	0	Low confidence
Poison lake freshwater metagenome	f379c54f-cb6c-4f52-a93b-d150e6fd6b49_runid=0c1d3e486fe691d1363ad5708b6ea1336e0145a4_sampleid=PoisonLake_3_28_read=408041_ch=272_start_time=2022-03-30T18:33:11Z_model_version_id=2021-05-17_dna_r9.4.1_minion_96_29d8704b	3.66344E-05	N		lytic	4731	7	low_quality_draft	PL_bin04	90.487	2302	Low confidence	NZ_NRRR01000023-1_Chromatium_weissei_strain_DSM_5161_scaffold0024_whole_genome_shotgun_sequence	93.236	1848	High confidence	NZ_CP007031-1_Marichromatium_purpuratum_984_chromosome_complete_genome_CRISPR_620_spacer_27	95	20	1
Poison lake freshwater metagenome	f375fffc-9f67-4b59-b984-82e84ad0a1e5_runid=0c1d3e486fe691d1363ad5708b6ea1336e0145a4_sampleid=PoisonLake_3_28_read=90013_ch=174_start_time=2022-03-29T05:59:20Z_model_version_id=2021-05-17_dna_r9.4.1_minion_96_29d8704b	3.71909E-06	N		lytic	3452	6	low_quality_draft	PL_bin04	94.235	2255	Low confidence	NZ_NRRR01000027-1_Chromatium_weissei_strain_DSM_5161_scaffold0029_whole_genome_shotgun_sequence	95.706	1630	High confidence	NZ_VWXX01000010-1_Thiohalocapsa_marina_strain_DSM_19078_NODE_10_length_96776_cov_29-6679_whole_genome_shotgun_sequence_CRISPR_705_spacer_40	100	16	0	Low confidence
Poison lake freshwater metagenome	f3759203-f78e-4ff6-bce0-f9efb4488625_runid=0c1d3e486fe691d1363ad5708b6ea1336e0145a4_sampleid=PoisonLake_3_28_read=377445_ch=341_start_time=2022-03-30T18:19:53Z_model_version_id=2021-05-17_dna_r9.4.1_minion_96_29d8704b	9.27624E-07	N		lytic	3460	4	low_quality_draft	PL_bin04	91.565	2217	Low confidence	NZ_NRRR01000023-1_Chromatium_weissei_strain_DSM_5161_scaffold0024_whole_genome_shotgun_sequence	90.181	1874	High confidence	NZ_JAAORA010000004-1_Candidatus_Chlorobium_masyuteum_strain_BLA1_NODE_4_length_199455_cov_226-867399_whole_genome_shotgun_sequence_CRISPR_999_spacer_40	100	15	0	Low confidence
Poison lake freshwater metagenome	f3707377-01e4-4654-8710-12508e3d5206_runid=0c1d3e486fe691d1363ad5708b6ea1336e0145a4_sampleid=PoisonLake_3_28_read=102255_ch=92_start_time=2022-03-29T08:03:02Z_model_version_id=2021-05-17_dna_r9.4.1_minion_96_29d8704b	9.27892E-07	N		lytic	3459	5	low_quality_draft	PL_bin04	87.188	2240	Low confidence	NZ_NRRR01000023-1_Chromatium_weissei_strain_DSM_5161_scaffold0024_whole_genome_shotgun_sequence	90.309	1847	High confidence	NC_013889-1_Thioalkalivibrio_sp-_K90mix_complete_sequence_CRISPR_167_spacer_72	100	16	0	Low confidence
Poison lake freshwater metagenome	f36c7626-9a4c-4746-bc83-24dd36faef75_1_runid=0c1d3e486fe691d1363ad5708b6ea1336e0145a4_sampleid=PoisonLake_3_28_read=114838_ch=364_start_time=2022-03-29T11:41:01Z_model_version_id=2021-05-17_dna_r9.4.1_minion_96_29d8704b	1.70586E-06	N		lytic	3763	5	low_quality_draft	PL_bin04	85.77	2305	Low confidence	NZ_NRRR01000023-1_Chromatium_weissei_strain_DSM_5161_scaffold0024_whole_genome_shotgun_sequence	88.786	1828	High confidence	NZ_AASE01000005-1_Chlorobium_ferrooxidans_DSM_13031_ctg59_whole_genome_shotgun_sequence_CRISPR_953_spacer_92	94.737	19	1
Poison lake freshwater metagenome	f360ef29-6ed5-428c-8af5-1d5cfc4c0de6_runid=0c1d3e486fe691d1363ad5708b6ea1336e0145a4_sampleid=PoisonLake_3_28_read=199021_ch=218_start_time=2022-03-29T21:53:12Z_model_version_id=2021-05-17_dna_r9.4.1_minion_96_29d8704b	2.71232E-06	N		lytic	3550	5	low_quality_draft	PL_bin04	94.467	2241	Low confidence	NZ_NRRR01000023-1_Chromatium_weissei_strain_DSM_5161_scaffold0024_whole_genome_shotgun_sequence	92.505	1868	High confidence	NZ_CM018433-1_Chlorobium_phaeovibrioides_strain_GrTcv12_plasmid_pl1_whole_genome_shotgun_sequence_CRISPR_998_spacer_14	100	15	0	Low confidence
Poison lake freshwater metagenome	f35db6a2-135f-407b-8be9-307600ee4b80_runid=0c1d3e486fe691d1363ad5708b6ea1336e0145a4_sampleid=PoisonLake_3_28_read=256955_ch=92_start_time=2022-03-30T03:38:22Z_model_version_id=2021-05-17_dna_r9.4.1_minion_96_29d8704b	7.68104E-05	N		lytic	3510	6	low_quality_draft	PL_bin04	94.403	2269	Low confidence	NZ_NRRR01000023-1_Chromatium_weissei_strain_DSM_5161_scaffold0024_whole_genome_shotgun_sequence	94.45	1856	High confidence	NZ_PDNX01000007-1_Prosthecochloris_sp-_ZM_Scaffold_1_whole_genome_shotgun_sequence_CRISPR_987_spacer_7	100	15	0	Low confidence
Poison lake freshwater metagenome	f35abdc3-ce74-449e-ab14-a995c4ff4aa7_runid=0c1d3e486fe691d1363ad5708b6ea1336e0145a4_sampleid=PoisonLake_3_28_read=15767_ch=11_start_time=2022-03-29T00:08:19Z_model_version_id=2021-05-17_dna_r9.4.1_minion_96_29d8704b	3.68705E-06	N		lytic	3482	4	low_quality_draft	PL_bin04	91.025	2273	Low confidence	NZ_NRRR01000023-1_Chromatium_weissei_strain_DSM_5161_scaffold0024_whole_genome_shotgun_sequence	93.413	1852	High confidence	NZ_AFHI01000014-1_Rheinheimera_sp-_A13L_DRAFT__contig00021_whole_genome_shotgun_sequence_CRISPR_611_spacer_92	100	15	0	Low confidence
Poison lake freshwater metagenome	f3493199-d3bd-4266-ac05-791674c4f0eb_runid=0c1d3e486fe691d1363ad5708b6ea1336e0145a4_sampleid=PoisonLake_3_28_read=39809_ch=281_start_time=2022-03-29T02:32:29Z_model_version_id=2021-05-17_dna_r9.4.1_minion_96_29d8704b	2.85127E-06	N		lytic	3377	5	low_quality_draft	PL_bin04	91.087	2244	Low confidence	NZ_NRRR01000027-1_Chromatium_weissei_strain_DSM_5161_scaffold0029_whole_genome_shotgun_sequence	93.057	1642	High confidence	NZ_VDCH01000001-1_Chlorobaculum_thiosulfatiphilum_strain_DSM_249_NODE_1_length_321802_cov_13-437_whole_genome_shotgun_sequence_CRISPR_996_spacer_6	100	14	0	Low confidence
Poison lake freshwater metagenome	f332ac43-47e0-436e-94f8-779f3ccd6196_runid=0c1d3e486fe691d1363ad5708b6ea1336e0145a4_sampleid=PoisonLake_3_28_read=276718_ch=325_start_time=2022-03-30T05:15:01Z_model_version_id=2021-05-17_dna_r9.4.1_minion_96_29d8704b	0.000200383	N		lytic	3716	5	low_quality_draft	PL_bin04	94.77	2256	Low confidence	NZ_NRRR01000027-1_Chromatium_weissei_strain_DSM_5161_scaffold0029_whole_genome_shotgun_sequence	94.479	1630	High confidence	NZ_AASE01000005-1_Chlorobium_ferrooxidans_DSM_13031_ctg59_whole_genome_shotgun_sequence_CRISPR_953_spacer_92	95	20	1
Poison lake freshwater metagenome	f32a5dff-ea3c-4ac7-953d-1389a4243c58_runid=0c1d3e486fe691d1363ad5708b6ea1336e0145a4_sampleid=PoisonLake_3_28_read=258149_ch=394_start_time=2022-03-30T00:30:12Z_model_version_id=2021-05-17_dna_r9.4.1_minion_96_29d8704b	9.34375E-07	N		lytic	3435	4	low_quality_draft	PL_bin04	91.598	2297	Low confidence	NZ_NRRR01000027-1_Chromatium_weissei_strain_DSM_5161_scaffold0029_whole_genome_shotgun_sequence	92.693	1656	High confidence	NZ_PDNX01000007-1_Prosthecochloris_sp-_ZM_Scaffold_1_whole_genome_shotgun_sequence_CRISPR_987_spacer_7	100	15	0	Low confidence
Poison lake freshwater metagenome	f3277eaa-cd18-44e2-ac70-c219ea0161aa_runid=0c1d3e486fe691d1363ad5708b6ea1336e0145a4_sampleid=PoisonLake_3_28_read=90499_ch=251_start_time=2022-03-29T07:56:44Z_model_version_id=2021-05-17_dna_r9.4.1_minion_96_29d8704b	9.17284E-07	N		lytic	3499	4	low_quality_draft	PL_bin04	93.67	2259	Low confidence	NZ_NRRR01000023-1_Chromatium_weissei_strain_DSM_5161_scaffold0024_whole_genome_shotgun_sequence	93.601	1844	High confidence	NZ_JAJNQO010000007-1_Ectothiorhodospira_sp-_A-7R_assembly_contig_7_whole_genome_shotgun_sequence_CRISPR_329_spacer_80	95	20	1
Poison lake freshwater metagenome	f32388b1-d9ed-476e-a408-dbe317fea078_runid=0c1d3e486fe691d1363ad5708b6ea1336e0145a4_sampleid=PoisonLake_3_28_read=69717_ch=52_start_time=2022-03-29T05:51:26Z_model_version_id=2021-05-17_dna_r9.4.1_minion_96_29d8704b	2.75974E-06	N		lytic	3489	6	low_quality_draft	PL_bin04	93.009	2260	Low confidence	NZ_NRRR01000023-1_Chromatium_weissei_strain_DSM_5161_scaffold0024_whole_genome_shotgun_sequence	92.087	1845	High confidence	NZ_PDNX01000007-1_Prosthecochloris_sp-_ZM_Scaffold_1_whole_genome_shotgun_sequence_CRISPR_987_spacer_7	100	15	0	Low confidence
Poison lake freshwater metagenome	f31f44af-9fd0-4c38-8dbf-8876b8def3a3_runid=0c1d3e486fe691d1363ad5708b6ea1336e0145a4_sampleid=PoisonLake_3_28_read=196450_ch=82_start_time=2022-03-29T22:20:50Z_model_version_id=2021-05-17_dna_r9.4.1_minion_96_29d8704b	3.61122E-05	N		lytic	3644	5	low_quality_draft	PL_bin04	91.279	2259	Low confidence	NZ_NRRR01000023-1_Chromatium_weissei_strain_DSM_5161_scaffold0024_whole_genome_shotgun_sequence	91.464	1851	High confidence	NZ_PDNX01000007-1_Prosthecochloris_sp-_ZM_Scaffold_1_whole_genome_shotgun_sequence_CRISPR_987_spacer_7	100	15	0	Low confidence
Poison lake freshwater metagenome	f319306b-cc65-4d73-8cd9-3d4edf10b376_runid=0c1d3e486fe691d1363ad5708b6ea1336e0145a4_sampleid=PoisonLake_3_28_read=111882_ch=241_start_time=2022-03-29T15:06:19Z_model_version_id=2021-05-17_dna_r9.4.1_minion_96_29d8704b	0.000107558	N		lytic	4118	7	low_quality_draft	PL_bin04	94.923	2265	Low confidence	NZ_NRRR01000023-1_Chromatium_weissei_strain_DSM_5161_scaffold0024_whole_genome_shotgun_sequence	94.546	1852	High confidence	NZ_AFWT01000006-1_Thiorhodococcus_drewsii_AZ1_ctg204_whole_genome_shotgun_sequence_CRISPR_622_spacer_26	100	15	0	Low confidence
Poison lake freshwater metagenome	f30b4f73-ab06-421c-a57b-9b83e1c1d1b6_runid=0c1d3e486fe691d1363ad5708b6ea1336e0145a4_sampleid=PoisonLake_3_28_read=52117_ch=83_start_time=2022-03-29T03:20:52Z_model_version_id=2021-05-17_dna_r9.4.1_minion_96_29d8704b	2.78046E-06	N		lytic	3463	4	low_quality_draft	PL_bin04	93.92	2237	Low confidence	NZ_NRRR01000027-1_Chromatium_weissei_strain_DSM_5161_scaffold0029_whole_genome_shotgun_sequence	94.666	1631	High confidence	NZ_AASE01000005-1_Chlorobium_ferrooxidans_DSM_13031_ctg59_whole_genome_shotgun_sequence_CRISPR_953_spacer_92	94.737	19	1
Poison lake freshwater metagenome	f2fdecf5-4868-44d0-9b9f-88618fee246b_1_runid=0c1d3e486fe691d1363ad5708b6ea1336e0145a4_sampleid=PoisonLake_3_28_read=162231_ch=370_start_time=2022-03-29T15:27:46Z_model_version_id=2021-05-17_dna_r9.4.1_minion_96_29d8704b	0.00010466	N		lytic	3864	8	low_quality_draft	PL_bin04	93.324	2217	Low confidence	NZ_NRRR01000023-1_Chromatium_weissei_strain_DSM_5161_scaffold0024_whole_genome_shotgun_sequence	93.764	1844	High confidence	NZ_NHSH01000048-1_Halochromatium_roseum_strain_DSM_18859_scaffold0048_whole_genome_shotgun_sequence_CRISPR_816_spacer_81	100	16	0	Low confidence
Poison lake freshwater metagenome	f2f01062-2b8d-474d-8613-6ae3992aee9d_runid=0c1d3e486fe691d1363ad5708b6ea1336e0145a4_sampleid=PoisonLake_3_28_read=293345_ch=116_start_time=2022-03-30T06:18:28Z_model_version_id=2021-05-17_dna_r9.4.1_minion_96_29d8704b	8.76934E-07	N		lytic	3660	4	low_quality_draft	PL_bin04	90.457	2253	Low confidence	NZ_NRRR01000027-1_Chromatium_weissei_strain_DSM_5161_scaffold0029_whole_genome_shotgun_sequence	92.397	1644	High confidence	NZ_PDNX01000007-1_Prosthecochloris_sp-_ZM_Scaffold_1_whole_genome_shotgun_sequence_CRISPR_987_spacer_7	100	14	0	Low confidence
Poison lake freshwater metagenome	f2ef1bbd-ecb0-4cc8-995c-d656272de627_runid=0c1d3e486fe691d1363ad5708b6ea1336e0145a4_sampleid=PoisonLake_3_28_read=138260_ch=401_start_time=2022-03-29T11:31:32Z_model_version_id=2021-05-17_dna_r9.4.1_minion_96_29d8704b	1.53863E-06	N		lytic	2086	4	low_quality_draft					NZ_NRRR01000023-1_Chromatium_weissei_strain_DSM_5161_scaffold0024_whole_genome_shotgun_sequence	92.942	1856	High confidence	NZ_PDNX01000007-1_Prosthecochloris_sp-_ZM_Scaffold_1_whole_genome_shotgun_sequence_CRISPR_987_spacer_7	100	15	0	Low confidence
Poison lake freshwater metagenome	f2eca668-434e-4427-81ee-4aa8e08a834c_runid=0c1d3e486fe691d1363ad5708b6ea1336e0145a4_sampleid=PoisonLake_3_28_read=40112_ch=132_start_time=2022-03-29T04:33:29Z_model_version_id=2021-05-17_dna_r9.4.1_minion_96_29d8704b	0.000693256	N		lytic	1963	5	low_quality_draft	PL_bin01	93.64	1997	Low confidence	NZ_JABX01000033-1_Thiohalocapsa_sp-_ML1_contig00033_whole_genome_shotgun_sequence	91.89	1270	High confidence	NZ_PDNY02000035-1_Prosthecochloris_sp-_ZM_2_Scaffold_49_whole_genome_shotgun_sequence_CRISPR_981_spacer_6	100	17	0	Low confidence
Poison lake freshwater metagenome	f2e12281-e32f-4a1c-bdd2-69d770d5b921_runid=0c1d3e486fe691d1363ad5708b6ea1336e0145a4_sampleid=PoisonLake_3_28_read=227107_ch=421_start_time=2022-03-30T01:07:25Z_model_version_id=2021-05-17_dna_r9.4.1_minion_96_29d8704b	0.000261145	N		lytic	4486	5	low_quality_draft	PL_bin04	92.379	2270	Low confidence	NZ_NRRR01000023-1_Chromatium_weissei_strain_DSM_5161_scaffold0024_whole_genome_shotgun_sequence	90.958	1869	High confidence	NZ_AASE01000005-1_Chlorobium_ferrooxidans_DSM_13031_ctg59_whole_genome_shotgun_sequence_CRISPR_953_spacer_92	94.737	19	1
Poison lake freshwater metagenome	f2dfa197-b7c4-4210-8ca5-258c547f027b_runid=0c1d3e486fe691d1363ad5708b6ea1336e0145a4_sampleid=PoisonLake_3_28_read=123363_ch=50_start_time=2022-03-29T11:45:48Z_model_version_id=2021-05-17_dna_r9.4.1_minion_96_29d8704b	0.000394637	N		lytic	3180	7	low_quality_draft	PL_bin05	90.047	211	Low confidence	NZ_JABX01000078-1_Thiohalocapsa_sp-_ML1_contig00080_whole_genome_shotgun_sequence	90.999	1711	High confidence	NZ_NRSJ01000005-1_Halochromatium_glycolicum_strain_DSM_11080_scaffold0005_whole_genome_shotgun_sequence_CRISPR_805_spacer_32	95	20	1
Poison lake freshwater metagenome	f2d5fdf1-7306-4e07-a59e-960a9dcb0dd3_runid=0c1d3e486fe691d1363ad5708b6ea1336e0145a4_sampleid=PoisonLake_3_28_read=19956_ch=343_start_time=2022-03-29T00:25:34Z_model_version_id=2021-05-17_dna_r9.4.1_minion_96_29d8704b	9.40398E-07	N		lytic	3413	4	low_quality_draft	PL_bin04	91.87	2251	Low confidence	NZ_NRRR01000023-1_Chromatium_weissei_strain_DSM_5161_scaffold0024_whole_genome_shotgun_sequence	90.281	1852	High confidence	NZ_PDNX01000007-1_Prosthecochloris_sp-_ZM_Scaffold_1_whole_genome_shotgun_sequence_CRISPR_987_spacer_7	100	15	0	Low confidence
Poison lake freshwater metagenome	f2c9d452-5da6-4723-be5b-92034ae466ad_runid=0c1d3e486fe691d1363ad5708b6ea1336e0145a4_sampleid=PoisonLake_3_28_read=371036_ch=28_start_time=2022-03-30T15:28:11Z_model_version_id=2021-05-17_dna_r9.4.1_minion_96_29d8704b	0.000130483	N		lytic	4157	6	low_quality_draft	PL_bin04	93.36	2259	Low confidence	NZ_NRRR01000023-1_Chromatium_weissei_strain_DSM_5161_scaffold0024_whole_genome_shotgun_sequence	94.576	1862	High confidence	NZ_JADGII010000013-1_Prosthecochloris_ethylica_strain_N3_NODE_39_length_57092_cov_115-910199_whole_genome_shotgun_sequence_CRISPR_1010_spacer_1	100	15	0	Low confidence
Poison lake freshwater metagenome	f2c8364d-ca2d-4122-b135-48ad4f7503ac_runid=0c1d3e486fe691d1363ad5708b6ea1336e0145a4_sampleid=PoisonLake_3_28_read=247216_ch=341_start_time=2022-03-30T03:09:32Z_model_version_id=2021-05-17_dna_r9.4.1_minion_96_29d8704b	7.18747E-05	N		lytic	3885	4	low_quality_draft	PL_bin04	94.078	2246	Low confidence	NZ_NRRR01000023-1_Chromatium_weissei_strain_DSM_5161_scaffold0024_whole_genome_shotgun_sequence	92.953	1859	High confidence	NZ_VDCH01000002-1_Chlorobaculum_thiosulfatiphilum_strain_DSM_249_NODE_2_length_174999_cov_14-0223_whole_genome_shotgun_sequence_CRISPR_997_spacer_14	100	16	0	Low confidence
Poison lake freshwater metagenome	f2bdc42e-a4c6-4781-83dc-d209dcf6becf_runid=0c1d3e486fe691d1363ad5708b6ea1336e0145a4_sampleid=PoisonLake_3_28_read=31926_ch=335_start_time=2022-03-29T01:17:41Z_model_version_id=2021-05-17_dna_r9.4.1_minion_96_29d8704b	5.15891E-05	N		lytic	4355	5	low_quality_draft	PL_bin04	95.446	2240	High confidence	NZ_NRRR01000023-1_Chromatium_weissei_strain_DSM_5161_scaffold0024_whole_genome_shotgun_sequence	95.707	1840	High confidence	NZ_PDNX01000007-1_Prosthecochloris_sp-_ZM_Scaffold_1_whole_genome_shotgun_sequence_CRISPR_987_spacer_7	100	15	0	Low confidence
Poison lake freshwater metagenome	f27c9596-1790-493c-995b-1c14cdf26b70_runid=0c1d3e486fe691d1363ad5708b6ea1336e0145a4_sampleid=PoisonLake_3_28_read=101719_ch=455_start_time=2022-03-29T08:34:48Z_model_version_id=2021-05-17_dna_r9.4.1_minion_96_29d8704b	1.16289E-05	N		lytic	4416	7	low_quality_draft	PL_bin04	92.117	2258	Low confidence	NZ_NRRR01000023-1_Chromatium_weissei_strain_DSM_5161_scaffold0024_whole_genome_shotgun_sequence	92.977	1851	High confidence	NZ_FNOW01000051-1_Allochromatium_warmingii_strain_DSM_173_whole_genome_shotgun_sequence_CRISPR_847_spacer_27	100	16	0	Low confidence
Poison lake freshwater metagenome	f26e3e22-ffba-42e0-827b-7863e86654b2_runid=0c1d3e486fe691d1363ad5708b6ea1336e0145a4_sampleid=PoisonLake_3_28_read=250704_ch=130_start_time=2022-03-30T18:40:31Z_model_version_id=2021-05-17_dna_r9.4.1_minion_96_29d8704b	9.06661E-07	N		lytic	3540	4	low_quality_draft	PL_bin04	90.985	2285	Low confidence	NZ_NRRR01000027-1_Chromatium_weissei_strain_DSM_5161_scaffold0029_whole_genome_shotgun_sequence	92.527	1646	High confidence	NZ_AFWT01000006-1_Thiorhodococcus_drewsii_AZ1_ctg204_whole_genome_shotgun_sequence_CRISPR_622_spacer_26	100	15	0	Low confidence
Poison lake freshwater metagenome	f263a0af-1050-403a-b52c-735d16dc362b_runid=0c1d3e486fe691d1363ad5708b6ea1336e0145a4_sampleid=PoisonLake_3_28_read=72241_ch=47_start_time=2022-03-29T06:04:21Z_model_version_id=2021-05-17_dna_r9.4.1_minion_96_29d8704b	1.84777E-06	N		lytic	3474	4	low_quality_draft	PL_bin04	92.335	2257	Low confidence	NZ_NRRR01000023-1_Chromatium_weissei_strain_DSM_5161_scaffold0024_whole_genome_shotgun_sequence	92.958	1846	High confidence	NZ_NHSH01000048-1_Halochromatium_roseum_strain_DSM_18859_scaffold0048_whole_genome_shotgun_sequence_CRISPR_816_spacer_62	100	15	0	Low confidence
Poison lake freshwater metagenome	f248568e-2950-42b7-b1f0-fd2573063f7d_runid=0c1d3e486fe691d1363ad5708b6ea1336e0145a4_sampleid=PoisonLake_3_28_read=214506_ch=331_start_time=2022-03-29T19:39:03Z_model_version_id=2021-05-17_dna_r9.4.1_minion_96_29d8704b	2.57866E-06	N		lytic	3734	6	low_quality_draft	PL_bin04	91.623	2268	Low confidence	NZ_NRRR01000023-1_Chromatium_weissei_strain_DSM_5161_scaffold0024_whole_genome_shotgun_sequence	93.131	1849	High confidence	NZ_FNOW01000051-1_Allochromatium_warmingii_strain_DSM_173_whole_genome_shotgun_sequence_CRISPR_847_spacer_27	100	16	0	Low confidence
Poison lake freshwater metagenome	f2441f9a-b01f-4452-8164-affa01051e4e_runid=0c1d3e486fe691d1363ad5708b6ea1336e0145a4_sampleid=PoisonLake_3_28_read=38465_ch=167_start_time=2022-03-29T03:30:02Z_model_version_id=2021-05-17_dna_r9.4.1_minion_96_29d8704b	4.61014E-06	N		lytic	3481	4	low_quality_draft	PL_bin04	92.223	2263	Low confidence	NZ_NRRR01000023-1_Chromatium_weissei_strain_DSM_5161_scaffold0024_whole_genome_shotgun_sequence	94.035	1844	High confidence	NZ_PDNX01000007-1_Prosthecochloris_sp-_ZM_Scaffold_1_whole_genome_shotgun_sequence_CRISPR_987_spacer_7	100	15	0	Low confidence
Poison lake freshwater metagenome	f2419e74-681e-40f3-946f-87c2d706d3a7_runid=0c1d3e486fe691d1363ad5708b6ea1336e0145a4_sampleid=PoisonLake_3_28_read=82057_ch=436_start_time=2022-03-29T07:48:43Z_model_version_id=2021-05-17_dna_r9.4.1_minion_96_29d8704b	0.002454711	N		lytic	3461	6	low_quality_draft	PL_bin04	96.656	2243	High confidence	NZ_NRRR01000023-1_Chromatium_weissei_strain_DSM_5161_scaffold0024_whole_genome_shotgun_sequence	96.552	1827	High confidence	NZ_PDNX01000007-1_Prosthecochloris_sp-_ZM_Scaffold_1_whole_genome_shotgun_sequence_CRISPR_987_spacer_7	100	15	0	Low confidence
Poison lake freshwater metagenome	f239b56f-8613-41e9-aef1-daf909bf59a3_runid=0c1d3e486fe691d1363ad5708b6ea1336e0145a4_sampleid=PoisonLake_3_28_read=162350_ch=238_start_time=2022-03-29T13:47:01Z_model_version_id=2021-05-17_dna_r9.4.1_minion_96_29d8704b	4.427E-06	N		lytic	3625	4	low_quality_draft	PL_bin04	94.137	1211	Low confidence	NZ_NRRR01000023-1_Chromatium_weissei_strain_DSM_5161_scaffold0024_whole_genome_shotgun_sequence	94.153	1847	High confidence	NZ_PDNX01000007-1_Prosthecochloris_sp-_ZM_Scaffold_1_whole_genome_shotgun_sequence_CRISPR_987_spacer_7	100	15	0	Low confidence
Poison lake freshwater metagenome	f2358293-0801-4641-b8df-a184b71db23d_runid=0c1d3e486fe691d1363ad5708b6ea1336e0145a4_sampleid=PoisonLake_3_28_read=115361_ch=324_start_time=2022-03-29T23:57:02Z_model_version_id=2021-05-17_dna_r9.4.1_minion_96_29d8704b	8.76455E-07	N		lytic	3662	4	low_quality_draft	PL_bin04	92.468	2297	Low confidence	NZ_NRRR01000023-1_Chromatium_weissei_strain_DSM_5161_scaffold0024_whole_genome_shotgun_sequence	93.265	1856	High confidence	NZ_PDNX01000007-1_Prosthecochloris_sp-_ZM_Scaffold_1_whole_genome_shotgun_sequence_CRISPR_987_spacer_7	100	15	0	Low confidence
Poison lake freshwater metagenome	f21ff731-f20c-4e9d-aec4-2dcce57eafa5_runid=0c1d3e486fe691d1363ad5708b6ea1336e0145a4_sampleid=PoisonLake_3_28_read=18438_ch=63_start_time=2022-03-29T00:17:45Z_model_version_id=2021-05-17_dna_r9.4.1_minion_96_29d8704b	3.83153E-05	N		lytic	3602	4	low_quality_draft	PL_bin04	93.633	2246	Low confidence	NZ_NRRR01000023-1_Chromatium_weissei_strain_DSM_5161_scaffold0024_whole_genome_shotgun_sequence	91.243	1850	High confidence	NZ_VDCH01000002-1_Chlorobaculum_thiosulfatiphilum_strain_DSM_249_NODE_2_length_174999_cov_14-0223_whole_genome_shotgun_sequence_CRISPR_997_spacer_8	100	15	0	Low confidence
Poison lake freshwater metagenome	f2175c4b-7019-4903-a74c-b8720aa033bc_runid=0c1d3e486fe691d1363ad5708b6ea1336e0145a4_sampleid=PoisonLake_3_28_read=190609_ch=40_start_time=2022-03-29T19:14:36Z_model_version_id=2021-05-17_dna_r9.4.1_minion_96_29d8704b	9.22823E-07	N		lytic	3478	4	low_quality_draft	PL_bin04	91.674	2246	Low confidence	NZ_NRRR01000023-1_Chromatium_weissei_strain_DSM_5161_scaffold0024_whole_genome_shotgun_sequence	90.929	1852	High confidence	NZ_AASE01000005-1_Chlorobium_ferrooxidans_DSM_13031_ctg59_whole_genome_shotgun_sequence_CRISPR_953_spacer_92	94.737	19	1
Poison lake freshwater metagenome	f21312e0-0954-421b-8af5-5fff452e660c_runid=0c1d3e486fe691d1363ad5708b6ea1336e0145a4_sampleid=PoisonLake_3_28_read=187354_ch=174_start_time=2022-03-29T16:15:34Z_model_version_id=2021-05-17_dna_r9.4.1_minion_96_29d8704b	0.000190806	N		lytic	4138	6	low_quality_draft	PL_bin04	94.471	2261	Low confidence	NZ_NRRR01000023-1_Chromatium_weissei_strain_DSM_5161_scaffold0024_whole_genome_shotgun_sequence	93.854	1855	High confidence	NZ_NRRQ01000056-1_Chromatium_okenii_strain_DSM_169_scaffold0056_whole_genome_shotgun_sequence_CRISPR_765_spacer_1	100	15	0	Low confidence
Poison lake freshwater metagenome	f2063fe8-e415-4131-8924-3be5b0194d95_runid=0c1d3e486fe691d1363ad5708b6ea1336e0145a4_sampleid=PoisonLake_3_28_read=72025_ch=224_start_time=2022-03-29T05:58:05Z_model_version_id=2021-05-17_dna_r9.4.1_minion_96_29d8704b	9.11812E-07	N		lytic	3520	6	low_quality_draft	PL_bin04	93.222	2272	Low confidence	NZ_NRRR01000027-1_Chromatium_weissei_strain_DSM_5161_scaffold0029_whole_genome_shotgun_sequence	93.407	1638	High confidence	NZ_PDNX01000007-1_Prosthecochloris_sp-_ZM_Scaffold_1_whole_genome_shotgun_sequence_CRISPR_987_spacer_7	100	15	0	Low confidence
Poison lake freshwater metagenome	f2051403-3d21-43a2-a9f1-ce4bc4bf7083_runid=0c1d3e486fe691d1363ad5708b6ea1336e0145a4_sampleid=PoisonLake_3_28_read=113288_ch=30_start_time=2022-03-29T09:37:52Z_model_version_id=2021-05-17_dna_r9.4.1_minion_96_29d8704b	0.000178353	N		lytic	4175	5	low_quality_draft	PL_bin04	89.952	2269	Low confidence	NZ_NRRR01000023-1_Chromatium_weissei_strain_DSM_5161_scaffold0024_whole_genome_shotgun_sequence	91.774	1860	High confidence	NZ_PDNX01000007-1_Prosthecochloris_sp-_ZM_Scaffold_1_whole_genome_shotgun_sequence_CRISPR_987_spacer_7	100	15	0	Low confidence
Poison lake freshwater metagenome	f1f7ff76-35e0-4db4-8ab5-c1f3038c3445_runid=0c1d3e486fe691d1363ad5708b6ea1336e0145a4_sampleid=PoisonLake_3_28_read=236040_ch=150_start_time=2022-03-29T19:28:26Z_model_version_id=2021-05-17_dna_r9.4.1_minion_96_29d8704b	3.61625E-05	N		lytic	15177	20	low_quality_draft									NZ_NRRG01000041-1_Thiocystis_violacea_strain_DSM_207_scaffold0041_whole_genome_shotgun_sequence_CRISPR_759_spacer_79	100	16	0	Low confidence
Poison lake freshwater metagenome	f1f63e55-3133-4cb6-b01b-9acda42481ca_runid=0c1d3e486fe691d1363ad5708b6ea1336e0145a4_sampleid=PoisonLake_3_28_read=44948_ch=18_start_time=2022-03-29T03:33:54Z_model_version_id=2021-05-17_dna_r9.4.1_minion_96_29d8704b	6.46906E-06	N		lytic	3473	7	low_quality_draft	PL_bin04	95.584	2242	High confidence	NZ_NRRR01000027-1_Chromatium_weissei_strain_DSM_5161_scaffold0029_whole_genome_shotgun_sequence	96.246	1625	High confidence	NZ_AASE01000005-1_Chlorobium_ferrooxidans_DSM_13031_ctg59_whole_genome_shotgun_sequence_CRISPR_953_spacer_92	94.737	19	1
Poison lake freshwater metagenome	f1eab74b-5678-4da4-9296-ca370d1b4699_runid=0c1d3e486fe691d1363ad5708b6ea1336e0145a4_sampleid=PoisonLake_3_28_read=408088_ch=110_start_time=2022-03-30T17:54:34Z_model_version_id=2021-05-17_dna_r9.4.1_minion_96_29d8704b	3.77706E-05	N		lytic	3484	4	low_quality_draft	PL_bin04	95.053	2244	High confidence	NZ_NRRR01000023-1_Chromatium_weissei_strain_DSM_5161_scaffold0024_whole_genome_shotgun_sequence	95.368	1835	High confidence	NZ_AFHI01000014-1_Rheinheimera_sp-_A13L_DRAFT__contig00021_whole_genome_shotgun_sequence_CRISPR_611_spacer_92	100	15	0	Low confidence
Poison lake freshwater metagenome	f1de48b6-276a-4912-b110-c1041e84e816_runid=0c1d3e486fe691d1363ad5708b6ea1336e0145a4_sampleid=PoisonLake_3_28_read=227221_ch=192_start_time=2022-03-29T20:58:46Z_model_version_id=2021-05-17_dna_r9.4.1_minion_96_29d8704b	9.20969E-07	N		lytic	3485	4	low_quality_draft	PL_bin04	94.931	2249	Low confidence	NZ_NRRR01000023-1_Chromatium_weissei_strain_DSM_5161_scaffold0024_whole_genome_shotgun_sequence	93.629	1852	High confidence	NZ_PDNX01000007-1_Prosthecochloris_sp-_ZM_Scaffold_1_whole_genome_shotgun_sequence_CRISPR_987_spacer_7	100	15	0	Low confidence
Poison lake freshwater metagenome	f1d2d156-8ee6-43b8-9504-817080a1c2fa_runid=0c1d3e486fe691d1363ad5708b6ea1336e0145a4_sampleid=PoisonLake_3_28_read=41233_ch=96_start_time=2022-03-29T03:36:25Z_model_version_id=2021-05-17_dna_r9.4.1_minion_96_29d8704b	9.14149E-07	N		lytic	3511	5	low_quality_draft	PL_bin04	92.52	2246	Low confidence	NZ_NRRR01000023-1_Chromatium_weissei_strain_DSM_5161_scaffold0024_whole_genome_shotgun_sequence	90.497	1873	High confidence	NZ_PDNX01000007-1_Prosthecochloris_sp-_ZM_Scaffold_1_whole_genome_shotgun_sequence_CRISPR_987_spacer_7	100	15	0	Low confidence
Poison lake freshwater metagenome	f1ba5074-6d20-427b-96db-541cb666ebf5_runid=0c1d3e486fe691d1363ad5708b6ea1336e0145a4_sampleid=PoisonLake_3_28_read=63080_ch=194_start_time=2022-03-29T05:00:58Z_model_version_id=2021-05-17_dna_r9.4.1_minion_96_29d8704b	9.19386E-07	N		lytic	3491	4	low_quality_draft	PL_bin04	92.643	2202	Low confidence	NZ_NRRR01000023-1_Chromatium_weissei_strain_DSM_5161_scaffold0024_whole_genome_shotgun_sequence	92.399	1855	High confidence	NZ_AASE01000005-1_Chlorobium_ferrooxidans_DSM_13031_ctg59_whole_genome_shotgun_sequence_CRISPR_953_spacer_92	94.737	19	1
Poison lake freshwater metagenome	f1ad1977-ebcc-4a9b-91d5-30f7fcd7124a_runid=0c1d3e486fe691d1363ad5708b6ea1336e0145a4_sampleid=PoisonLake_3_28_read=393548_ch=83_start_time=2022-03-30T13:02:26Z_model_version_id=2021-05-17_dna_r9.4.1_minion_96_29d8704b	4.63992E-05	N		lytic	3597	6	low_quality_draft	PL_bin04	93.813	2279	Low confidence	NZ_NRRR01000023-1_Chromatium_weissei_strain_DSM_5161_scaffold0024_whole_genome_shotgun_sequence	95.469	1854	High confidence	NZ_CP020370-1_Candidatus_Thiodictyon_syntrophicum_strain_Cad16T_chromosome_complete_genome_CRISPR_665_spacer_18	95.455	22	1
Poison lake freshwater metagenome	f19faf07-4118-4413-b2bb-5f017ad8d83d_runid=0c1d3e486fe691d1363ad5708b6ea1336e0145a4_sampleid=PoisonLake_3_28_read=126570_ch=136_start_time=2022-03-29T11:06:31Z_model_version_id=2021-05-17_dna_r9.4.1_minion_96_29d8704b	9.24684E-07	N		lytic	3471	4	low_quality_draft	PL_bin04	93.322	2261	Low confidence	NZ_NRRR01000023-1_Chromatium_weissei_strain_DSM_5161_scaffold0024_whole_genome_shotgun_sequence	92.861	1849	High confidence	NZ_AASE01000005-1_Chlorobium_ferrooxidans_DSM_13031_ctg59_whole_genome_shotgun_sequence_CRISPR_953_spacer_92	94.737	19	1
Poison lake freshwater metagenome	f19ba08b-48ae-4fb7-928b-35ea92c9ee66_runid=0c1d3e486fe691d1363ad5708b6ea1336e0145a4_sampleid=PoisonLake_3_28_read=164868_ch=333_start_time=2022-03-29T11:12:38Z_model_version_id=2021-05-17_dna_r9.4.1_minion_96_29d8704b	7.18741E-06	N		lytic	4019	8	low_quality_draft	PL_bin03	97.059	34	Low confidence					NZ_NRSA01000018-1_Thiococcus_pfennigii_strain_DSM_228_scaffold0018_whole_genome_shotgun_sequence_CRISPR_792_spacer_12	94.737	19	1
Poison lake freshwater metagenome	f192d95b-e5bf-4d28-a1ef-c9bd6aa5723a_runid=0c1d3e486fe691d1363ad5708b6ea1336e0145a4_sampleid=PoisonLake_3_28_read=64070_ch=51_start_time=2022-03-29T04:54:25Z_model_version_id=2021-05-17_dna_r9.4.1_minion_96_29d8704b	9.3601E-07	N		lytic	3429	5	low_quality_draft	PL_bin04	86.943	2267	Low confidence	NZ_NRRR01000027-1_Chromatium_weissei_strain_DSM_5161_scaffold0029_whole_genome_shotgun_sequence	87.554	1631	High confidence	NC_011026-1_Chloroherpeton_thalassium_ATCC_35110_complete_sequence_CRISPR_940_spacer_125	100	17	0	Low confidence
Poison lake freshwater metagenome	f191d60f-226f-43d7-8563-73eaba11652c_runid=0c1d3e486fe691d1363ad5708b6ea1336e0145a4_sampleid=PoisonLake_3_28_read=945_ch=281_start_time=2022-03-28T23:05:31Z_model_version_id=2021-05-17_dna_r9.4.1_minion_96_29d8704b	9.33288E-07	N		lytic	3439	4	low_quality_draft	PL_bin04	90.74	2257	Low confidence	NZ_NRRR01000023-1_Chromatium_weissei_strain_DSM_5161_scaffold0024_whole_genome_shotgun_sequence	91.208	1854	High confidence	NZ_PDNX01000007-1_Prosthecochloris_sp-_ZM_Scaffold_1_whole_genome_shotgun_sequence_CRISPR_987_spacer_7	100	15	0	Low confidence
Poison lake freshwater metagenome	f18e9257-f9ae-458f-b983-078deffcf149_runid=0c1d3e486fe691d1363ad5708b6ea1336e0145a4_sampleid=PoisonLake_3_28_read=12275_ch=20_start_time=2022-03-28T23:57:54Z_model_version_id=2021-05-17_dna_r9.4.1_minion_96_29d8704b	9.51268E-07	N		lytic	3374	5	low_quality_draft	PL_bin04	90.99	2242	Low confidence	NZ_NRRR01000023-1_Chromatium_weissei_strain_DSM_5161_scaffold0024_whole_genome_shotgun_sequence	88.655	1851	High confidence	NZ_PDNX01000007-1_Prosthecochloris_sp-_ZM_Scaffold_1_whole_genome_shotgun_sequence_CRISPR_987_spacer_7	100	15	0	Low confidence
Poison lake freshwater metagenome	f1823359-50bc-434f-8fab-c9bff28394a7_runid=0c1d3e486fe691d1363ad5708b6ea1336e0145a4_sampleid=PoisonLake_3_28_read=294491_ch=502_start_time=2022-03-30T17:20:36Z_model_version_id=2021-05-17_dna_r9.4.1_minion_96_29d8704b	9.0743E-07	N		lytic	3537	5	low_quality_draft	PL_bin04	91.619	2279	Low confidence	NZ_NRRR01000023-1_Chromatium_weissei_strain_DSM_5161_scaffold0024_whole_genome_shotgun_sequence	92.634	1860	High confidence	NZ_JAJNQN010000009-1_Ectothiorhodospira_sp-_A-7Y_assembly_contig_9_whole_genome_shotgun_sequence_CRISPR_315_spacer_2	94.737	19	1
Poison lake freshwater metagenome	f1805fbf-4ea2-42e2-bc65-2f49f6e6ac31_runid=0c1d3e486fe691d1363ad5708b6ea1336e0145a4_sampleid=PoisonLake_3_28_read=83778_ch=293_start_time=2022-03-29T07:11:21Z_model_version_id=2021-05-17_dna_r9.4.1_minion_96_29d8704b	4.65831E-06	N		lytic	3445	6	low_quality_draft	PL_bin04	89.132	1141	Low confidence	NZ_NRRR01000023-1_Chromatium_weissei_strain_DSM_5161_scaffold0024_whole_genome_shotgun_sequence	94.111	1698	High confidence	NZ_PDNX01000007-1_Prosthecochloris_sp-_ZM_Scaffold_1_whole_genome_shotgun_sequence_CRISPR_987_spacer_7	100	15	0	Low confidence
Poison lake freshwater metagenome	f17fcc6d-c37c-40e1-90bb-6f4bd47cc6c3_runid=0c1d3e486fe691d1363ad5708b6ea1336e0145a4_sampleid=PoisonLake_3_28_read=93211_ch=146_start_time=2022-03-29T07:32:48Z_model_version_id=2021-05-17_dna_r9.4.1_minion_96_29d8704b	2.78287E-06	N		lytic	3460	5	low_quality_draft	PL_bin04	93.988	2229	Low confidence	NZ_NRRR01000023-1_Chromatium_weissei_strain_DSM_5161_scaffold0024_whole_genome_shotgun_sequence	92.687	1846	High confidence	NZ_PDNX01000007-1_Prosthecochloris_sp-_ZM_Scaffold_1_whole_genome_shotgun_sequence_CRISPR_987_spacer_7	100	15	0	Low confidence
Poison lake freshwater metagenome	f1774d69-cb4b-4b9b-9cb8-58ddf2c2c43a_runid=0c1d3e486fe691d1363ad5708b6ea1336e0145a4_sampleid=PoisonLake_3_28_read=118035_ch=503_start_time=2022-03-29T09:12:47Z_model_version_id=2021-05-17_dna_r9.4.1_minion_96_29d8704b	0.000144765	N		lytic	3503	5	low_quality_draft	PL_bin04	95.909	2249	High confidence	NZ_NRRR01000023-1_Chromatium_weissei_strain_DSM_5161_scaffold0024_whole_genome_shotgun_sequence	95.931	1843	High confidence	NZ_PDNX01000007-1_Prosthecochloris_sp-_ZM_Scaffold_1_whole_genome_shotgun_sequence_CRISPR_987_spacer_7	100	15	0	Low confidence
Poison lake freshwater metagenome	f1773873-6d2a-464e-be93-8a37b0e2db99_runid=0c1d3e486fe691d1363ad5708b6ea1336e0145a4_sampleid=PoisonLake_3_28_read=309723_ch=411_start_time=2022-03-30T09:58:58Z_model_version_id=2021-05-17_dna_r9.4.1_minion_96_29d8704b	9.12071E-07	N		lytic	3519	4	low_quality_draft	PL_bin04	91.733	2262	Low confidence	NZ_NRRR01000023-1_Chromatium_weissei_strain_DSM_5161_scaffold0024_whole_genome_shotgun_sequence	92.192	1857	High confidence	NZ_SACS01000013-1_Rheinheimera_riviphila_strain_KYPC3_NODE_13_length_145693_cov_108_whole_genome_shotgun_sequence_CRISPR_688_spacer_42	100	16	0	Low confidence
Poison lake freshwater metagenome	f169730d-199d-4ba8-8e56-7062d3bfc320_runid=0c1d3e486fe691d1363ad5708b6ea1336e0145a4_sampleid=PoisonLake_3_28_read=189889_ch=166_start_time=2022-03-29T15:52:15Z_model_version_id=2021-05-17_dna_r9.4.1_minion_96_29d8704b	9.52397E-07	N		lytic	3370	6	low_quality_draft	PL_bin04	92.873	2273	Low confidence	NZ_NRRR01000023-1_Chromatium_weissei_strain_DSM_5161_scaffold0024_whole_genome_shotgun_sequence	94.253	1740	High confidence	NZ_AASE01000005-1_Chlorobium_ferrooxidans_DSM_13031_ctg59_whole_genome_shotgun_sequence_CRISPR_953_spacer_92	95	20	1
Poison lake freshwater metagenome	f14ba223-e2aa-4320-85bf-a1cbbe11769b_runid=0c1d3e486fe691d1363ad5708b6ea1336e0145a4_sampleid=PoisonLake_3_28_read=133015_ch=325_start_time=2022-03-29T12:22:46Z_model_version_id=2021-05-17_dna_r9.4.1_minion_96_29d8704b	7.45176E-05	N		lytic	3618	5	low_quality_draft	PL_bin04	94.751	2267	Low confidence	NZ_NRRR01000023-1_Chromatium_weissei_strain_DSM_5161_scaffold0024_whole_genome_shotgun_sequence	93.994	1848	High confidence	NZ_PDNX01000007-1_Prosthecochloris_sp-_ZM_Scaffold_1_whole_genome_shotgun_sequence_CRISPR_987_spacer_7	100	15	0	Low confidence
Poison lake freshwater metagenome	f139584e-cbc4-4bf4-ad0e-3ce02b1cd022_runid=0c1d3e486fe691d1363ad5708b6ea1336e0145a4_sampleid=PoisonLake_3_28_read=125522_ch=245_start_time=2022-03-29T13:40:23Z_model_version_id=2021-05-17_dna_r9.4.1_minion_96_29d8704b	2.75579E-06	N		lytic	3494	4	low_quality_draft	PL_bin04	94.175	2249	Low confidence	NZ_NRRR01000023-1_Chromatium_weissei_strain_DSM_5161_scaffold0024_whole_genome_shotgun_sequence	93.323	1857	High confidence	NZ_SMAO01000006-1_Thiobaca_trueperi_strain_DSM_13587_Ga0244666_106_whole_genome_shotgun_sequence_CRISPR_692_spacer_46	100	15	0	Low confidence
Poison lake freshwater metagenome	f121d488-a2e2-45d3-a4fe-b15a0b72ebf2_runid=0c1d3e486fe691d1363ad5708b6ea1336e0145a4_sampleid=PoisonLake_3_28_read=86238_ch=288_start_time=2022-03-29T06:42:05Z_model_version_id=2021-05-17_dna_r9.4.1_minion_96_29d8704b	9.18597E-07	N		lytic	3494	5	low_quality_draft	PL_bin04	90.514	2277	Low confidence	NZ_NRRR01000023-1_Chromatium_weissei_strain_DSM_5161_scaffold0024_whole_genome_shotgun_sequence	91.08	1861	High confidence	NZ_PDNX01000007-1_Prosthecochloris_sp-_ZM_Scaffold_1_whole_genome_shotgun_sequence_CRISPR_987_spacer_7	100	15	0	Low confidence
Poison lake freshwater metagenome	f10af51e-a813-4bed-b98a-e7b3fc550c2b_runid=0c1d3e486fe691d1363ad5708b6ea1336e0145a4_sampleid=PoisonLake_3_28_read=150982_ch=181_start_time=2022-03-29T12:58:13Z_model_version_id=2021-05-17_dna_r9.4.1_minion_96_29d8704b	0.000199981	N		lytic	3900	5	low_quality_draft	PL_bin04	95.404	2241	High confidence	NZ_NRRR01000023-1_Chromatium_weissei_strain_DSM_5161_scaffold0024_whole_genome_shotgun_sequence	94.771	1855	High confidence	NZ_FNOW01000051-1_Allochromatium_warmingii_strain_DSM_173_whole_genome_shotgun_sequence_CRISPR_847_spacer_61	100	15	0	Low confidence
Poison lake freshwater metagenome	f0fca86e-892c-42da-a89c-d62467fb5dfe_runid=0c1d3e486fe691d1363ad5708b6ea1336e0145a4_sampleid=PoisonLake_3_28_read=168819_ch=324_start_time=2022-03-30T07:09:06Z_model_version_id=2021-05-17_dna_r9.4.1_minion_96_29d8704b	9.14931E-07	N		lytic	3508	4	low_quality_draft	PL_bin04	93.158	2280	Low confidence	NZ_NRRR01000023-1_Chromatium_weissei_strain_DSM_5161_scaffold0024_whole_genome_shotgun_sequence	94.216	1850	High confidence	NZ_PDNX01000007-1_Prosthecochloris_sp-_ZM_Scaffold_1_whole_genome_shotgun_sequence_CRISPR_987_spacer_7	100	15	0	Low confidence
Poison lake freshwater metagenome	f0efef9e-ea88-43fb-8c99-7adb2037a46e_runid=0c1d3e486fe691d1363ad5708b6ea1336e0145a4_sampleid=PoisonLake_3_28_read=190259_ch=198_start_time=2022-03-29T16:47:49Z_model_version_id=2021-05-17_dna_r9.4.1_minion_96_29d8704b	0.000161874	N		lytic	4025	9	low_quality_draft	PL_bin04	94.949	2257	Low confidence	NZ_NRRR01000023-1_Chromatium_weissei_strain_DSM_5161_scaffold0024_whole_genome_shotgun_sequence	95.236	1847	High confidence	NZ_PDNX01000007-1_Prosthecochloris_sp-_ZM_Scaffold_1_whole_genome_shotgun_sequence_CRISPR_987_spacer_7	100	15	0	Low confidence
Poison lake freshwater metagenome	f0e5fd44-1ebd-4b78-9267-755f29accabc_runid=0c1d3e486fe691d1363ad5708b6ea1336e0145a4_sampleid=PoisonLake_3_28_read=66508_ch=302_start_time=2022-03-29T06:06:02Z_model_version_id=2021-05-17_dna_r9.4.1_minion_96_29d8704b	9.36283E-07	N		lytic	3428	5	low_quality_draft	PL_bin04	86.918	2278	Low confidence	NZ_NRRR01000023-1_Chromatium_weissei_strain_DSM_5161_scaffold0024_whole_genome_shotgun_sequence	88.426	1849	High confidence	NZ_AGFD01000009-1_Thiorhodospira_sibirica_ATCC_700588_ctg282_whole_genome_shotgun_sequence_CRISPR_194_spacer_80	100	15	0	Low confidence
Poison lake freshwater metagenome	f0d63965-a329-48ef-a8c5-4c9009a1de6b_runid=0c1d3e486fe691d1363ad5708b6ea1336e0145a4_sampleid=PoisonLake_3_28_read=127248_ch=449_start_time=2022-03-29T12:17:54Z_model_version_id=2021-05-17_dna_r9.4.1_minion_96_29d8704b	9.14149E-07	N		lytic	3511	6	low_quality_draft	PL_bin04	92.23	2265	Low confidence	NZ_NRRR01000027-1_Chromatium_weissei_strain_DSM_5161_scaffold0029_whole_genome_shotgun_sequence	92.294	1648	High confidence	NZ_AASE01000005-1_Chlorobium_ferrooxidans_DSM_13031_ctg59_whole_genome_shotgun_sequence_CRISPR_953_spacer_92	94.737	19	1
Poison lake freshwater metagenome	f0cf295e-a0a4-49f4-b55f-782d8944fc0c_runid=0c1d3e486fe691d1363ad5708b6ea1336e0145a4_sampleid=PoisonLake_3_28_read=107296_ch=352_start_time=2022-03-29T12:58:56Z_model_version_id=2021-05-17_dna_r9.4.1_minion_96_29d8704b	9.15453E-07	N		lytic	3506	4	low_quality_draft	PL_bin04	89.912	2280	Low confidence	NZ_NRRR01000023-1_Chromatium_weissei_strain_DSM_5161_scaffold0024_whole_genome_shotgun_sequence	90.415	1857	High confidence	NZ_NRSD01000012-1_Thiocapsa_imhoffii_strain_DSM_21303_scaffold0012_whole_genome_shotgun_sequence_CRISPR_801_spacer_31	100	16	0	Low confidence
Poison lake freshwater metagenome	f0c83924-d882-4b72-9673-5eb43e7aaf70_runid=0c1d3e486fe691d1363ad5708b6ea1336e0145a4_sampleid=PoisonLake_3_28_read=246985_ch=406_start_time=2022-03-30T01:54:13Z_model_version_id=2021-05-17_dna_r9.4.1_minion_96_29d8704b	7.65862E-05	N		lytic	3646	4	low_quality_draft	PL_bin04	94.688	2259	Low confidence	NZ_NRRR01000023-1_Chromatium_weissei_strain_DSM_5161_scaffold0024_whole_genome_shotgun_sequence	94.933	1855	High confidence	NZ_PDNX01000007-1_Prosthecochloris_sp-_ZM_Scaffold_1_whole_genome_shotgun_sequence_CRISPR_987_spacer_7	100	15	0	Low confidence
Poison lake freshwater metagenome	f0c1c4d4-52d7-4669-8168-2a50a38c49ca_runid=0c1d3e486fe691d1363ad5708b6ea1336e0145a4_sampleid=PoisonLake_3_28_read=279086_ch=31_start_time=2022-03-30T03:46:40Z_model_version_id=2021-05-17_dna_r9.4.1_minion_96_29d8704b	2.76608E-06	N		lytic	3481	4	low_quality_draft	PL_bin04	94.402	2233	Low confidence	NZ_NRRR01000023-1_Chromatium_weissei_strain_DSM_5161_scaffold0024_whole_genome_shotgun_sequence	93.913	1840	High confidence	NZ_PDNX01000007-1_Prosthecochloris_sp-_ZM_Scaffold_1_whole_genome_shotgun_sequence_CRISPR_987_spacer_7	100	15	0	Low confidence
Poison lake freshwater metagenome	f0b4c011-ea08-42af-870d-3e077d12da59_runid=0c1d3e486fe691d1363ad5708b6ea1336e0145a4_sampleid=PoisonLake_3_28_read=206466_ch=500_start_time=2022-03-29T21:48:52Z_model_version_id=2021-05-17_dna_r9.4.1_minion_96_29d8704b	0.000151019	N		lytic	3698	5	low_quality_draft	PL_bin04	92.898	2267	Low confidence	NZ_NRRR01000023-1_Chromatium_weissei_strain_DSM_5161_scaffold0024_whole_genome_shotgun_sequence	94.477	1865	High confidence	NZ_CP020370-1_Candidatus_Thiodictyon_syntrophicum_strain_Cad16T_chromosome_complete_genome_CRISPR_665_spacer_2	100	16	0	Low confidence
Poison lake freshwater metagenome	f0aed1ef-ff07-4af4-9dfb-c9b20f756b79_runid=0c1d3e486fe691d1363ad5708b6ea1336e0145a4_sampleid=PoisonLake_3_28_read=111654_ch=20_start_time=2022-03-29T09:40:01Z_model_version_id=2021-05-17_dna_r9.4.1_minion_96_29d8704b	9.04107E-07	N		lytic	3550	5	low_quality_draft	PL_bin04	88.11	2296	Low confidence	NZ_NRRR01000023-1_Chromatium_weissei_strain_DSM_5161_scaffold0024_whole_genome_shotgun_sequence	88.27	1867	High confidence	NZ_FOFO01000001-1_Ectothiorhodospira_magna_strain_B7-7_whole_genome_shotgun_sequence_CRISPR_346_spacer_58	95	20	1
Poison lake freshwater metagenome	f0a62580-74ff-4002-883a-89773ce73a69_runid=0c1d3e486fe691d1363ad5708b6ea1336e0145a4_sampleid=PoisonLake_3_28_read=132643_ch=202_start_time=2022-03-29T11:38:53Z_model_version_id=2021-05-17_dna_r9.4.1_minion_96_29d8704b	9.28429E-07	N		lytic	3457	4	low_quality_draft	PL_bin04	92.652	2232	Low confidence	NZ_NRRR01000023-1_Chromatium_weissei_strain_DSM_5161_scaffold0024_whole_genome_shotgun_sequence	93.046	1855	High confidence	NZ_PDNX01000007-1_Prosthecochloris_sp-_ZM_Scaffold_1_whole_genome_shotgun_sequence_CRISPR_987_spacer_7	100	15	0	Low confidence
Poison lake freshwater metagenome	f09d5743-3153-4116-9202-bcdf78940d04_runid=0c1d3e486fe691d1363ad5708b6ea1336e0145a4_sampleid=PoisonLake_3_28_read=211517_ch=40_start_time=2022-03-29T21:43:32Z_model_version_id=2021-05-17_dna_r9.4.1_minion_96_29d8704b	9.19914E-07	N		lytic	3489	4	low_quality_draft	PL_bin04	92.679	2240	Low confidence	NZ_NRRR01000023-1_Chromatium_weissei_strain_DSM_5161_scaffold0024_whole_genome_shotgun_sequence	91.052	1844	High confidence	NZ_PDNX01000007-1_Prosthecochloris_sp-_ZM_Scaffold_1_whole_genome_shotgun_sequence_CRISPR_987_spacer_7	100	15	0	Low confidence
Poison lake freshwater metagenome	f094db66-1126-4ca1-88e8-4b3698c74eb4_runid=0c1d3e486fe691d1363ad5708b6ea1336e0145a4_sampleid=PoisonLake_3_28_read=24460_ch=454_start_time=2022-03-29T00:54:26Z_model_version_id=2021-05-17_dna_r9.4.1_minion_96_29d8704b	9.27892E-07	N		lytic	3459	6	low_quality_draft	PL_bin04	93.387	2238	Low confidence	NZ_NRRR01000027-1_Chromatium_weissei_strain_DSM_5161_scaffold0029_whole_genome_shotgun_sequence	94.27	1623	High confidence	NZ_NRRS01000031-1_Rhabdochromatium_marinum_strain_DSM_5261_scaffold0031_whole_genome_shotgun_sequence_CRISPR_777_spacer_16	100	18	0	Low confidence
Poison lake freshwater metagenome	f0943929-133d-4b25-b41c-c787617c490f_runid=0c1d3e486fe691d1363ad5708b6ea1336e0145a4_sampleid=PoisonLake_3_28_read=238717_ch=22_start_time=2022-03-29T23:41:03Z_model_version_id=2021-05-17_dna_r9.4.1_minion_96_29d8704b	1.00174E-06	N		lytic	3204	4	low_quality_draft	PL_bin04	88.715	2304	Low confidence	NZ_NRRR01000023-1_Chromatium_weissei_strain_DSM_5161_scaffold0024_whole_genome_shotgun_sequence	90.779	1540	High confidence	NZ_AASE01000005-1_Chlorobium_ferrooxidans_DSM_13031_ctg59_whole_genome_shotgun_sequence_CRISPR_953_spacer_92	94.737	19	1
Poison lake freshwater metagenome	f0910d9a-57f7-4ada-a418-6d0103210e95_runid=0c1d3e486fe691d1363ad5708b6ea1336e0145a4_sampleid=PoisonLake_3_28_read=219309_ch=206_start_time=2022-03-29T21:29:12Z_model_version_id=2021-05-17_dna_r9.4.1_minion_96_29d8704b	1.81332E-06	N		lytic	3540	4	low_quality_draft	PL_bin04	94.589	2273	Low confidence	NZ_NRRR01000023-1_Chromatium_weissei_strain_DSM_5161_scaffold0024_whole_genome_shotgun_sequence	94.257	1863	High confidence	NZ_PDNX01000007-1_Prosthecochloris_sp-_ZM_Scaffold_1_whole_genome_shotgun_sequence_CRISPR_987_spacer_7	100	15	0	Low confidence
Poison lake freshwater metagenome	f08efc05-3ccd-4598-aed0-ce8eab86bb5a_runid=0c1d3e486fe691d1363ad5708b6ea1336e0145a4_sampleid=PoisonLake_3_28_read=273093_ch=18_start_time=2022-03-30T05:08:42Z_model_version_id=2021-05-17_dna_r9.4.1_minion_96_29d8704b	0.000138223	N		lytic	3901	6	low_quality_draft	PL_bin04	91.43	2287	Low confidence	NZ_NRRR01000023-1_Chromatium_weissei_strain_DSM_5161_scaffold0024_whole_genome_shotgun_sequence	92.958	1846	High confidence	NZ_PDNX01000007-1_Prosthecochloris_sp-_ZM_Scaffold_1_whole_genome_shotgun_sequence_CRISPR_987_spacer_7	100	15	0	Low confidence
Poison lake freshwater metagenome	f07edb53-abcc-454d-ad13-5b735f611e68_runid=0c1d3e486fe691d1363ad5708b6ea1336e0145a4_sampleid=PoisonLake_3_28_read=37253_ch=135_start_time=2022-03-29T01:54:48Z_model_version_id=2021-05-17_dna_r9.4.1_minion_96_29d8704b	9.28697E-07	N		lytic	3456	4	low_quality_draft	PL_bin04	94.068	2242	Low confidence	NZ_NRRR01000027-1_Chromatium_weissei_strain_DSM_5161_scaffold0029_whole_genome_shotgun_sequence	95.652	1610	High confidence	NZ_NRRR01000007-1_Chromatium_weissei_strain_DSM_5161_scaffold0007_whole_genome_shotgun_sequence_CRISPR_776_spacer_71	100	15	0	Low confidence
Poison lake freshwater metagenome	f07c9519-db60-4da3-9cc6-e7cbf675065d_runid=0c1d3e486fe691d1363ad5708b6ea1336e0145a4_sampleid=PoisonLake_3_28_read=18525_ch=228_start_time=2022-03-29T00:44:26Z_model_version_id=2021-05-17_dna_r9.4.1_minion_96_29d8704b	1.84406E-06	N		lytic	3481	4	low_quality_draft	PL_bin04	92.332	2243	Low confidence	NZ_NRRR01000023-1_Chromatium_weissei_strain_DSM_5161_scaffold0024_whole_genome_shotgun_sequence	91.558	1848	High confidence	NC_010803-1_Chlorobium_limicola_DSM_245_complete_sequence_CRISPR_936_spacer_69	100	16	0	Low confidence
Poison lake freshwater metagenome	f0743fe2-04ac-423b-8b5d-2668565f8e4e_runid=0c1d3e486fe691d1363ad5708b6ea1336e0145a4_sampleid=PoisonLake_3_28_read=195489_ch=89_start_time=2022-03-29T20:04:04Z_model_version_id=2021-05-17_dna_r9.4.1_minion_96_29d8704b	9.22558E-07	N		lytic	3479	5	low_quality_draft	PL_bin04	89.476	2290	Low confidence	NZ_NRRR01000023-1_Chromatium_weissei_strain_DSM_5161_scaffold0024_whole_genome_shotgun_sequence	87.834	1874	High confidence	NZ_NRRG01000041-1_Thiocystis_violacea_strain_DSM_207_scaffold0041_whole_genome_shotgun_sequence_CRISPR_759_spacer_40	100	16	0	Low confidence
Poison lake freshwater metagenome	f0722419-a5c6-456b-85f3-928ad3138652_runid=0c1d3e486fe691d1363ad5708b6ea1336e0145a4_sampleid=PoisonLake_3_28_read=227815_ch=136_start_time=2022-03-29T23:17:13Z_model_version_id=2021-05-17_dna_r9.4.1_minion_96_29d8704b	0.00020544	N		lytic	2859	4	low_quality_draft	PL_bin04	92.73	1128	Low confidence	NZ_NRRR01000023-1_Chromatium_weissei_strain_DSM_5161_scaffold0024_whole_genome_shotgun_sequence	94.901	1824	High confidence	NZ_AASE01000005-1_Chlorobium_ferrooxidans_DSM_13031_ctg59_whole_genome_shotgun_sequence_CRISPR_953_spacer_92	94.737	19	1
Poison lake freshwater metagenome	f06be52c-2865-42e0-9e0b-3dc610c0bc5f_runid=0c1d3e486fe691d1363ad5708b6ea1336e0145a4_sampleid=PoisonLake_3_28_read=202627_ch=22_start_time=2022-03-29T19:38:48Z_model_version_id=2021-05-17_dna_r9.4.1_minion_96_29d8704b	9.26553E-07	N		lytic	3464	4	low_quality_draft	PL_bin04	93.875	2253	Low confidence	NZ_NRRR01000023-1_Chromatium_weissei_strain_DSM_5161_scaffold0024_whole_genome_shotgun_sequence	93.424	1840	High confidence	NZ_PDNX01000007-1_Prosthecochloris_sp-_ZM_Scaffold_1_whole_genome_shotgun_sequence_CRISPR_987_spacer_7	100	15	0	Low confidence
Poison lake freshwater metagenome	f0614306-0ac0-45ff-a83d-dbe438e28953_runid=0c1d3e486fe691d1363ad5708b6ea1336e0145a4_sampleid=PoisonLake_3_28_read=319378_ch=30_start_time=2022-03-30T07:46:50Z_model_version_id=2021-05-17_dna_r9.4.1_minion_96_29d8704b	1.18719E-06	N		lytic	5407	8	low_quality_draft									NZ_JAAIJQ010000140-1_Thiorhodococcus_minor_strain_DSM_11518_NODE_140_length_8014_cov_21-1939_whole_genome_shotgun_sequence_CRISPR_716_spacer_2	100	17	0	Low confidence
Poison lake freshwater metagenome	f057de15-0a90-460d-8a69-6735541a4c0a_runid=0c1d3e486fe691d1363ad5708b6ea1336e0145a4_sampleid=PoisonLake_3_28_read=72042_ch=149_start_time=2022-03-29T07:09:52Z_model_version_id=2021-05-17_dna_r9.4.1_minion_96_29d8704b	0.000548582	N		lytic	1293	4	low_quality_draft	PL_bin01	93.944	611	Low confidence	NZ_JABX01000048-1_Thiohalocapsa_sp-_ML1_contig00048_whole_genome_shotgun_sequence	92.81	612		NZ_AP024563-1_Allochromatium_tepidum_strain_NZ_chromosome_complete_genome_CRISPR_827_spacer_30	91.667	24	2
Poison lake freshwater metagenome	f04fa71b-5ec9-4846-9fd5-70eb06eaf621_runid=0c1d3e486fe691d1363ad5708b6ea1336e0145a4_sampleid=PoisonLake_3_28_read=48831_ch=305_start_time=2022-03-29T03:43:59Z_model_version_id=2021-05-17_dna_r9.4.1_minion_96_29d8704b	4.56814E-06	N		lytic	3513	4	low_quality_draft	PL_bin04	93.949	2264	Low confidence	NZ_NRRR01000023-1_Chromatium_weissei_strain_DSM_5161_scaffold0024_whole_genome_shotgun_sequence	95.011	1844	High confidence	NZ_PDNX01000007-1_Prosthecochloris_sp-_ZM_Scaffold_1_whole_genome_shotgun_sequence_CRISPR_987_spacer_7	100	15	0	Low confidence
Poison lake freshwater metagenome	f04baa92-170f-41a6-a308-d0e7ba11bab7_runid=0c1d3e486fe691d1363ad5708b6ea1336e0145a4_sampleid=PoisonLake_3_28_read=33313_ch=422_start_time=2022-03-29T01:50:46Z_model_version_id=2021-05-17_dna_r9.4.1_minion_96_29d8704b	3.67649E-06	N		lytic	3492	5	low_quality_draft	PL_bin04	92.917	2259	Low confidence	NZ_NRRR01000023-1_Chromatium_weissei_strain_DSM_5161_scaffold0024_whole_genome_shotgun_sequence	95.457	1849	High confidence	NZ_PDNX01000007-1_Prosthecochloris_sp-_ZM_Scaffold_1_whole_genome_shotgun_sequence_CRISPR_987_spacer_7	100	15	0	Low confidence
Poison lake freshwater metagenome	f047d1c8-dca3-4500-b528-5d70391597b2_runid=0c1d3e486fe691d1363ad5708b6ea1336e0145a4_sampleid=PoisonLake_3_28_read=390814_ch=284_start_time=2022-03-30T03:36:49Z_model_version_id=2021-05-17_dna_r9.4.1_minion_96_29d8704b	3.44191E-06	N		lytic	3730	5	low_quality_draft	PL_bin04	89.515	2289	Low confidence	NZ_NRRR01000023-1_Chromatium_weissei_strain_DSM_5161_scaffold0024_whole_genome_shotgun_sequence	92.519	1858	High confidence	NZ_NRRQ01000061-1_Chromatium_okenii_strain_DSM_169_scaffold0061_whole_genome_shotgun_sequence_CRISPR_768_spacer_43	100	14	0	Low confidence
Poison lake freshwater metagenome	f031a2fe-6e1f-48d3-9648-a1898d5987be_runid=0c1d3e486fe691d1363ad5708b6ea1336e0145a4_sampleid=PoisonLake_3_28_read=104473_ch=331_start_time=2022-03-29T08:08:55Z_model_version_id=2021-05-17_dna_r9.4.1_minion_96_29d8704b	6.64853E-06	N		lytic	3862	5	low_quality_draft	PL_bin04	91.754	2280	Low confidence	NZ_NRRR01000023-1_Chromatium_weissei_strain_DSM_5161_scaffold0024_whole_genome_shotgun_sequence	93.713	1861	High confidence	NZ_AASE01000005-1_Chlorobium_ferrooxidans_DSM_13031_ctg59_whole_genome_shotgun_sequence_CRISPR_953_spacer_92	94.737	19	1
Poison lake freshwater metagenome	f03145c5-01da-4639-9fe8-3a75a31ede15_runid=0c1d3e486fe691d1363ad5708b6ea1336e0145a4_sampleid=PoisonLake_3_28_read=111183_ch=448_start_time=2022-03-29T09:16:16Z_model_version_id=2021-05-17_dna_r9.4.1_minion_96_29d8704b	9.17284E-07	N		lytic	3499	5	low_quality_draft	PL_bin04	91.542	2270	Low confidence	NZ_NRRR01000023-1_Chromatium_weissei_strain_DSM_5161_scaffold0024_whole_genome_shotgun_sequence	91.608	1859	High confidence	NZ_AP024563-1_Allochromatium_tepidum_strain_NZ_chromosome_complete_genome_CRISPR_828_spacer_4	100	15	0	Low confidence
Poison lake freshwater metagenome	f02a0f39-9ef9-4b67-9139-5ce010f67251_runid=0c1d3e486fe691d1363ad5708b6ea1336e0145a4_sampleid=PoisonLake_3_28_read=96360_ch=134_start_time=2022-03-29T08:23:43Z_model_version_id=2021-05-17_dna_r9.4.1_minion_96_29d8704b	0.000160479	N		lytic	3820	4	low_quality_draft	PL_bin04	94.484	2248	Low confidence	NZ_NRRR01000023-1_Chromatium_weissei_strain_DSM_5161_scaffold0024_whole_genome_shotgun_sequence	94.035	1844	High confidence	NZ_NRSM01000004-1_Ectothiorhodospira_shaposhnikovii_strain_DSM_243_scaffold0004_whole_genome_shotgun_sequence_CRISPR_293_spacer_165	100	16	0	Low confidence
Poison lake freshwater metagenome	f029e0f7-c532-4bbe-9b98-07bd89a54290_runid=0c1d3e486fe691d1363ad5708b6ea1336e0145a4_sampleid=PoisonLake_3_28_read=190108_ch=150_start_time=2022-03-29T14:54:42Z_model_version_id=2021-05-17_dna_r9.4.1_minion_96_29d8704b	8.54284E-05	N		lytic	5072	8	low_quality_draft	PL_bin04	93.86	2280	Low confidence	NZ_NRRR01000027-1_Chromatium_weissei_strain_DSM_5161_scaffold0029_whole_genome_shotgun_sequence	94.374	1653	High confidence	NZ_NRSJ01000005-1_Halochromatium_glycolicum_strain_DSM_11080_scaffold0005_whole_genome_shotgun_sequence_CRISPR_805_spacer_15	100	16	0	Low confidence
Poison lake freshwater metagenome	f01bc5d0-ef0d-4099-9957-8f77716c8e9b_runid=0c1d3e486fe691d1363ad5708b6ea1336e0145a4_sampleid=PoisonLake_3_28_read=108928_ch=298_start_time=2022-03-29T10:09:35Z_model_version_id=2021-05-17_dna_r9.4.1_minion_96_29d8704b	8.64882E-07	N		lytic	3711	6	low_quality_draft	PL_bin04	92.857	2268	Low confidence	NZ_NRRR01000023-1_Chromatium_weissei_strain_DSM_5161_scaffold0024_whole_genome_shotgun_sequence	93.214	1842	High confidence	NZ_NRSK01000030-1_Ectothiorhodospira_mobilis_strain_DSM_237_scaffold0030_whole_genome_shotgun_sequence_CRISPR_296_spacer_47	100	16	0	Low confidence
Poison lake freshwater metagenome	f018b528-8a5a-4fb1-92c4-fb85c38fbc88_runid=0c1d3e486fe691d1363ad5708b6ea1336e0145a4_sampleid=PoisonLake_3_28_read=382880_ch=477_start_time=2022-03-30T17:05:37Z_model_version_id=2021-05-17_dna_r9.4.1_minion_96_29d8704b	9.1259E-07	N		lytic	3517	6	low_quality_draft	PL_bin04	89.125	2308	Low confidence	NZ_NRRR01000027-1_Chromatium_weissei_strain_DSM_5161_scaffold0029_whole_genome_shotgun_sequence	89.108	1671	High confidence	NC_018012-1_Thiocystis_violascens_DSM_198_complete_sequence_CRISPR_624_spacer_29	100	18	0	Low confidence
Poison lake freshwater metagenome	f00a6bcc-589c-4b70-ac00-513538795c62_runid=0c1d3e486fe691d1363ad5708b6ea1336e0145a4_sampleid=PoisonLake_3_28_read=70123_ch=221_start_time=2022-03-29T07:14:17Z_model_version_id=2021-05-17_dna_r9.4.1_minion_96_29d8704b	0.000120926	N		lytic	3822	5	low_quality_draft	PL_bin04	92.844	2236	Low confidence	NZ_NRRR01000023-1_Chromatium_weissei_strain_DSM_5161_scaffold0024_whole_genome_shotgun_sequence	90.407	1866	High confidence	NZ_PDNX01000007-1_Prosthecochloris_sp-_ZM_Scaffold_1_whole_genome_shotgun_sequence_CRISPR_987_spacer_7	100	15	0	Low confidence
Poison lake freshwater metagenome	effd784a-3724-4f15-a003-904a856ba440_runid=0c1d3e486fe691d1363ad5708b6ea1336e0145a4_sampleid=PoisonLake_3_28_read=277855_ch=229_start_time=2022-03-30T01:19:46Z_model_version_id=2021-05-17_dna_r9.4.1_minion_96_29d8704b	1.84671E-06	N		lytic	3476	4	low_quality_draft	PL_bin04	92.054	2240	Low confidence	NZ_NRRR01000027-1_Chromatium_weissei_strain_DSM_5161_scaffold0029_whole_genome_shotgun_sequence	94.208	1623	High confidence	NZ_SJPA01000007-1_Chlorobium_sp-_N1_NODE_7_length_94356_cov_229-124516_whole_genome_shotgun_sequence_CRISPR_995_spacer_8	100	14	0	Low confidence
Poison lake freshwater metagenome	eff57c4b-578e-4a6f-b93f-8c2e46117c86_runid=0c1d3e486fe691d1363ad5708b6ea1336e0145a4_sampleid=PoisonLake_3_28_read=323599_ch=327_start_time=2022-03-30T07:57:50Z_model_version_id=2021-05-17_dna_r9.4.1_minion_96_29d8704b	1.47567E-06	N		lytic	2175	5	low_quality_draft					NZ_NRRR01000023-1_Chromatium_weissei_strain_DSM_5161_scaffold0024_whole_genome_shotgun_sequence	86.845	1832	High confidence	NZ_PDNX01000007-1_Prosthecochloris_sp-_ZM_Scaffold_1_whole_genome_shotgun_sequence_CRISPR_987_spacer_7	100	15	0	Low confidence
Poison lake freshwater metagenome	eff4b0ce-b23b-4a96-9eb6-6ae73c07fcf3_runid=0c1d3e486fe691d1363ad5708b6ea1336e0145a4_sampleid=PoisonLake_3_28_read=80161_ch=501_start_time=2022-03-29T06:31:14Z_model_version_id=2021-05-17_dna_r9.4.1_minion_96_29d8704b	2.74401E-06	N		lytic	3509	6	low_quality_draft	PL_bin04	93.52	2253	Low confidence	NZ_NRRR01000027-1_Chromatium_weissei_strain_DSM_5161_scaffold0029_whole_genome_shotgun_sequence	95.404	1632	High confidence	NZ_WHIW01000005-1_Alkalilimnicola_sp-_S0819_S0819_contig_5_whole_genome_shotgun_sequence_CRISPR_266_spacer_27	100	16	0	Low confidence
Poison lake freshwater metagenome	efedd34b-fda9-471e-9f15-3ab239516e84_runid=0c1d3e486fe691d1363ad5708b6ea1336e0145a4_sampleid=PoisonLake_3_28_read=292487_ch=7_start_time=2022-03-30T04:36:25Z_model_version_id=2021-05-17_dna_r9.4.1_minion_96_29d8704b	9.1676E-07	N		lytic	3501	5	low_quality_draft	PL_bin04	90.684	2297	Low confidence	NZ_NRRR01000023-1_Chromatium_weissei_strain_DSM_5161_scaffold0024_whole_genome_shotgun_sequence	90.091	1867	High confidence	NZ_AFHI01000014-1_Rheinheimera_sp-_A13L_DRAFT__contig00021_whole_genome_shotgun_sequence_CRISPR_611_spacer_92	100	15	0	Low confidence
Poison lake freshwater metagenome	efec88c0-958d-4f15-b50c-dc6e8f139108_runid=0c1d3e486fe691d1363ad5708b6ea1336e0145a4_sampleid=PoisonLake_3_28_read=296136_ch=457_start_time=2022-03-30T02:33:19Z_model_version_id=2021-05-17_dna_r9.4.1_minion_96_29d8704b	1.90028E-06	N		lytic	3378	4	low_quality_draft	PL_bin04	93.159	2178	Low confidence	NZ_NRRR01000023-1_Chromatium_weissei_strain_DSM_5161_scaffold0024_whole_genome_shotgun_sequence	91.806	1855	High confidence	NZ_PDNX01000007-1_Prosthecochloris_sp-_ZM_Scaffold_1_whole_genome_shotgun_sequence_CRISPR_987_spacer_7	100	15	0	Low confidence
Poison lake freshwater metagenome	efc256de-8686-4167-99c1-53f355b8a18a_runid=0c1d3e486fe691d1363ad5708b6ea1336e0145a4_sampleid=PoisonLake_3_28_read=140388_ch=322_start_time=2022-03-29T19:56:11Z_model_version_id=2021-05-17_dna_r9.4.1_minion_96_29d8704b	8.99545E-07	N		lytic	3568	4	low_quality_draft	PL_bin04	88.913	2309	Low confidence	NZ_NRRR01000027-1_Chromatium_weissei_strain_DSM_5161_scaffold0029_whole_genome_shotgun_sequence	89.565	1677	High confidence	NZ_PDNX01000007-1_Prosthecochloris_sp-_ZM_Scaffold_1_whole_genome_shotgun_sequence_CRISPR_987_spacer_7	100	15	0	Low confidence
Poison lake freshwater metagenome	efadfd93-f934-4c67-8db5-2df25d1ff79c_runid=0c1d3e486fe691d1363ad5708b6ea1336e0145a4_sampleid=PoisonLake_3_28_read=3180_ch=213_start_time=2022-03-28T23:12:41Z_model_version_id=2021-05-17_dna_r9.4.1_minion_96_29d8704b	4.06791E-05	N		lytic	3945	4	low_quality_draft	PL_bin04	95.058	2246	High confidence	NZ_NRRR01000023-1_Chromatium_weissei_strain_DSM_5161_scaffold0024_whole_genome_shotgun_sequence	94.768	1835	High confidence	NZ_PDNX01000007-1_Prosthecochloris_sp-_ZM_Scaffold_1_whole_genome_shotgun_sequence_CRISPR_987_spacer_7	100	15	0	Low confidence
Poison lake freshwater metagenome	efa5e520-b180-4a11-a30c-ab0a9b43fcaa_runid=0c1d3e486fe691d1363ad5708b6ea1336e0145a4_sampleid=PoisonLake_3_28_read=73926_ch=428_start_time=2022-03-29T06:09:10Z_model_version_id=2021-05-17_dna_r9.4.1_minion_96_29d8704b	0.00010095	N		lytic	4006	4	low_quality_draft	PL_bin04	90.533	2271	Low confidence	NZ_NRRR01000023-1_Chromatium_weissei_strain_DSM_5161_scaffold0024_whole_genome_shotgun_sequence	90.865	1850	High confidence	NZ_FNOW01000051-1_Allochromatium_warmingii_strain_DSM_173_whole_genome_shotgun_sequence_CRISPR_847_spacer_27	100	16	0	Low confidence
Poison lake freshwater metagenome	ef8b409a-2fe7-4c0e-9f16-28e9635db684_runid=0c1d3e486fe691d1363ad5708b6ea1336e0145a4_sampleid=PoisonLake_3_28_read=71808_ch=74_start_time=2022-03-29T13:16:57Z_model_version_id=2021-05-17_dna_r9.4.1_minion_96_29d8704b	5.10831E-05	N		lytic	7414	9	low_quality_draft	PL_bin03	90.418	7660	Low confidence					NZ_CP007268-1_Ectothiorhodospira_haloalkaliphila_strain_Halorhodospira_halochloris_str-_A_chromosome_CRISPR_218_spacer_3	100	17	0	Low confidence
Poison lake freshwater metagenome	ef6edb01-277d-4bb4-a95c-67d4b9353ce2_runid=0c1d3e486fe691d1363ad5708b6ea1336e0145a4_sampleid=PoisonLake_3_28_read=243001_ch=351_start_time=2022-03-29T17:48:03Z_model_version_id=2021-05-17_dna_r9.4.1_minion_96_29d8704b	9.46778E-07	N		lytic	3390	5	low_quality_draft	PL_bin04	93.636	2200	Low confidence	NZ_NRRR01000023-1_Chromatium_weissei_strain_DSM_5161_scaffold0024_whole_genome_shotgun_sequence	91.998	1837	High confidence	NZ_NRSK01000030-1_Ectothiorhodospira_mobilis_strain_DSM_237_scaffold0030_whole_genome_shotgun_sequence_CRISPR_296_spacer_47	100	16	0	Low confidence
Poison lake freshwater metagenome	ef62d269-73d7-49f3-8a1b-5c1ccd79f617_runid=0c1d3e486fe691d1363ad5708b6ea1336e0145a4_sampleid=PoisonLake_3_28_read=42255_ch=411_start_time=2022-03-29T02:42:13Z_model_version_id=2021-05-17_dna_r9.4.1_minion_96_29d8704b	9.37103E-07	N		lytic	3425	4	low_quality_draft	PL_bin04	90.782	2224	Low confidence	NZ_NRRR01000027-1_Chromatium_weissei_strain_DSM_5161_scaffold0029_whole_genome_shotgun_sequence	92.459	1631	High confidence	NZ_AFHI01000014-1_Rheinheimera_sp-_A13L_DRAFT__contig00021_whole_genome_shotgun_sequence_CRISPR_611_spacer_92	100	15	0	Low confidence
Poison lake freshwater metagenome	ef53a59d-b8b4-4d0f-87a8-266139b15215_runid=0c1d3e486fe691d1363ad5708b6ea1336e0145a4_sampleid=PoisonLake_3_28_read=117158_ch=36_start_time=2022-03-29T11:06:25Z_model_version_id=2021-05-17_dna_r9.4.1_minion_96_29d8704b	3.65452E-06	N		lytic	3513	4	low_quality_draft	PL_bin04	92.21	2285	Low confidence	NZ_NRRR01000023-1_Chromatium_weissei_strain_DSM_5161_scaffold0024_whole_genome_shotgun_sequence	94.391	1854	High confidence	NZ_JAJNQO010000007-1_Ectothiorhodospira_sp-_A-7R_assembly_contig_7_whole_genome_shotgun_sequence_CRISPR_329_spacer_80	95	20	1
Poison lake freshwater metagenome	ef52711c-dfbe-4b45-80b4-8b2cbe6d79a1_runid=0c1d3e486fe691d1363ad5708b6ea1336e0145a4_sampleid=PoisonLake_3_28_read=244551_ch=160_start_time=2022-03-29T22:31:49Z_model_version_id=2021-05-17_dna_r9.4.1_minion_96_29d8704b	9.02327E-07	N		lytic	3557	5	low_quality_draft	PL_bin04	90.885	2282	Low confidence	NZ_NRRR01000023-1_Chromatium_weissei_strain_DSM_5161_scaffold0024_whole_genome_shotgun_sequence	89.915	1874	High confidence	NZ_PDNX01000007-1_Prosthecochloris_sp-_ZM_Scaffold_1_whole_genome_shotgun_sequence_CRISPR_987_spacer_7	100	15	0	Low confidence
Poison lake freshwater metagenome	ef301b25-6784-4643-b1c4-37cdf9944874_runid=0c1d3e486fe691d1363ad5708b6ea1336e0145a4_sampleid=PoisonLake_3_28_read=157419_ch=500_start_time=2022-03-29T16:06:53Z_model_version_id=2021-05-17_dna_r9.4.1_minion_96_29d8704b	0.000508846	N		lytic	3917	6	low_quality_draft	PL_bin01	89.433	2593	Low confidence	NZ_JABX01000003-1_Thiohalocapsa_sp-_ML1_contig00003_whole_genome_shotgun_sequence	88.19	2591	High confidence	NZ_NRRG01000026-1_Thiocystis_violacea_strain_DSM_207_scaffold0026_whole_genome_shotgun_sequence_CRISPR_757_spacer_8	100	18	0	Low confidence
Poison lake freshwater metagenome	ef1fe4f5-dfe9-4809-a063-57c5ffee677d_runid=0c1d3e486fe691d1363ad5708b6ea1336e0145a4_sampleid=PoisonLake_3_28_read=154371_ch=131_start_time=2022-03-29T13:46:39Z_model_version_id=2021-05-17_dna_r9.4.1_minion_96_29d8704b	9.1233E-07	N		lytic	3518	6	low_quality_draft	PL_bin04	91.659	2290	Low confidence	NZ_NRRR01000023-1_Chromatium_weissei_strain_DSM_5161_scaffold0024_whole_genome_shotgun_sequence	90.293	1875	High confidence	NZ_SMAO01000006-1_Thiobaca_trueperi_strain_DSM_13587_Ga0244666_106_whole_genome_shotgun_sequence_CRISPR_692_spacer_45	100	15	0	Low confidence
Poison lake freshwater metagenome	ef1256ba-ec61-47da-bb06-d7a923f4f39d_runid=0c1d3e486fe691d1363ad5708b6ea1336e0145a4_sampleid=PoisonLake_3_28_read=86444_ch=424_start_time=2022-03-29T08:57:52Z_model_version_id=2021-05-17_dna_r9.4.1_minion_96_29d8704b	0.000625268	N		lytic	1658	5	low_quality_draft	PL_bin01	93.97	1277	Low confidence	NZ_JABX01000067-1_Thiohalocapsa_sp-_ML1_contig00068_whole_genome_shotgun_sequence	94.677	263		NZ_SJPA01000016-1_Chlorobium_sp-_N1_NODE_17_length_15717_cov_347-971264_whole_genome_shotgun_sequence_CRISPR_994_spacer_12	100	15	0	Low confidence
Poison lake freshwater metagenome	ef00d76f-b471-4882-ba54-857ada92d0b8_runid=0c1d3e486fe691d1363ad5708b6ea1336e0145a4_sampleid=PoisonLake_3_28_read=205322_ch=159_start_time=2022-03-30T01:09:35Z_model_version_id=2021-05-17_dna_r9.4.1_minion_96_29d8704b	8.79096E-07	N		lytic	3651	5	low_quality_draft	PL_bin04	89.001	2282	Low confidence	NZ_NRRR01000023-1_Chromatium_weissei_strain_DSM_5161_scaffold0024_whole_genome_shotgun_sequence	90.195	1846	High confidence	NZ_JABX01000135-1_Thiohalocapsa_sp-_ML1_contig00836_whole_genome_shotgun_sequence_CRISPR_655_spacer_5	94.737	19	1
Poison lake freshwater metagenome	eef602d5-f1e2-4c82-853d-66bab183598e_runid=0c1d3e486fe691d1363ad5708b6ea1336e0145a4_sampleid=PoisonLake_3_28_read=182017_ch=237_start_time=2022-03-29T17:36:51Z_model_version_id=2021-05-17_dna_r9.4.1_minion_96_29d8704b	8.39764E-07	N		lytic	3822	6	low_quality_draft	PL_bin04	88.165	2273	Low confidence	NZ_NRRR01000023-1_Chromatium_weissei_strain_DSM_5161_scaffold0024_whole_genome_shotgun_sequence	88.21	1832	High confidence	NZ_AASE01000005-1_Chlorobium_ferrooxidans_DSM_13031_ctg59_whole_genome_shotgun_sequence_CRISPR_953_spacer_40	100	15	0	Low confidence
Poison lake freshwater metagenome	eef4654a-2da0-4097-876e-37b1a0e872d2_runid=0c1d3e486fe691d1363ad5708b6ea1336e0145a4_sampleid=PoisonLake_3_28_read=61742_ch=475_start_time=2022-03-29T08:35:16Z_model_version_id=2021-05-17_dna_r9.4.1_minion_96_29d8704b	2.74089E-06	N		lytic	3513	5	low_quality_draft	PL_bin04	93.921	2270	Low confidence	NZ_NRRR01000023-1_Chromatium_weissei_strain_DSM_5161_scaffold0024_whole_genome_shotgun_sequence	93.257	1839	High confidence	NZ_AFHI01000014-1_Rheinheimera_sp-_A13L_DRAFT__contig00021_whole_genome_shotgun_sequence_CRISPR_611_spacer_92	100	15	0	Low confidence
Poison lake freshwater metagenome	eee4d85e-c2aa-4756-be83-42b19cb965ac_runid=0c1d3e486fe691d1363ad5708b6ea1336e0145a4_sampleid=PoisonLake_3_28_read=274731_ch=136_start_time=2022-03-30T05:12:28Z_model_version_id=2021-05-17_dna_r9.4.1_minion_96_29d8704b	2.72769E-06	N		lytic	3530	4	low_quality_draft	PL_bin04	94.409	2218	Low confidence	NZ_NRRR01000023-1_Chromatium_weissei_strain_DSM_5161_scaffold0024_whole_genome_shotgun_sequence	94.045	1864	High confidence	NZ_AASE01000005-1_Chlorobium_ferrooxidans_DSM_13031_ctg59_whole_genome_shotgun_sequence_CRISPR_953_spacer_92	94.737	19	1
Poison lake freshwater metagenome	eedf38d3-9f74-4c14-9ee4-f35b500484ab_runid=0c1d3e486fe691d1363ad5708b6ea1336e0145a4_sampleid=PoisonLake_3_28_read=39731_ch=141_start_time=2022-03-29T02:44:26Z_model_version_id=2021-05-17_dna_r9.4.1_minion_96_29d8704b	0.000422456	N		lytic	4718	7	low_quality_draft	PL_bin04	93.463	2264	Low confidence	NZ_NRRR01000023-1_Chromatium_weissei_strain_DSM_5161_scaffold0024_whole_genome_shotgun_sequence	91.37	1854	High confidence	NZ_PDNX01000007-1_Prosthecochloris_sp-_ZM_Scaffold_1_whole_genome_shotgun_sequence_CRISPR_987_spacer_7	100	15	0	Low confidence
Poison lake freshwater metagenome	eeb34972-e45c-4fed-b5d9-078dca0082ca_runid=0c1d3e486fe691d1363ad5708b6ea1336e0145a4_sampleid=PoisonLake_3_28_read=290058_ch=254_start_time=2022-03-30T11:13:14Z_model_version_id=2021-05-17_dna_r9.4.1_minion_96_29d8704b	5.00714E-06	N		lytic	5128	6	low_quality_draft									NZ_RJVI01000002-1_Inmirania_thermothiophila_strain_DSM_100275_Ga0244718_12_whole_genome_shotgun_sequence_CRISPR_256_spacer_59	100	16	0	Low confidence
Poison lake freshwater metagenome	eeaf255a-be3a-472a-9fec-a0621085b184_runid=0c1d3e486fe691d1363ad5708b6ea1336e0145a4_sampleid=PoisonLake_3_28_read=178130_ch=89_start_time=2022-03-29T18:03:15Z_model_version_id=2021-05-17_dna_r9.4.1_minion_96_29d8704b	9.20177E-07	N		lytic	3488	5	low_quality_draft	PL_bin04	93.31	2257	Low confidence	NZ_NRRR01000023-1_Chromatium_weissei_strain_DSM_5161_scaffold0024_whole_genome_shotgun_sequence	91.113	1868	High confidence	NZ_FNOW01000051-1_Allochromatium_warmingii_strain_DSM_173_whole_genome_shotgun_sequence_CRISPR_847_spacer_27	100	16	0	Low confidence
Poison lake freshwater metagenome	eea6afaf-995a-4732-a8eb-b8e55c98c962_runid=0c1d3e486fe691d1363ad5708b6ea1336e0145a4_sampleid=PoisonLake_3_28_read=163382_ch=402_start_time=2022-03-30T03:28:42Z_model_version_id=2021-05-17_dna_r9.4.1_minion_96_29d8704b	9.15453E-07	N		lytic	3506	4	low_quality_draft	PL_bin04	91.444	2279	Low confidence	NZ_NRRR01000027-1_Chromatium_weissei_strain_DSM_5161_scaffold0029_whole_genome_shotgun_sequence	93.762	1619	High confidence	NZ_PDNX01000007-1_Prosthecochloris_sp-_ZM_Scaffold_1_whole_genome_shotgun_sequence_CRISPR_987_spacer_7	100	15	0	Low confidence
Poison lake freshwater metagenome	ee9f6d08-eb5a-4a5e-96a7-277386e0aca4_runid=0c1d3e486fe691d1363ad5708b6ea1336e0145a4_sampleid=PoisonLake_3_28_read=86731_ch=203_start_time=2022-03-29T06:53:16Z_model_version_id=2021-05-17_dna_r9.4.1_minion_96_29d8704b	1.86929E-06	N		lytic	3434	4	low_quality_draft	PL_bin04	92.521	2273	Low confidence	NZ_NRRR01000023-1_Chromatium_weissei_strain_DSM_5161_scaffold0024_whole_genome_shotgun_sequence	92.916	1835	High confidence	NZ_PDNX01000007-1_Prosthecochloris_sp-_ZM_Scaffold_1_whole_genome_shotgun_sequence_CRISPR_987_spacer_7	100	15	0	Low confidence
Poison lake freshwater metagenome	ee9d0f1c-fa93-4492-98ab-3807fdc91368_runid=0c1d3e486fe691d1363ad5708b6ea1336e0145a4_sampleid=PoisonLake_3_28_read=165186_ch=488_start_time=2022-03-29T14:55:04Z_model_version_id=2021-05-17_dna_r9.4.1_minion_96_29d8704b	4.19467E-05	N		lytic	4897	5	low_quality_draft	PL_bin01	95.556	135	Low confidence	NZ_JABX01000002-1_Thiohalocapsa_sp-_ML1_contig00002_whole_genome_shotgun_sequence	96.296	135		NZ_FNNZ01000011-1_Thiocapsa_roseopersicina_strain_DSM_217_whole_genome_shotgun_sequence_CRISPR_843_spacer_13	91.667	24	2
Poison lake freshwater metagenome	ee869799-5764-448c-b971-c30dd5f51868_runid=0c1d3e486fe691d1363ad5708b6ea1336e0145a4_sampleid=PoisonLake_3_28_read=250657_ch=31_start_time=2022-03-30T00:47:29Z_model_version_id=2021-05-17_dna_r9.4.1_minion_96_29d8704b	9.20177E-07	N		lytic	3488	4	low_quality_draft	PL_bin04	90.549	2275	Low confidence	NZ_NRRR01000023-1_Chromatium_weissei_strain_DSM_5161_scaffold0024_whole_genome_shotgun_sequence	91.698	1855	High confidence	NZ_PDNX01000007-1_Prosthecochloris_sp-_ZM_Scaffold_1_whole_genome_shotgun_sequence_CRISPR_987_spacer_7	100	15	0	Low confidence
Poison lake freshwater metagenome	ee829e4e-53ef-406e-9e9c-355e2b7159c9_1_runid=0c1d3e486fe691d1363ad5708b6ea1336e0145a4_sampleid=PoisonLake_3_28_read=268928_ch=124_start_time=2022-03-30T07:19:41Z_model_version_id=2021-05-17_dna_r9.4.1_minion_96_29d8704b	1.85199E-05	N		lytic	3986	5	low_quality_draft	PL_bin04	95.163	2233	High confidence	NZ_NRRR01000023-1_Chromatium_weissei_strain_DSM_5161_scaffold0024_whole_genome_shotgun_sequence	93.444	1861	High confidence	NZ_NRRR01000007-1_Chromatium_weissei_strain_DSM_5161_scaffold0007_whole_genome_shotgun_sequence_CRISPR_776_spacer_117	100	15	0	Low confidence
Poison lake freshwater metagenome	ee475851-c7b7-47f7-aa4b-f229c1091985_runid=0c1d3e486fe691d1363ad5708b6ea1336e0145a4_sampleid=PoisonLake_3_28_read=49481_ch=207_start_time=2022-03-29T04:00:40Z_model_version_id=2021-05-17_dna_r9.4.1_minion_96_29d8704b	0.000192953	N		lytic	2545	5	low_quality_draft					NZ_JABX01000012-1_Thiohalocapsa_sp-_ML1_contig00012_whole_genome_shotgun_sequence	89.308	318		NZ_AGFD01000058-1_Thiorhodospira_sibirica_ATCC_700588_ctg236_whole_genome_shotgun_sequence_CRISPR_192_spacer_67	100	16	0	Low confidence
Poison lake freshwater metagenome	ee45ba21-f812-412b-827c-f9256adb7ddd_runid=0c1d3e486fe691d1363ad5708b6ea1336e0145a4_sampleid=PoisonLake_3_28_read=124024_ch=316_start_time=2022-03-30T03:01:11Z_model_version_id=2021-05-17_dna_r9.4.1_minion_96_29d8704b	1.82882E-06	N		lytic	3510	5	low_quality_draft	PL_bin04	94.141	2270	Low confidence	NZ_NRRR01000023-1_Chromatium_weissei_strain_DSM_5161_scaffold0024_whole_genome_shotgun_sequence	93.233	1862	High confidence	NC_010803-1_Chlorobium_limicola_DSM_245_complete_sequence_CRISPR_936_spacer_120	95	20	1
Poison lake freshwater metagenome	ee41561e-5ef6-43e2-bb14-8268ab6d7068_runid=0c1d3e486fe691d1363ad5708b6ea1336e0145a4_sampleid=PoisonLake_3_28_read=42555_ch=415_start_time=2022-03-29T02:50:44Z_model_version_id=2021-05-17_dna_r9.4.1_minion_96_29d8704b	6.85807E-06	N		lytic	3744	5	low_quality_draft	PL_bin04	91.362	2269	Low confidence	NZ_NRRR01000023-1_Chromatium_weissei_strain_DSM_5161_scaffold0024_whole_genome_shotgun_sequence	90.948	1856	High confidence	NC_011059-1_Prosthecochloris_aestuarii_DSM_271_complete_sequence_CRISPR_946_spacer_14	100	14	0	Low confidence
Poison lake freshwater metagenome	ee40fb32-64e7-498e-aa74-fc70ab0a9e1c_runid=0c1d3e486fe691d1363ad5708b6ea1336e0145a4_sampleid=PoisonLake_3_28_read=144705_ch=124_start_time=2022-03-29T16:33:20Z_model_version_id=2021-05-17_dna_r9.4.1_minion_96_29d8704b	1.84406E-06	N		lytic	3481	5	low_quality_draft	PL_bin04	93.524	2239	Low confidence	NZ_NRRR01000023-1_Chromatium_weissei_strain_DSM_5161_scaffold0024_whole_genome_shotgun_sequence	90.948	1856	High confidence	NZ_FNOW01000051-1_Allochromatium_warmingii_strain_DSM_173_whole_genome_shotgun_sequence_CRISPR_847_spacer_27	100	16	0	Low confidence
Poison lake freshwater metagenome	ee3db7ee-a7da-468a-8eaa-40ffd6e2f4d2_runid=0c1d3e486fe691d1363ad5708b6ea1336e0145a4_sampleid=PoisonLake_3_28_read=89256_ch=436_start_time=2022-03-29T08:37:59Z_model_version_id=2021-05-17_dna_r9.4.1_minion_96_29d8704b	1.83983E-06	N		lytic	3489	6	low_quality_draft	PL_bin04	91.237	2271	Low confidence	NZ_NRRR01000023-1_Chromatium_weissei_strain_DSM_5161_scaffold0024_whole_genome_shotgun_sequence	92.658	1825	High confidence	NZ_NHSE01000023-1_Halorhodospira_halophila_strain_IM9620_scaffold0023_whole_genome_shotgun_sequence_CRISPR_297_spacer_8	95	20	1
Poison lake freshwater metagenome	ee351913-3858-4d76-9e8b-cf85c965f727_runid=0c1d3e486fe691d1363ad5708b6ea1336e0145a4_sampleid=PoisonLake_3_28_read=106939_ch=427_start_time=2022-03-29T12:22:11Z_model_version_id=2021-05-17_dna_r9.4.1_minion_96_29d8704b	3.98211E-06	N		lytic	2418	4	low_quality_draft	PL_bin04	94.376	2258	Low confidence	NZ_NRRR01000027-1_Chromatium_weissei_strain_DSM_5161_scaffold0029_whole_genome_shotgun_sequence	95.279	1631	High confidence	NZ_AFHI01000014-1_Rheinheimera_sp-_A13L_DRAFT__contig00021_whole_genome_shotgun_sequence_CRISPR_611_spacer_92	100	15	0	Low confidence
Poison lake freshwater metagenome	ee2b2d88-0111-4d13-93a4-0efbca081e34_runid=0c1d3e486fe691d1363ad5708b6ea1336e0145a4_sampleid=PoisonLake_3_28_read=63016_ch=422_start_time=2022-03-29T05:06:09Z_model_version_id=2021-05-17_dna_r9.4.1_minion_96_29d8704b	9.32475E-07	N		lytic	3442	4	low_quality_draft	PL_bin04	91.026	2262	Low confidence	NZ_NRRR01000023-1_Chromatium_weissei_strain_DSM_5161_scaffold0024_whole_genome_shotgun_sequence	91.234	1848	High confidence	NZ_AASE01000005-1_Chlorobium_ferrooxidans_DSM_13031_ctg59_whole_genome_shotgun_sequence_CRISPR_953_spacer_92	94.737	19	1
Poison lake freshwater metagenome	ee21e022-06f8-4c99-8be6-58b9145efbd5_runid=0c1d3e486fe691d1363ad5708b6ea1336e0145a4_sampleid=PoisonLake_3_28_read=149992_ch=82_start_time=2022-03-29T17:39:29Z_model_version_id=2021-05-17_dna_r9.4.1_minion_96_29d8704b	8.85645E-07	N		lytic	3624	7	low_quality_draft	PL_bin04	91.556	2250	Low confidence	NZ_NRRR01000023-1_Chromatium_weissei_strain_DSM_5161_scaffold0024_whole_genome_shotgun_sequence	91.558	1848	High confidence	NZ_AASE01000005-1_Chlorobium_ferrooxidans_DSM_13031_ctg59_whole_genome_shotgun_sequence_CRISPR_953_spacer_92	94.737	19	1
Poison lake freshwater metagenome	ee0d75e8-fb2c-44ad-9578-5b72b94f7e31_runid=0c1d3e486fe691d1363ad5708b6ea1336e0145a4_sampleid=PoisonLake_3_28_read=113647_ch=125_start_time=2022-03-29T14:44:32Z_model_version_id=2021-05-17_dna_r9.4.1_minion_96_29d8704b	0.000224291	N		lytic	4479	6	low_quality_draft	PL_bin04	92.745	2288	Low confidence	NZ_NRRR01000023-1_Chromatium_weissei_strain_DSM_5161_scaffold0024_whole_genome_shotgun_sequence	92.873	1852	High confidence	NZ_NRSK01000030-1_Ectothiorhodospira_mobilis_strain_DSM_237_scaffold0030_whole_genome_shotgun_sequence_CRISPR_296_spacer_47	100	16	0	Low confidence
Poison lake freshwater metagenome	ee057edc-bcf9-47a8-a1c4-e530ab53b2a2_runid=0c1d3e486fe691d1363ad5708b6ea1336e0145a4_sampleid=PoisonLake_3_28_read=194690_ch=19_start_time=2022-03-29T22:33:27Z_model_version_id=2021-05-17_dna_r9.4.1_minion_96_29d8704b	9.27624E-07	N		lytic	3460	4	low_quality_draft	PL_bin04	91.589	2259	Low confidence	NZ_NRRR01000023-1_Chromatium_weissei_strain_DSM_5161_scaffold0024_whole_genome_shotgun_sequence	92.776	1841	High confidence	NZ_PDNX01000007-1_Prosthecochloris_sp-_ZM_Scaffold_1_whole_genome_shotgun_sequence_CRISPR_987_spacer_7	100	15	0	Low confidence
Poison lake freshwater metagenome	ee0202b2-5dde-4b5f-a405-aed8ff1f2229_runid=0c1d3e486fe691d1363ad5708b6ea1336e0145a4_sampleid=PoisonLake_3_28_read=41187_ch=308_start_time=2022-03-29T05:40:22Z_model_version_id=2021-05-17_dna_r9.4.1_minion_96_29d8704b	9.17284E-07	N		lytic	3499	5	low_quality_draft	PL_bin04	92.978	2250	Low confidence	NZ_NRRR01000023-1_Chromatium_weissei_strain_DSM_5161_scaffold0024_whole_genome_shotgun_sequence	91.05	1866	High confidence	NZ_NRSL01000017-1_Allochromatium_vinosum_strain_MT_86_scaffold0017_whole_genome_shotgun_sequence_CRISPR_807_spacer_33	100	15	0	Low confidence
Poison lake freshwater metagenome	edfa4913-4157-47f6-97d5-33992274281d_runid=0c1d3e486fe691d1363ad5708b6ea1336e0145a4_sampleid=PoisonLake_3_28_read=72187_ch=138_start_time=2022-03-29T08:57:21Z_model_version_id=2021-05-17_dna_r9.4.1_minion_96_29d8704b	0.000107338	N		lytic	3648	4	low_quality_draft	PL_bin04	95.418	2248	High confidence	NZ_NRRR01000023-1_Chromatium_weissei_strain_DSM_5161_scaffold0024_whole_genome_shotgun_sequence	96.678	1836	High confidence	NZ_PDNX01000007-1_Prosthecochloris_sp-_ZM_Scaffold_1_whole_genome_shotgun_sequence_CRISPR_987_spacer_7	100	15	0	Low confidence
Poison lake freshwater metagenome	edf76c81-2b4a-4c76-a411-d2370eac4ae6_runid=0c1d3e486fe691d1363ad5708b6ea1336e0145a4_sampleid=PoisonLake_3_28_read=287712_ch=411_start_time=2022-03-30T06:46:29Z_model_version_id=2021-05-17_dna_r9.4.1_minion_96_29d8704b	1.85418E-06	N		lytic	3462	5	low_quality_draft	PL_bin04	91.596	2249	Low confidence	NZ_NRRR01000023-1_Chromatium_weissei_strain_DSM_5161_scaffold0024_whole_genome_shotgun_sequence	91.281	1858	High confidence	NZ_AASE01000005-1_Chlorobium_ferrooxidans_DSM_13031_ctg59_whole_genome_shotgun_sequence_CRISPR_953_spacer_92	94.737	19	1
Poison lake freshwater metagenome	edf33109-ffc7-4702-8a8f-97e323ddf5e6_runid=0c1d3e486fe691d1363ad5708b6ea1336e0145a4_sampleid=PoisonLake_3_28_read=183156_ch=70_start_time=2022-03-29T17:06:53Z_model_version_id=2021-05-17_dna_r9.4.1_minion_96_29d8704b	1.83143E-06	N		lytic	3505	4	low_quality_draft	PL_bin04	93.139	2259	Low confidence	NZ_NRRR01000023-1_Chromatium_weissei_strain_DSM_5161_scaffold0024_whole_genome_shotgun_sequence	94.561	1857	High confidence	NZ_VWXX01000010-1_Thiohalocapsa_marina_strain_DSM_19078_NODE_10_length_96776_cov_29-6679_whole_genome_shotgun_sequence_CRISPR_705_spacer_40	100	16	0	Low confidence
Poison lake freshwater metagenome	ede92ac4-0bc2-46d4-babe-b77311089f43_runid=0c1d3e486fe691d1363ad5708b6ea1336e0145a4_sampleid=PoisonLake_3_28_read=169677_ch=11_start_time=2022-03-29T15:34:56Z_model_version_id=2021-05-17_dna_r9.4.1_minion_96_29d8704b	1.00994E-06	N		lytic	3178	4	low_quality_draft	PL_bin04	87.482	2029	Low confidence	NZ_NRRR01000023-1_Chromatium_weissei_strain_DSM_5161_scaffold0024_whole_genome_shotgun_sequence	85.07	1862	High confidence	NC_013851-1_Allochromatium_vinosum_DSM_180_complete_sequence_CRISPR_607_spacer_23	100	15	0	Low confidence
Poison lake freshwater metagenome	ede06a4a-7cb0-4757-a121-0a0cd26412ec_runid=0c1d3e486fe691d1363ad5708b6ea1336e0145a4_sampleid=PoisonLake_3_28_read=204452_ch=238_start_time=2022-03-29T18:28:29Z_model_version_id=2021-05-17_dna_r9.4.1_minion_96_29d8704b	0.000113763	N		lytic	4373	5	low_quality_draft	PL_bin04	94.422	2277	Low confidence	NZ_NRRR01000023-1_Chromatium_weissei_strain_DSM_5161_scaffold0024_whole_genome_shotgun_sequence	93.564	1849	High confidence	NZ_AASE01000005-1_Chlorobium_ferrooxidans_DSM_13031_ctg59_whole_genome_shotgun_sequence_CRISPR_953_spacer_92	94.737	19	1
Poison lake freshwater metagenome	edc5a23a-290c-44c4-a160-4025a215477c_runid=0c1d3e486fe691d1363ad5708b6ea1336e0145a4_sampleid=PoisonLake_3_28_read=405750_ch=390_start_time=2022-03-30T20:07:21Z_model_version_id=2021-05-17_dna_r9.4.1_minion_96_29d8704b	5.33925E-05	N		lytic	3727	6	low_quality_draft	PL_bin04	91.627	2293	Low confidence	NZ_NRRR01000023-1_Chromatium_weissei_strain_DSM_5161_scaffold0024_whole_genome_shotgun_sequence	91.3	1885	High confidence	NZ_AASE01000005-1_Chlorobium_ferrooxidans_DSM_13031_ctg59_whole_genome_shotgun_sequence_CRISPR_953_spacer_92	94.737	19	1
Poison lake freshwater metagenome	edb15301-7ec9-402c-8f63-6b1d6da24d52_runid=0c1d3e486fe691d1363ad5708b6ea1336e0145a4_sampleid=PoisonLake_3_28_read=250770_ch=290_start_time=2022-03-30T02:43:22Z_model_version_id=2021-05-17_dna_r9.4.1_minion_96_29d8704b	3.50561E-05	N		lytic	4120	5	low_quality_draft	PL_bin04	95.469	2251	High confidence	NZ_NRRR01000023-1_Chromatium_weissei_strain_DSM_5161_scaffold0024_whole_genome_shotgun_sequence	94.583	1846	High confidence	NZ_NRSA01000010-1_Thiococcus_pfennigii_strain_DSM_228_scaffold0010_whole_genome_shotgun_sequence_CRISPR_791_spacer_25	100	16	0	Low confidence
Poison lake freshwater metagenome	ed9b45a9-ee24-4f30-aff6-42e94fb45d35_runid=0c1d3e486fe691d1363ad5708b6ea1336e0145a4_sampleid=PoisonLake_3_28_read=73800_ch=407_start_time=2022-03-29T05:56:26Z_model_version_id=2021-05-17_dna_r9.4.1_minion_96_29d8704b	2.31417E-05	N		lytic	3606	4	low_quality_draft	PL_bin04	95.783	2229	High confidence	NZ_NRRR01000023-1_Chromatium_weissei_strain_DSM_5161_scaffold0024_whole_genome_shotgun_sequence	94.751	1848	High confidence	NZ_AASE01000005-1_Chlorobium_ferrooxidans_DSM_13031_ctg59_whole_genome_shotgun_sequence_CRISPR_953_spacer_92	95	20	1
Poison lake freshwater metagenome	ed99f78c-9ea4-4618-99b6-5c0f447ca4c5_runid=0c1d3e486fe691d1363ad5708b6ea1336e0145a4_sampleid=PoisonLake_3_28_read=206821_ch=466_start_time=2022-03-29T23:14:54Z_model_version_id=2021-05-17_dna_r9.4.1_minion_96_29d8704b	9.16237E-07	N		lytic	3503	5	low_quality_draft	PL_bin04	92.892	2265	Low confidence	NZ_NRRR01000023-1_Chromatium_weissei_strain_DSM_5161_scaffold0024_whole_genome_shotgun_sequence	91.774	1860	High confidence	NZ_NRSD01000012-1_Thiocapsa_imhoffii_strain_DSM_21303_scaffold0012_whole_genome_shotgun_sequence_CRISPR_801_spacer_31	100	17	0	Low confidence
Poison lake freshwater metagenome	ed8e0dfe-3cf4-4b55-ba98-e65055b16094_runid=0c1d3e486fe691d1363ad5708b6ea1336e0145a4_sampleid=PoisonLake_3_28_read=22505_ch=196_start_time=2022-03-30T05:04:20Z_model_version_id=2021-05-17_dna_r9.4.1_minion_96_29d8704b	9.1441E-07	N		lytic	3510	5	low_quality_draft	PL_bin04	92.396	2275	Low confidence	NZ_NRRR01000023-1_Chromatium_weissei_strain_DSM_5161_scaffold0024_whole_genome_shotgun_sequence	92.149	1847	High confidence	NZ_PDNX01000007-1_Prosthecochloris_sp-_ZM_Scaffold_1_whole_genome_shotgun_sequence_CRISPR_987_spacer_7	100	15	0	Low confidence
Poison lake freshwater metagenome	ed8a0438-84e3-4a01-9ab4-e96811ef450e_runid=0c1d3e486fe691d1363ad5708b6ea1336e0145a4_sampleid=PoisonLake_3_28_read=216199_ch=231_start_time=2022-03-30T13:33:14Z_model_version_id=2021-05-17_dna_r9.4.1_minion_96_29d8704b	9.18072E-07	N		lytic	3496	4	low_quality_draft	PL_bin04	92.069	2257	Low confidence	NZ_NRRR01000023-1_Chromatium_weissei_strain_DSM_5161_scaffold0024_whole_genome_shotgun_sequence	90.982	1874	High confidence	NZ_PDNX01000007-1_Prosthecochloris_sp-_ZM_Scaffold_1_whole_genome_shotgun_sequence_CRISPR_987_spacer_7	100	15	0	Low confidence
Poison lake freshwater metagenome	ed898337-556e-4947-81e0-748e293ac5dd_runid=0c1d3e486fe691d1363ad5708b6ea1336e0145a4_sampleid=PoisonLake_3_28_read=93802_ch=157_start_time=2022-03-29T08:12:21Z_model_version_id=2021-05-17_dna_r9.4.1_minion_96_29d8704b	9.2362E-07	N		lytic	3475	5	low_quality_draft	PL_bin04	91.94	2258	Low confidence	NZ_NRRR01000023-1_Chromatium_weissei_strain_DSM_5161_scaffold0024_whole_genome_shotgun_sequence	91.002	1856	High confidence	NZ_AASE01000005-1_Chlorobium_ferrooxidans_DSM_13031_ctg59_whole_genome_shotgun_sequence_CRISPR_953_spacer_92	94.737	19	1
Poison lake freshwater metagenome	ed82cb23-020c-42fb-baf4-0f51a08c513f_runid=0c1d3e486fe691d1363ad5708b6ea1336e0145a4_sampleid=PoisonLake_3_28_read=15754_ch=317_start_time=2022-03-29T00:06:24Z_model_version_id=2021-05-17_dna_r9.4.1_minion_96_29d8704b	2.77325E-06	N		lytic	3472	4	low_quality_draft	PL_bin04	93.33	2249	Low confidence	NZ_NRRR01000023-1_Chromatium_weissei_strain_DSM_5161_scaffold0024_whole_genome_shotgun_sequence	93.561	1848	High confidence	NZ_NRSD01000012-1_Thiocapsa_imhoffii_strain_DSM_21303_scaffold0012_whole_genome_shotgun_sequence_CRISPR_801_spacer_31	100	17	0	Low confidence
Poison lake freshwater metagenome	ed745952-8f4c-411d-afc5-27d9659e629d_runid=0c1d3e486fe691d1363ad5708b6ea1336e0145a4_sampleid=PoisonLake_3_28_read=267727_ch=296_start_time=2022-03-30T02:19:45Z_model_version_id=2021-05-17_dna_r9.4.1_minion_96_29d8704b	2.62676E-05	N		lytic	3910	6	low_quality_draft	PL_bin04	95.412	2245	High confidence	NZ_NRRR01000023-1_Chromatium_weissei_strain_DSM_5161_scaffold0024_whole_genome_shotgun_sequence	95.119	1844	High confidence	NZ_JABVCQ010000023-1_Thiospirillum_jenense_strain_DSM_216_assembly_contig_23_whole_genome_shotgun_sequence_CRISPR_740_spacer_12	100	16	0	Low confidence
Poison lake freshwater metagenome	ed6b6c34-78d1-405a-9644-10112e1e3307_runid=0c1d3e486fe691d1363ad5708b6ea1336e0145a4_sampleid=PoisonLake_3_28_read=269336_ch=18_start_time=2022-03-30T04:43:49Z_model_version_id=2021-05-17_dna_r9.4.1_minion_96_29d8704b	4.71997E-05	N		lytic	3944	4	low_quality_draft	PL_bin04	91.034	2264	Low confidence	NZ_NRRR01000023-1_Chromatium_weissei_strain_DSM_5161_scaffold0024_whole_genome_shotgun_sequence	89.711	1866	High confidence	NC_018012-1_Thiocystis_violascens_DSM_198_complete_sequence_CRISPR_624_spacer_29	100	16	0	Low confidence
Poison lake freshwater metagenome	ed5c9eb3-a6c9-4194-82de-9aa040491404_runid=0c1d3e486fe691d1363ad5708b6ea1336e0145a4_sampleid=PoisonLake_3_28_read=120043_ch=486_start_time=2022-03-29T09:56:57Z_model_version_id=2021-05-17_dna_r9.4.1_minion_96_29d8704b	1.96125E-06	N		lytic	3273	6	low_quality_draft	PL_bin04	94.454	2254	Low confidence	NZ_NRRR01000023-1_Chromatium_weissei_strain_DSM_5161_scaffold0024_whole_genome_shotgun_sequence	94.946	1662	High confidence	NZ_PDNX01000007-1_Prosthecochloris_sp-_ZM_Scaffold_1_whole_genome_shotgun_sequence_CRISPR_987_spacer_7	100	15	0	Low confidence
Poison lake freshwater metagenome	ed5bf85e-0f63-4511-9854-78cddfc4a728_1_runid=0c1d3e486fe691d1363ad5708b6ea1336e0145a4_sampleid=PoisonLake_3_28_read=48646_ch=28_start_time=2022-03-29T03:00:24Z_model_version_id=2021-05-17_dna_r9.4.1_minion_96_29d8704b	2.02114E-06	N		lytic	3176	4	low_quality_draft	PL_bin04	93.476	1916	Low confidence	NZ_NRRR01000023-1_Chromatium_weissei_strain_DSM_5161_scaffold0024_whole_genome_shotgun_sequence	93.608	1846	High confidence	NZ_AASE01000005-1_Chlorobium_ferrooxidans_DSM_13031_ctg59_whole_genome_shotgun_sequence_CRISPR_953_spacer_92	94.737	19	1
Poison lake freshwater metagenome	ed58188f-2506-4571-bfd2-85dfca4db929_runid=0c1d3e486fe691d1363ad5708b6ea1336e0145a4_sampleid=PoisonLake_3_28_read=239695_ch=158_start_time=2022-03-29T21:02:40Z_model_version_id=2021-05-17_dna_r9.4.1_minion_96_29d8704b	7.02656E-06	N		lytic	4111	6	low_quality_draft	PL_bin04	93.703	2271	Low confidence	NZ_NRRR01000023-1_Chromatium_weissei_strain_DSM_5161_scaffold0024_whole_genome_shotgun_sequence	92.515	1857	High confidence	NZ_JAINWG010000015-1_Rheinheimera_aquimaris_strain_IOP_21_contig15_whole_genome_shotgun_sequence_CRISPR_832_spacer_55	100	15	0	Low confidence
Poison lake freshwater metagenome	ed490009-b167-4bff-a804-ef05b2f4da9f_runid=0c1d3e486fe691d1363ad5708b6ea1336e0145a4_sampleid=PoisonLake_3_28_read=311627_ch=27_start_time=2022-03-30T08:50:02Z_model_version_id=2021-05-17_dna_r9.4.1_minion_96_29d8704b	4.51523E-05	N		lytic	3412	4	low_quality_draft	PL_bin04	92.419	2005	Low confidence	NZ_NRRR01000023-1_Chromatium_weissei_strain_DSM_5161_scaffold0024_whole_genome_shotgun_sequence	92.18	1867	High confidence	NZ_PDNX01000007-1_Prosthecochloris_sp-_ZM_Scaffold_1_whole_genome_shotgun_sequence_CRISPR_987_spacer_7	100	15	0	Low confidence
Poison lake freshwater metagenome	ed44f264-5e3e-4f3f-b062-c28de1e0c7c6_runid=0c1d3e486fe691d1363ad5708b6ea1336e0145a4_sampleid=PoisonLake_3_28_read=323633_ch=404_start_time=2022-03-30T09:51:00Z_model_version_id=2021-05-17_dna_r9.4.1_minion_96_29d8704b	1.79006E-06	N		lytic	3586	5	low_quality_draft	PL_bin04	91.793	2303	Low confidence	NZ_NRRR01000023-1_Chromatium_weissei_strain_DSM_5161_scaffold0024_whole_genome_shotgun_sequence	90.774	1886	High confidence	NZ_AFHI01000014-1_Rheinheimera_sp-_A13L_DRAFT__contig00021_whole_genome_shotgun_sequence_CRISPR_611_spacer_68	100	16	0	Low confidence
Poison lake freshwater metagenome	ed430740-1254-46cb-aa60-511e382e0e34_runid=0c1d3e486fe691d1363ad5708b6ea1336e0145a4_sampleid=PoisonLake_3_28_read=154546_ch=59_start_time=2022-03-29T15:56:46Z_model_version_id=2021-05-17_dna_r9.4.1_minion_96_29d8704b	2.74323E-06	N		lytic	3510	5	low_quality_draft	PL_bin04	92.328	2268	Low confidence	NZ_NRRR01000023-1_Chromatium_weissei_strain_DSM_5161_scaffold0024_whole_genome_shotgun_sequence	93.38	1873	High confidence	NZ_PDNX01000007-1_Prosthecochloris_sp-_ZM_Scaffold_1_whole_genome_shotgun_sequence_CRISPR_987_spacer_7	100	15	0	Low confidence
Poison lake freshwater metagenome	ed3a316f-ee72-4a97-b443-76a6214169ef_runid=0c1d3e486fe691d1363ad5708b6ea1336e0145a4_sampleid=PoisonLake_3_28_read=107289_ch=449_start_time=2022-03-29T10:12:46Z_model_version_id=2021-05-17_dna_r9.4.1_minion_96_29d8704b	2.66429E-06	N		lytic	3614	4	low_quality_draft	PL_bin04	93.694	2236	Low confidence	NZ_NRRR01000023-1_Chromatium_weissei_strain_DSM_5161_scaffold0024_whole_genome_shotgun_sequence	92.391	1853	High confidence	NZ_AASE01000005-1_Chlorobium_ferrooxidans_DSM_13031_ctg59_whole_genome_shotgun_sequence_CRISPR_953_spacer_92	94.737	19	1
Poison lake freshwater metagenome	ed331709-2417-4e0e-809d-1590f41c9ada_runid=0c1d3e486fe691d1363ad5708b6ea1336e0145a4_sampleid=PoisonLake_3_28_read=394707_ch=192_start_time=2022-03-30T15:28:10Z_model_version_id=2021-05-17_dna_r9.4.1_minion_96_29d8704b	2.83957E-05	N		lytic	3730	4	low_quality_draft	PL_bin04	92.961	1577	Low confidence	NZ_NRRR01000023-1_Chromatium_weissei_strain_DSM_5161_scaffold0024_whole_genome_shotgun_sequence	92.378	1863	High confidence	NZ_PDNX01000007-1_Prosthecochloris_sp-_ZM_Scaffold_1_whole_genome_shotgun_sequence_CRISPR_987_spacer_7	100	15	0	Low confidence
Poison lake freshwater metagenome	ed28facc-b6d5-454c-adba-051f1af97b0f_runid=0c1d3e486fe691d1363ad5708b6ea1336e0145a4_sampleid=PoisonLake_3_28_read=283183_ch=5_start_time=2022-03-30T05:31:46Z_model_version_id=2021-05-17_dna_r9.4.1_minion_96_29d8704b	2.66798E-06	N		lytic	3609	5	low_quality_draft	PL_bin04	92.239	2255	Low confidence	NZ_NRRR01000023-1_Chromatium_weissei_strain_DSM_5161_scaffold0024_whole_genome_shotgun_sequence	94.105	1849	High confidence	NZ_AASE01000005-1_Chlorobium_ferrooxidans_DSM_13031_ctg59_whole_genome_shotgun_sequence_CRISPR_953_spacer_92	94.737	19	1
Poison lake freshwater metagenome	ed228264-029e-4ee8-bb22-a42fa9d488b0_runid=0c1d3e486fe691d1363ad5708b6ea1336e0145a4_sampleid=PoisonLake_3_28_read=202178_ch=49_start_time=2022-03-29T20:36:47Z_model_version_id=2021-05-17_dna_r9.4.1_minion_96_29d8704b	1.01698E-06	N		lytic	3156	4	low_quality_draft	PL_bin04	92.48	2234	Low confidence	NZ_NRRR01000027-1_Chromatium_weissei_strain_DSM_5161_scaffold0029_whole_genome_shotgun_sequence	92.822	1644	High confidence	NZ_PDNX01000007-1_Prosthecochloris_sp-_ZM_Scaffold_1_whole_genome_shotgun_sequence_CRISPR_987_spacer_7	100	15	0	Low confidence
Poison lake freshwater metagenome	ecfa8d23-7816-4a68-ad4d-5a40a44249c7_runid=0c1d3e486fe691d1363ad5708b6ea1336e0145a4_sampleid=PoisonLake_3_28_read=67025_ch=314_start_time=2022-03-29T04:45:04Z_model_version_id=2021-05-17_dna_r9.4.1_minion_96_29d8704b	9.06917E-07	N		lytic	3539	5	low_quality_draft	PL_bin04	92.541	2239	Low confidence	NZ_NRRR01000023-1_Chromatium_weissei_strain_DSM_5161_scaffold0024_whole_genome_shotgun_sequence	92.668	1855	High confidence	NZ_VWXX01000010-1_Thiohalocapsa_marina_strain_DSM_19078_NODE_10_length_96776_cov_29-6679_whole_genome_shotgun_sequence_CRISPR_705_spacer_61	100	14	0	Low confidence
Poison lake freshwater metagenome	ecc4c65e-24a4-43bb-9f04-010939091369_runid=0c1d3e486fe691d1363ad5708b6ea1336e0145a4_sampleid=PoisonLake_3_28_read=357716_ch=174_start_time=2022-03-30T11:45:40Z_model_version_id=2021-05-17_dna_r9.4.1_minion_96_29d8704b	9.10519E-06	N		lytic	3525	6	low_quality_draft	PL_bin04	94.737	2242	Low confidence	NZ_NRRR01000023-1_Chromatium_weissei_strain_DSM_5161_scaffold0024_whole_genome_shotgun_sequence	94.933	1855	High confidence	NZ_PDNX01000007-1_Prosthecochloris_sp-_ZM_Scaffold_1_whole_genome_shotgun_sequence_CRISPR_987_spacer_7	100	15	0	Low confidence
Poison lake freshwater metagenome	ecbe55f6-b48d-4da0-8053-abb9a59d2e3f_runid=0c1d3e486fe691d1363ad5708b6ea1336e0145a4_sampleid=PoisonLake_3_28_read=174470_ch=437_start_time=2022-03-29T16:53:24Z_model_version_id=2021-05-17_dna_r9.4.1_minion_96_29d8704b	9.0182E-07	N		lytic	3559	4	low_quality_draft	PL_bin04	92.224	2289	Low confidence	NZ_NRRR01000023-1_Chromatium_weissei_strain_DSM_5161_scaffold0024_whole_genome_shotgun_sequence	92.88	1854	High confidence	NZ_AASE01000005-1_Chlorobium_ferrooxidans_DSM_13031_ctg59_whole_genome_shotgun_sequence_CRISPR_953_spacer_92	94.737	19	1
Poison lake freshwater metagenome	ecbc93a1-14e7-4406-be9d-69bade27f913_runid=0c1d3e486fe691d1363ad5708b6ea1336e0145a4_sampleid=PoisonLake_3_28_read=413532_ch=331_start_time=2022-03-30T16:19:38Z_model_version_id=2021-05-17_dna_r9.4.1_minion_96_29d8704b	9.24418E-07	N		lytic	3472	5	low_quality_draft	PL_bin04	88.448	2294	Low confidence	NZ_NRRR01000023-1_Chromatium_weissei_strain_DSM_5161_scaffold0024_whole_genome_shotgun_sequence	90.983	1852	High confidence	NZ_AASE01000005-1_Chlorobium_ferrooxidans_DSM_13031_ctg59_whole_genome_shotgun_sequence_CRISPR_953_spacer_92	94.737	19	1
Poison lake freshwater metagenome	ec99a48c-74a0-4c84-954a-8b284cb8472f_runid=0c1d3e486fe691d1363ad5708b6ea1336e0145a4_sampleid=PoisonLake_3_28_read=76547_ch=114_start_time=2022-03-29T10:17:53Z_model_version_id=2021-05-17_dna_r9.4.1_minion_96_29d8704b	0.000351183	N		lytic	2230	4	low_quality_draft	PL_bin04	94.017	585	Low confidence	NZ_NRRR01000023-1_Chromatium_weissei_strain_DSM_5161_scaffold0024_whole_genome_shotgun_sequence	93.995	1682	High confidence	NZ_AASE01000005-1_Chlorobium_ferrooxidans_DSM_13031_ctg59_whole_genome_shotgun_sequence_CRISPR_953_spacer_92	94.737	19	1
Poison lake freshwater metagenome	ec908596-7af9-4495-84a4-349087032029_runid=0c1d3e486fe691d1363ad5708b6ea1336e0145a4_sampleid=PoisonLake_3_28_read=287076_ch=72_start_time=2022-03-30T00:54:29Z_model_version_id=2021-05-17_dna_r9.4.1_minion_96_29d8704b	8.54832E-05	N		lytic	4055	4	low_quality_draft	PL_bin04	89.799	2284	Low confidence	NZ_NRRR01000023-1_Chromatium_weissei_strain_DSM_5161_scaffold0024_whole_genome_shotgun_sequence	89.297	1850	High confidence	NZ_SMDC01000002-1_Marichromatium_gracile_strain_DSM_203_Ga0244650_102_whole_genome_shotgun_sequence_CRISPR_695_spacer_1	94.737	19	1
Poison lake freshwater metagenome	ec892031-82f1-4284-8e65-ba2813032fcd_runid=0c1d3e486fe691d1363ad5708b6ea1336e0145a4_sampleid=PoisonLake_3_28_read=188412_ch=347_start_time=2022-03-29T22:15:38Z_model_version_id=2021-05-17_dna_r9.4.1_minion_96_29d8704b	1.85867E-05	N		lytic	3799	4	low_quality_draft	PL_bin04	91.375	2226	Low confidence	NZ_NRRR01000023-1_Chromatium_weissei_strain_DSM_5161_scaffold0024_whole_genome_shotgun_sequence	91.6	1869	High confidence	NZ_FNOW01000051-1_Allochromatium_warmingii_strain_DSM_173_whole_genome_shotgun_sequence_CRISPR_847_spacer_27	100	16	0	Low confidence
Poison lake freshwater metagenome	ec7bb130-6006-4407-8f3e-01ee7ae792a1_runid=0c1d3e486fe691d1363ad5708b6ea1336e0145a4_sampleid=PoisonLake_3_28_read=176666_ch=268_start_time=2022-03-30T17:12:18Z_model_version_id=2021-05-17_dna_r9.4.1_minion_96_29d8704b	9.1259E-07	N		lytic	3517	5	low_quality_draft	PL_bin04	86.246	1585	Low confidence	NZ_NRRR01000023-1_Chromatium_weissei_strain_DSM_5161_scaffold0024_whole_genome_shotgun_sequence	86.904	1909	High confidence	NZ_PDNX01000007-1_Prosthecochloris_sp-_ZM_Scaffold_1_whole_genome_shotgun_sequence_CRISPR_987_spacer_7	100	15	0	Low confidence
Poison lake freshwater metagenome	ec7a1166-599e-4e0c-a950-3d323b68e6d8_runid=0c1d3e486fe691d1363ad5708b6ea1336e0145a4_sampleid=PoisonLake_3_28_read=278355_ch=166_start_time=2022-03-30T06:39:23Z_model_version_id=2021-05-17_dna_r9.4.1_minion_96_29d8704b	1.04717E-06	N		lytic	3065	5	low_quality_draft									NZ_JAAXKX010000004-1_Marichromatium_bheemlicum_strain_DSM_18632_assembly_contig_4_whole_genome_shotgun_sequence_CRISPR_729_spacer_2	100	15	0	Low confidence
Poison lake freshwater metagenome	ec6ebac0-809f-4e73-9e2a-d0714f18a518_runid=0c1d3e486fe691d1363ad5708b6ea1336e0145a4_sampleid=PoisonLake_3_28_read=173474_ch=67_start_time=2022-03-30T15:16:38Z_model_version_id=2021-05-17_dna_r9.4.1_minion_96_29d8704b	1.86658E-06	N		lytic	3439	6	low_quality_draft	PL_bin04	90.439	2280	Low confidence	NZ_NRRR01000027-1_Chromatium_weissei_strain_DSM_5161_scaffold0029_whole_genome_shotgun_sequence	91.969	1656	High confidence	NZ_PDNX01000007-1_Prosthecochloris_sp-_ZM_Scaffold_1_whole_genome_shotgun_sequence_CRISPR_987_spacer_7	100	16	0	Low confidence
Poison lake freshwater metagenome	ec6477b1-db55-4b8d-b5b5-42095eb040c7_runid=0c1d3e486fe691d1363ad5708b6ea1336e0145a4_sampleid=PoisonLake_3_28_read=298244_ch=28_start_time=2022-03-30T04:42:33Z_model_version_id=2021-05-17_dna_r9.4.1_minion_96_29d8704b	9.24951E-07	N		lytic	3470	5	low_quality_draft	PL_bin04	91.648	2251	Low confidence	NZ_NRRR01000023-1_Chromatium_weissei_strain_DSM_5161_scaffold0024_whole_genome_shotgun_sequence	90.08	1875	High confidence	NZ_JAJNRA010000030-1_Halorhodospira_halochloris_strain_9851_assembly_contig_30_whole_genome_shotgun_sequence_CRISPR_333_spacer_23	100	16	0	Low confidence
Poison lake freshwater metagenome	ec5385ed-5148-4aef-a6b9-88adda589ccb_runid=0c1d3e486fe691d1363ad5708b6ea1336e0145a4_sampleid=PoisonLake_3_28_read=69299_ch=382_start_time=2022-03-29T04:08:01Z_model_version_id=2021-05-17_dna_r9.4.1_minion_96_29d8704b	6.65888E-06	N		lytic	3856	4	low_quality_draft	PL_bin04	93.786	2237	Low confidence	NZ_NRRR01000023-1_Chromatium_weissei_strain_DSM_5161_scaffold0024_whole_genome_shotgun_sequence	93.554	1846	High confidence	NZ_AASE01000005-1_Chlorobium_ferrooxidans_DSM_13031_ctg59_whole_genome_shotgun_sequence_CRISPR_953_spacer_92	95	20	1
Poison lake freshwater metagenome	ec2f81a9-ef5c-421e-9563-5a8a4a8e3efb_runid=0c1d3e486fe691d1363ad5708b6ea1336e0145a4_sampleid=PoisonLake_3_28_read=21591_ch=180_start_time=2022-03-28T23:41:24Z_model_version_id=2021-05-17_dna_r9.4.1_minion_96_29d8704b	9.98935E-07	N		lytic	3213	5	low_quality_draft	PL_bin04	89.345	2243	Low confidence	NZ_NRRR01000027-1_Chromatium_weissei_strain_DSM_5161_scaffold0029_whole_genome_shotgun_sequence	89.666	1645	High confidence	NC_019940-1_Thioflavicoccus_mobilis_8321_complete_sequence_CRISPR_631_spacer_12	100	15	0	Low confidence
Poison lake freshwater metagenome	ec292fcc-dc55-4d54-8e92-1018c56b9cf1_runid=0c1d3e486fe691d1363ad5708b6ea1336e0145a4_sampleid=PoisonLake_3_28_read=112077_ch=101_start_time=2022-03-29T11:33:27Z_model_version_id=2021-05-17_dna_r9.4.1_minion_96_29d8704b	9.35464E-07	N		lytic	3431	6	low_quality_draft	PL_bin04	91.217	2243	Low confidence	NZ_NRRR01000023-1_Chromatium_weissei_strain_DSM_5161_scaffold0024_whole_genome_shotgun_sequence	92.9	1845	High confidence	NZ_JABZEO010000015-1_Allochromatium_humboldtianum_strain_DSM_21881_assembly_contig_15_whole_genome_shotgun_sequence_CRISPR_733_spacer_49	100	17	0	Low confidence
Poison lake freshwater metagenome	ebf9da26-ad16-494f-80ee-42c643509e34_runid=0c1d3e486fe691d1363ad5708b6ea1336e0145a4_sampleid=PoisonLake_3_28_read=256071_ch=325_start_time=2022-03-30T02:48:13Z_model_version_id=2021-05-17_dna_r9.4.1_minion_96_29d8704b	2.74245E-05	N		lytic	3511	5	low_quality_draft	PL_bin04	95.31	2260	High confidence	NZ_NRRR01000023-1_Chromatium_weissei_strain_DSM_5161_scaffold0024_whole_genome_shotgun_sequence	95.584	1857	High confidence	NZ_PDNX01000007-1_Prosthecochloris_sp-_ZM_Scaffold_1_whole_genome_shotgun_sequence_CRISPR_987_spacer_7	100	15	0	Low confidence
Poison lake freshwater metagenome	ebf3cd96-1a5f-431d-841b-fb4cb98e54e4_runid=0c1d3e486fe691d1363ad5708b6ea1336e0145a4_sampleid=PoisonLake_3_28_read=97232_ch=82_start_time=2022-03-29T12:03:26Z_model_version_id=2021-05-17_dna_r9.4.1_minion_96_29d8704b	6.52826E-05	N		lytic	3589	5	low_quality_draft	PL_bin04	92.332	2243	Low confidence	NZ_NRRR01000023-1_Chromatium_weissei_strain_DSM_5161_scaffold0024_whole_genome_shotgun_sequence	92.703	1850	High confidence	NZ_AASE01000005-1_Chlorobium_ferrooxidans_DSM_13031_ctg59_whole_genome_shotgun_sequence_CRISPR_953_spacer_92	94.737	19	1
Poison lake freshwater metagenome	ebd833d9-5e32-4683-b779-5a17a0fd1021_runid=0c1d3e486fe691d1363ad5708b6ea1336e0145a4_sampleid=PoisonLake_3_28_read=40473_ch=220_start_time=2022-03-29T02:28:37Z_model_version_id=2021-05-17_dna_r9.4.1_minion_96_29d8704b	0.000281071	N		lytic	5858	9	low_quality_draft					NZ_JABX01000089-1_Thiohalocapsa_sp-_ML1_contig00099_whole_genome_shotgun_sequence	90.206	388		NZ_NRSK01000030-1_Ectothiorhodospira_mobilis_strain_DSM_237_scaffold0030_whole_genome_shotgun_sequence_CRISPR_296_spacer_7	100	16	0	Low confidence
Poison lake freshwater metagenome	ebd13aab-efda-43bf-8beb-591f4966e69e_runid=0c1d3e486fe691d1363ad5708b6ea1336e0145a4_sampleid=PoisonLake_3_28_read=4569_ch=46_start_time=2022-03-28T23:18:17Z_model_version_id=2021-05-17_dna_r9.4.1_minion_96_29d8704b	1.87202E-06	N		lytic	3429	5	low_quality_draft	PL_bin04	91.775	2237	Low confidence	NZ_NRRR01000023-1_Chromatium_weissei_strain_DSM_5161_scaffold0024_whole_genome_shotgun_sequence	93.723	1832	High confidence	NZ_PDNX01000007-1_Prosthecochloris_sp-_ZM_Scaffold_1_whole_genome_shotgun_sequence_CRISPR_987_spacer_7	100	15	0	Low confidence
Poison lake freshwater metagenome	ebcbc513-2629-4fe5-bda1-c5a5de676b65_runid=0c1d3e486fe691d1363ad5708b6ea1336e0145a4_sampleid=PoisonLake_3_28_read=87716_ch=265_start_time=2022-03-29T08:23:48Z_model_version_id=2021-05-17_dna_r9.4.1_minion_96_29d8704b	9.23354E-07	N		lytic	3476	4	low_quality_draft	PL_bin04	94.005	2252	Low confidence	NZ_NRRR01000023-1_Chromatium_weissei_strain_DSM_5161_scaffold0024_whole_genome_shotgun_sequence	92.258	1860	High confidence	NZ_PDNX01000007-1_Prosthecochloris_sp-_ZM_Scaffold_1_whole_genome_shotgun_sequence_CRISPR_987_spacer_7	100	15	0	Low confidence
Poison lake freshwater metagenome	ebb97431-8337-4d6d-acc2-121864d701e3_runid=0c1d3e486fe691d1363ad5708b6ea1336e0145a4_sampleid=PoisonLake_3_28_read=76212_ch=4_start_time=2022-03-29T05:22:20Z_model_version_id=2021-05-17_dna_r9.4.1_minion_96_29d8704b	9.24951E-07	N		lytic	3470	4	low_quality_draft	PL_bin04	92.427	2258	Low confidence	NZ_NRRR01000023-1_Chromatium_weissei_strain_DSM_5161_scaffold0024_whole_genome_shotgun_sequence	91.54	1844	High confidence	NZ_FNOW01000051-1_Allochromatium_warmingii_strain_DSM_173_whole_genome_shotgun_sequence_CRISPR_847_spacer_27	100	16	0	Low confidence
Poison lake freshwater metagenome	ebb3b09f-cfdd-4994-a368-21456adfb9c8_runid=0c1d3e486fe691d1363ad5708b6ea1336e0145a4_sampleid=PoisonLake_3_28_read=197524_ch=32_start_time=2022-03-29T19:37:53Z_model_version_id=2021-05-17_dna_r9.4.1_minion_96_29d8704b	1.83983E-06	N		lytic	3489	4	low_quality_draft	PL_bin04	90.096	2282	Low confidence	NZ_NRRR01000023-1_Chromatium_weissei_strain_DSM_5161_scaffold0024_whole_genome_shotgun_sequence	92.045	1848	High confidence	NC_018012-1_Thiocystis_violascens_DSM_198_complete_sequence_CRISPR_624_spacer_29	100	16	0	Low confidence
Poison lake freshwater metagenome	ebacad47-8aca-43b9-b2e7-4f85711f9b4c_runid=0c1d3e486fe691d1363ad5708b6ea1336e0145a4_sampleid=PoisonLake_3_28_read=146845_ch=395_start_time=2022-03-29T13:07:31Z_model_version_id=2021-05-17_dna_r9.4.1_minion_96_29d8704b	9.27088E-07	N		lytic	3462	4	low_quality_draft	PL_bin04	89.551	2249	Low confidence	NZ_NRRR01000023-1_Chromatium_weissei_strain_DSM_5161_scaffold0024_whole_genome_shotgun_sequence	92.477	1861	High confidence	NZ_PDNX01000007-1_Prosthecochloris_sp-_ZM_Scaffold_1_whole_genome_shotgun_sequence_CRISPR_987_spacer_7	100	15	0	Low confidence
Poison lake freshwater metagenome	eba82dde-5b43-4002-851e-f4f2d11300b9_runid=0c1d3e486fe691d1363ad5708b6ea1336e0145a4_sampleid=PoisonLake_3_28_read=26049_ch=412_start_time=2022-03-29T01:09:11Z_model_version_id=2021-05-17_dna_r9.4.1_minion_96_29d8704b	0.000175994	N		lytic	4158	7	low_quality_draft	PL_bin04	94.442	2231	Low confidence	NZ_NRRR01000023-1_Chromatium_weissei_strain_DSM_5161_scaffold0024_whole_genome_shotgun_sequence	95.133	1849	High confidence	NZ_PDNX01000007-1_Prosthecochloris_sp-_ZM_Scaffold_1_whole_genome_shotgun_sequence_CRISPR_987_spacer_7	100	15	0	Low confidence
Poison lake freshwater metagenome	eb8f7d24-c7b0-4130-9f34-a0165903ebe5_runid=0c1d3e486fe691d1363ad5708b6ea1336e0145a4_sampleid=PoisonLake_3_28_read=34857_ch=501_start_time=2022-03-29T02:03:48Z_model_version_id=2021-05-17_dna_r9.4.1_minion_96_29d8704b	0.000457186	N		lytic	3461	4	low_quality_draft	PL_bin04	96.075	2242	High confidence	NZ_NRRR01000027-1_Chromatium_weissei_strain_DSM_5161_scaffold0029_whole_genome_shotgun_sequence	96.44	1629	High confidence	NZ_PDNX01000007-1_Prosthecochloris_sp-_ZM_Scaffold_1_whole_genome_shotgun_sequence_CRISPR_987_spacer_7	100	14	0	Low confidence
Poison lake freshwater metagenome	eb833b67-dd6b-4063-ab59-4b35b906be59_runid=0c1d3e486fe691d1363ad5708b6ea1336e0145a4_sampleid=PoisonLake_3_28_read=162063_ch=372_start_time=2022-03-29T14:19:08Z_model_version_id=2021-05-17_dna_r9.4.1_minion_96_29d8704b	0.000114844	N		lytic	3717	5	low_quality_draft	PL_bin04	92.39	2247	Low confidence	NZ_NRRR01000023-1_Chromatium_weissei_strain_DSM_5161_scaffold0024_whole_genome_shotgun_sequence	91.229	1847	High confidence	NZ_JAKEDQ010000002-1_Marichromatium_gracile_strain_HOL-1_assembly_contig_2_whole_genome_shotgun_sequence_CRISPR_838_spacer_11	95	20	1
Poison lake freshwater metagenome	eb7bf7b2-0476-43a0-b81e-bd5d717ea9ef_runid=0c1d3e486fe691d1363ad5708b6ea1336e0145a4_sampleid=PoisonLake_3_28_read=349422_ch=72_start_time=2022-03-30T07:23:33Z_model_version_id=2021-05-17_dna_r9.4.1_minion_96_29d8704b	9.19386E-07	N		lytic	3491	4	low_quality_draft	PL_bin04	91.817	2273	Low confidence	NZ_NRRR01000023-1_Chromatium_weissei_strain_DSM_5161_scaffold0024_whole_genome_shotgun_sequence	91.237	1860	High confidence	NZ_VWXX01000010-1_Thiohalocapsa_marina_strain_DSM_19078_NODE_10_length_96776_cov_29-6679_whole_genome_shotgun_sequence_CRISPR_705_spacer_40	100	16	0	Low confidence
Poison lake freshwater metagenome	eb79fcf5-2a38-49c8-b370-28f2293bff21_runid=0c1d3e486fe691d1363ad5708b6ea1336e0145a4_sampleid=PoisonLake_3_28_read=158041_ch=458_start_time=2022-03-29T15:39:48Z_model_version_id=2021-05-17_dna_r9.4.1_minion_96_29d8704b	5.51632E-06	N		lytic	3491	4	low_quality_draft	PL_bin04	94.706	2248	Low confidence	NZ_NRRR01000023-1_Chromatium_weissei_strain_DSM_5161_scaffold0024_whole_genome_shotgun_sequence	92.896	1858	High confidence	NZ_VWXX01000010-1_Thiohalocapsa_marina_strain_DSM_19078_NODE_10_length_96776_cov_29-6679_whole_genome_shotgun_sequence_CRISPR_705_spacer_40	100	16	0	Low confidence
Poison lake freshwater metagenome	eb7813cc-4801-46cb-8a0f-50ec8b577ebd_runid=0c1d3e486fe691d1363ad5708b6ea1336e0145a4_sampleid=PoisonLake_3_28_read=85804_ch=499_start_time=2022-03-29T08:04:56Z_model_version_id=2021-05-17_dna_r9.4.1_minion_96_29d8704b	9.37377E-07	N		lytic	3424	4	low_quality_draft	PL_bin04	91.171	2254	Low confidence	NZ_NRRR01000023-1_Chromatium_weissei_strain_DSM_5161_scaffold0024_whole_genome_shotgun_sequence	93.33	1844	High confidence	NZ_PDNX01000007-1_Prosthecochloris_sp-_ZM_Scaffold_1_whole_genome_shotgun_sequence_CRISPR_987_spacer_7	100	15	0	Low confidence
Poison lake freshwater metagenome	eb6988da-e7da-483d-8cce-b04ce10f0a1b_runid=0c1d3e486fe691d1363ad5708b6ea1336e0145a4_sampleid=PoisonLake_3_28_read=148989_ch=83_start_time=2022-03-29T11:53:40Z_model_version_id=2021-05-17_dna_r9.4.1_minion_96_29d8704b	9.09229E-07	N		lytic	3530	5	low_quality_draft	PL_bin04	87.05	1807	Low confidence	NZ_NRRR01000023-1_Chromatium_weissei_strain_DSM_5161_scaffold0024_whole_genome_shotgun_sequence	93.814	1859	High confidence	NZ_NRRQ01000061-1_Chromatium_okenii_strain_DSM_169_scaffold0061_whole_genome_shotgun_sequence_CRISPR_768_spacer_47	100	15	0	Low confidence
Poison lake freshwater metagenome	eb40846f-d3ba-42b3-8f60-8b1cae0bed3a_runid=0c1d3e486fe691d1363ad5708b6ea1336e0145a4_sampleid=PoisonLake_3_28_read=120129_ch=260_start_time=2022-03-29T11:02:46Z_model_version_id=2021-05-17_dna_r9.4.1_minion_96_29d8704b	2.74167E-06	N		lytic	3512	4	low_quality_draft	PL_bin04	93.524	2270	Low confidence	NZ_NRRR01000023-1_Chromatium_weissei_strain_DSM_5161_scaffold0024_whole_genome_shotgun_sequence	91.872	1870	High confidence	NZ_AASE01000005-1_Chlorobium_ferrooxidans_DSM_13031_ctg59_whole_genome_shotgun_sequence_CRISPR_953_spacer_92	94.737	19	1
Poison lake freshwater metagenome	eb3e19ed-f939-4304-9204-73efbcc52592_runid=0c1d3e486fe691d1363ad5708b6ea1336e0145a4_sampleid=PoisonLake_3_28_read=229033_ch=91_start_time=2022-03-29T20:16:05Z_model_version_id=2021-05-17_dna_r9.4.1_minion_96_29d8704b	9.12849E-07	N		lytic	3516	4	low_quality_draft	PL_bin04	91.977	2281	Low confidence	NZ_NRRR01000023-1_Chromatium_weissei_strain_DSM_5161_scaffold0024_whole_genome_shotgun_sequence	91.617	1849	High confidence	NZ_JABX01000018-1_Thiohalocapsa_sp-_ML1_contig00018_whole_genome_shotgun_sequence_CRISPR_645_spacer_10	100	16	0	Low confidence
Poison lake freshwater metagenome	eb38d75b-9a2a-4d63-9dd6-0ec81b7e390d_runid=0c1d3e486fe691d1363ad5708b6ea1336e0145a4_sampleid=PoisonLake_3_28_read=174413_ch=132_start_time=2022-03-29T20:18:32Z_model_version_id=2021-05-17_dna_r9.4.1_minion_96_29d8704b	9.1259E-07	N		lytic	3517	4	low_quality_draft	PL_bin04	91.394	2289	Low confidence	NZ_NRRR01000023-1_Chromatium_weissei_strain_DSM_5161_scaffold0024_whole_genome_shotgun_sequence	93.534	1856	High confidence	NZ_PDNX01000007-1_Prosthecochloris_sp-_ZM_Scaffold_1_whole_genome_shotgun_sequence_CRISPR_987_spacer_7	100	15	0	Low confidence
Poison lake freshwater metagenome	eb2f4819-2f38-43f0-a837-070230dca915_runid=0c1d3e486fe691d1363ad5708b6ea1336e0145a4_sampleid=PoisonLake_3_28_read=92667_ch=400_start_time=2022-03-29T08:00:53Z_model_version_id=2021-05-17_dna_r9.4.1_minion_96_29d8704b	9.02327E-07	N		lytic	3557	4	low_quality_draft	PL_bin04	90.601	2298	Low confidence	NZ_NRRR01000027-1_Chromatium_weissei_strain_DSM_5161_scaffold0029_whole_genome_shotgun_sequence	91.219	1674	High confidence	NZ_PDNX01000007-1_Prosthecochloris_sp-_ZM_Scaffold_1_whole_genome_shotgun_sequence_CRISPR_987_spacer_7	100	14	0	Low confidence
Poison lake freshwater metagenome	eb2cf0cf-5f50-4c7b-be7a-6b02ac4963d4_runid=0c1d3e486fe691d1363ad5708b6ea1336e0145a4_sampleid=PoisonLake_3_28_read=171910_ch=473_start_time=2022-03-29T15:24:19Z_model_version_id=2021-05-17_dna_r9.4.1_minion_96_29d8704b	1.74386E-06	N		lytic	3681	6	low_quality_draft	PL_bin04	92.835	2275	Low confidence	NZ_NRRR01000023-1_Chromatium_weissei_strain_DSM_5161_scaffold0024_whole_genome_shotgun_sequence	95.318	1837	High confidence	NZ_AFHI01000014-1_Rheinheimera_sp-_A13L_DRAFT__contig00021_whole_genome_shotgun_sequence_CRISPR_611_spacer_160	100	16	0	Low confidence
Poison lake freshwater metagenome	eb224dc6-ec4f-4c45-967e-fedb898c4417_runid=0c1d3e486fe691d1363ad5708b6ea1336e0145a4_sampleid=PoisonLake_3_28_read=132936_ch=346_start_time=2022-03-29T15:38:00Z_model_version_id=2021-05-17_dna_r9.4.1_minion_96_29d8704b	0.000114432	N		lytic	4095	7	low_quality_draft	PL_bin04	95.053	2264	High confidence	NZ_NRRR01000027-1_Chromatium_weissei_strain_DSM_5161_scaffold0029_whole_genome_shotgun_sequence	96.017	1632	High confidence	NZ_PDNX01000007-1_Prosthecochloris_sp-_ZM_Scaffold_1_whole_genome_shotgun_sequence_CRISPR_987_spacer_7	100	15	0	Low confidence
Poison lake freshwater metagenome	eb12ebc1-806a-4e22-a8f9-bc06578b1d5c_runid=0c1d3e486fe691d1363ad5708b6ea1336e0145a4_sampleid=PoisonLake_3_28_read=156535_ch=173_start_time=2022-03-29T14:38:38Z_model_version_id=2021-05-17_dna_r9.4.1_minion_96_29d8704b	3.68071E-06	N		lytic	3488	9	low_quality_draft	PL_bin04	94.844	2250	Low confidence	NZ_NRRR01000023-1_Chromatium_weissei_strain_DSM_5161_scaffold0024_whole_genome_shotgun_sequence	94.025	1841	High confidence	NZ_WHIW01000005-1_Alkalilimnicola_sp-_S0819_S0819_contig_5_whole_genome_shotgun_sequence_CRISPR_266_spacer_52	100	16	0	Low confidence
Poison lake freshwater metagenome	eb08c312-f736-40cd-8468-64fefebcfdfa_runid=0c1d3e486fe691d1363ad5708b6ea1336e0145a4_sampleid=PoisonLake_3_28_read=6252_ch=150_start_time=2022-03-28T23:24:50Z_model_version_id=2021-05-17_dna_r9.4.1_minion_96_29d8704b	6.77484E-06	N		lytic	3790	4	low_quality_draft	PL_bin04	91.637	2272	Low confidence	NZ_NRRR01000023-1_Chromatium_weissei_strain_DSM_5161_scaffold0024_whole_genome_shotgun_sequence	90.463	1835	High confidence	NZ_BAFK01000032-1_Rheinheimera_nanhaiensis_E407-8_whole_genome_shotgun_sequence_CRISPR_628_spacer_57	100	15	0	Low confidence
Poison lake freshwater metagenome	eb08b184-70ad-4df3-9c31-39aa27dc115f_runid=0c1d3e486fe691d1363ad5708b6ea1336e0145a4_sampleid=PoisonLake_3_28_read=112133_ch=316_start_time=2022-03-30T01:37:17Z_model_version_id=2021-05-17_dna_r9.4.1_minion_96_29d8704b	2.75974E-06	N		lytic	3489	6	low_quality_draft	PL_bin04	92.867	2257	Low confidence	NZ_NRRR01000023-1_Chromatium_weissei_strain_DSM_5161_scaffold0024_whole_genome_shotgun_sequence	92.337	1853	High confidence	NZ_AASE01000005-1_Chlorobium_ferrooxidans_DSM_13031_ctg59_whole_genome_shotgun_sequence_CRISPR_953_spacer_92	94.737	19	1
Poison lake freshwater metagenome	eaeb5c88-71d7-4b2b-8c33-945e312a65f6_runid=0c1d3e486fe691d1363ad5708b6ea1336e0145a4_sampleid=PoisonLake_3_28_read=194850_ch=509_start_time=2022-03-29T19:04:01Z_model_version_id=2021-05-17_dna_r9.4.1_minion_96_29d8704b	6.44494E-06	N		lytic	3486	5	low_quality_draft	PL_bin04	93.476	2238	Low confidence	NZ_NRRR01000023-1_Chromatium_weissei_strain_DSM_5161_scaffold0024_whole_genome_shotgun_sequence	94.646	1849	High confidence	NZ_CP020370-1_Candidatus_Thiodictyon_syntrophicum_strain_Cad16T_chromosome_complete_genome_CRISPR_667_spacer_5	94.737	19	1
Poison lake freshwater metagenome	eade3664-294f-464a-9d2c-55b97de9703c_runid=0c1d3e486fe691d1363ad5708b6ea1336e0145a4_sampleid=PoisonLake_3_28_read=126453_ch=139_start_time=2022-03-29T11:29:14Z_model_version_id=2021-05-17_dna_r9.4.1_minion_96_29d8704b	0.000487689	N		lytic	2310	4	low_quality_draft					NZ_JABX01000001-1_Thiohalocapsa_sp-_ML1_contig00001_whole_genome_shotgun_sequence	93.043	345		NZ_JAAXKX010000001-1_Marichromatium_bheemlicum_strain_DSM_18632_assembly_contig_1_whole_genome_shotgun_sequence_CRISPR_725_spacer_13	100	15	0	Low confidence
Poison lake freshwater metagenome	eada9d69-7bd7-456b-b72a-b56bf7b9a8fe_runid=0c1d3e486fe691d1363ad5708b6ea1336e0145a4_sampleid=PoisonLake_3_28_read=322173_ch=124_start_time=2022-03-30T13:21:17Z_model_version_id=2021-05-17_dna_r9.4.1_minion_96_29d8704b	0.00015914	N		lytic	4195	6	low_quality_draft	PL_bin04	93.078	2268	Low confidence	NZ_NRRR01000023-1_Chromatium_weissei_strain_DSM_5161_scaffold0024_whole_genome_shotgun_sequence	91.452	1860	High confidence	NZ_AASE01000005-1_Chlorobium_ferrooxidans_DSM_13031_ctg59_whole_genome_shotgun_sequence_CRISPR_953_spacer_92	94.737	19	1
Poison lake freshwater metagenome	eac80a34-3efd-4cbd-a485-3eb07c6dcd21_runid=0c1d3e486fe691d1363ad5708b6ea1336e0145a4_sampleid=PoisonLake_3_28_read=23028_ch=398_start_time=2022-03-29T00:56:15Z_model_version_id=2021-05-17_dna_r9.4.1_minion_96_29d8704b	1.84884E-06	N		lytic	3472	7	low_quality_draft	PL_bin04	93.781	2251	Low confidence	NZ_NRRR01000023-1_Chromatium_weissei_strain_DSM_5161_scaffold0024_whole_genome_shotgun_sequence	95.48	1814	High confidence	NZ_AASE01000005-1_Chlorobium_ferrooxidans_DSM_13031_ctg59_whole_genome_shotgun_sequence_CRISPR_953_spacer_92	91.667	24	2
Poison lake freshwater metagenome	eaace532-33ec-4971-b3ec-b7e03ec13726_runid=0c1d3e486fe691d1363ad5708b6ea1336e0145a4_sampleid=PoisonLake_3_28_read=108187_ch=146_start_time=2022-03-29T09:03:05Z_model_version_id=2021-05-17_dna_r9.4.1_minion_96_29d8704b	9.93677E-06	N		lytic	3553	4	low_quality_draft	PL_bin04	93.623	2258	Low confidence	NZ_NRRR01000023-1_Chromatium_weissei_strain_DSM_5161_scaffold0024_whole_genome_shotgun_sequence	93.419	1869	High confidence	NZ_PDNX01000007-1_Prosthecochloris_sp-_ZM_Scaffold_1_whole_genome_shotgun_sequence_CRISPR_987_spacer_7	100	16	0	Low confidence
Poison lake freshwater metagenome	eaa5285b-db3f-4a2f-9c5e-970d184133f1_runid=0c1d3e486fe691d1363ad5708b6ea1336e0145a4_sampleid=PoisonLake_3_28_read=125035_ch=275_start_time=2022-03-29T13:07:46Z_model_version_id=2021-05-17_dna_r9.4.1_minion_96_29d8704b	2.62624E-05	N		lytic	4033	5	low_quality_draft	PL_bin04	94.73	2258	Low confidence	NZ_NRRR01000023-1_Chromatium_weissei_strain_DSM_5161_scaffold0024_whole_genome_shotgun_sequence	94.7	1849	High confidence	NC_013889-1_Thioalkalivibrio_sp-_K90mix_complete_sequence_CRISPR_167_spacer_72	100	16	0	Low confidence
Poison lake freshwater metagenome	ea84aefa-f4f9-4d13-a6bd-9e954a6c75fd_runid=0c1d3e486fe691d1363ad5708b6ea1336e0145a4_sampleid=PoisonLake_3_28_read=142843_ch=247_start_time=2022-03-29T15:31:59Z_model_version_id=2021-05-17_dna_r9.4.1_minion_96_29d8704b	0.000478617	N		lytic	7115	8	low_quality_draft	PL_bin01	92.02	5326	Low confidence	NZ_JABX01000060-1_Thiohalocapsa_sp-_ML1_contig00061_whole_genome_shotgun_sequence	91.944	5325	High confidence	NZ_CP020370-1_Candidatus_Thiodictyon_syntrophicum_strain_Cad16T_chromosome_complete_genome_CRISPR_665_spacer_64	100	18	0	Low confidence
Poison lake freshwater metagenome	ea81070c-5a0c-4c7c-8c9f-73b318db1fcc_runid=0c1d3e486fe691d1363ad5708b6ea1336e0145a4_sampleid=PoisonLake_3_28_read=135926_ch=187_start_time=2022-03-29T14:05:42Z_model_version_id=2021-05-17_dna_r9.4.1_minion_96_29d8704b	4.58511E-06	N		lytic	3500	6	low_quality_draft	PL_bin04	94.26	2265	Low confidence	NZ_NRRR01000023-1_Chromatium_weissei_strain_DSM_5161_scaffold0024_whole_genome_shotgun_sequence	95.094	1855	High confidence	NZ_AASE01000005-1_Chlorobium_ferrooxidans_DSM_13031_ctg59_whole_genome_shotgun_sequence_CRISPR_953_spacer_92	95	20	1
Poison lake freshwater metagenome	ea6eee08-512a-4eea-ac02-f5d77c1ef34c_runid=0c1d3e486fe691d1363ad5708b6ea1336e0145a4_sampleid=PoisonLake_3_28_read=66807_ch=77_start_time=2022-03-29T05:39:15Z_model_version_id=2021-05-17_dna_r9.4.1_minion_96_29d8704b	9.44549E-07	N		lytic	3398	4	low_quality_draft	PL_bin04	93.004	2244	Low confidence	NZ_NRRR01000023-1_Chromatium_weissei_strain_DSM_5161_scaffold0024_whole_genome_shotgun_sequence	91.549	1846	High confidence	NZ_PDNX01000007-1_Prosthecochloris_sp-_ZM_Scaffold_1_whole_genome_shotgun_sequence_CRISPR_987_spacer_7	100	15	0	Low confidence
Poison lake freshwater metagenome	ea6b5701-fa93-4c3c-80a4-8794702e7b97_runid=0c1d3e486fe691d1363ad5708b6ea1336e0145a4_sampleid=PoisonLake_3_28_read=103720_ch=331_start_time=2022-03-29T08:05:01Z_model_version_id=2021-05-17_dna_r9.4.1_minion_96_29d8704b	9.17809E-07	N		lytic	3497	5	low_quality_draft	PL_bin04	93.458	2247	Low confidence	NZ_NRRR01000023-1_Chromatium_weissei_strain_DSM_5161_scaffold0024_whole_genome_shotgun_sequence	93.848	1853	High confidence	NZ_VWXX01000010-1_Thiohalocapsa_marina_strain_DSM_19078_NODE_10_length_96776_cov_29-6679_whole_genome_shotgun_sequence_CRISPR_705_spacer_40	100	16	0	Low confidence
Poison lake freshwater metagenome	ea62dccf-0270-49dd-a4bf-d1cd1c01c187_runid=0c1d3e486fe691d1363ad5708b6ea1336e0145a4_sampleid=PoisonLake_3_28_read=156066_ch=134_start_time=2022-03-29T14:37:46Z_model_version_id=2021-05-17_dna_r9.4.1_minion_96_29d8704b	8.61632E-07	N		lytic	3725	4	low_quality_draft	PL_bin04	90.179	2240	Low confidence	NZ_NRRR01000027-1_Chromatium_weissei_strain_DSM_5161_scaffold0029_whole_genome_shotgun_sequence	92.303	1650	High confidence	NZ_AASE01000005-1_Chlorobium_ferrooxidans_DSM_13031_ctg59_whole_genome_shotgun_sequence_CRISPR_953_spacer_92	91.667	24	2
Poison lake freshwater metagenome	ea5ce99b-7a47-4fb9-b02b-6c22955cca5b_runid=0c1d3e486fe691d1363ad5708b6ea1336e0145a4_sampleid=PoisonLake_3_28_read=237220_ch=23_start_time=2022-03-29T22:32:28Z_model_version_id=2021-05-17_dna_r9.4.1_minion_96_29d8704b	2.05413E-05	N		lytic	3750	6	low_quality_draft	PL_bin04	91.231	2258	Low confidence	NZ_NRRR01000023-1_Chromatium_weissei_strain_DSM_5161_scaffold0024_whole_genome_shotgun_sequence	91.384	1857	High confidence	NZ_PDNX01000007-1_Prosthecochloris_sp-_ZM_Scaffold_1_whole_genome_shotgun_sequence_CRISPR_987_spacer_7	100	15	0	Low confidence
Poison lake freshwater metagenome	ea51599c-9ba2-429d-ad77-57e5afab481f_runid=0c1d3e486fe691d1363ad5708b6ea1336e0145a4_sampleid=PoisonLake_3_28_read=309771_ch=214_start_time=2022-03-30T08:53:33Z_model_version_id=2021-05-17_dna_r9.4.1_minion_96_29d8704b	9.11036E-07	N		lytic	3523	4	low_quality_draft	PL_bin04	92.781	2258	Low confidence	NZ_NRRR01000023-1_Chromatium_weissei_strain_DSM_5161_scaffold0024_whole_genome_shotgun_sequence	92.973	1850	High confidence	NZ_AGBG01000093-1_Ectothiorhodospira_sp-_PHS-1_contig093_whole_genome_shotgun_sequence_CRISPR_172_spacer_2	100	16	0	Low confidence
Poison lake freshwater metagenome	ea48957e-dc29-4bb1-85c9-23af1dbc4b96_runid=0c1d3e486fe691d1363ad5708b6ea1336e0145a4_sampleid=PoisonLake_3_28_read=270735_ch=86_start_time=2022-03-29T23:04:33Z_model_version_id=2021-05-17_dna_r9.4.1_minion_96_29d8704b	4.34648E-05	N		lytic	3766	4	low_quality_draft	PL_bin04	92.804	2265	Low confidence	NZ_NRRR01000023-1_Chromatium_weissei_strain_DSM_5161_scaffold0024_whole_genome_shotgun_sequence	91.739	1852	High confidence	NZ_PDNX01000007-1_Prosthecochloris_sp-_ZM_Scaffold_1_whole_genome_shotgun_sequence_CRISPR_987_spacer_7	100	15	0	Low confidence
Poison lake freshwater metagenome	ea3db855-174d-40eb-9ac7-37e24c7d108c_runid=0c1d3e486fe691d1363ad5708b6ea1336e0145a4_sampleid=PoisonLake_3_28_read=53892_ch=370_start_time=2022-03-29T04:15:37Z_model_version_id=2021-05-17_dna_r9.4.1_minion_96_29d8704b	7.38258E-06	N		lytic	3478	4	low_quality_draft	PL_bin04	94.024	2259	Low confidence	NZ_NRRR01000023-1_Chromatium_weissei_strain_DSM_5161_scaffold0024_whole_genome_shotgun_sequence	94.079	1841	High confidence	NZ_PDNX01000007-1_Prosthecochloris_sp-_ZM_Scaffold_1_whole_genome_shotgun_sequence_CRISPR_987_spacer_7	100	15	0	Low confidence
Poison lake freshwater metagenome	ea3b4fc5-3aca-405b-8bae-155e4f361ab8_runid=0c1d3e486fe691d1363ad5708b6ea1336e0145a4_sampleid=PoisonLake_3_28_read=102210_ch=431_start_time=2022-03-29T22:48:39Z_model_version_id=2021-05-17_dna_r9.4.1_minion_96_29d8704b	7.06198E-05	N		lytic	3545	6	low_quality_draft	PL_bin04	90.434	2279	Low confidence	NZ_NRRR01000023-1_Chromatium_weissei_strain_DSM_5161_scaffold0024_whole_genome_shotgun_sequence	91.229	1847	High confidence	NZ_SRIO01000066-1_Candidatus_Macondimonas_diazotrophica_strain_KTK01_NODE_66_length_1129_cov_6-65922_whole_genome_shotgun_sequence_CRISPR_258_spacer_9	100	15	0	Low confidence
Poison lake freshwater metagenome	ea38b253-e182-49c3-897e-712976bc74a0_runid=0c1d3e486fe691d1363ad5708b6ea1336e0145a4_sampleid=PoisonLake_3_28_read=29788_ch=8_start_time=2022-03-29T00:52:41Z_model_version_id=2021-05-17_dna_r9.4.1_minion_96_29d8704b	2.74245E-06	N		lytic	3511	6	low_quality_draft	PL_bin04	94.739	2243	Low confidence	NZ_NRRR01000023-1_Chromatium_weissei_strain_DSM_5161_scaffold0024_whole_genome_shotgun_sequence	96.419	1843	High confidence	NZ_AASE01000005-1_Chlorobium_ferrooxidans_DSM_13031_ctg59_whole_genome_shotgun_sequence_CRISPR_953_spacer_92	94.737	19	1
Poison lake freshwater metagenome	ea2d99bb-f636-4f29-8405-780369742b03_runid=0c1d3e486fe691d1363ad5708b6ea1336e0145a4_sampleid=PoisonLake_3_28_read=156600_ch=51_start_time=2022-03-29T17:43:59Z_model_version_id=2021-05-17_dna_r9.4.1_minion_96_29d8704b	9.25217E-07	N		lytic	3469	4	low_quality_draft	PL_bin04	89.198	2268	Low confidence	NZ_NRRR01000023-1_Chromatium_weissei_strain_DSM_5161_scaffold0024_whole_genome_shotgun_sequence	88.122	1869	High confidence	NZ_AASE01000005-1_Chlorobium_ferrooxidans_DSM_13031_ctg59_whole_genome_shotgun_sequence_CRISPR_953_spacer_92	95	20	1
Poison lake freshwater metagenome	ea2c42ac-f4aa-4f5f-9289-a729d9c0c5a3_runid=0c1d3e486fe691d1363ad5708b6ea1336e0145a4_sampleid=PoisonLake_3_28_read=111072_ch=93_start_time=2022-03-29T07:35:41Z_model_version_id=2021-05-17_dna_r9.4.1_minion_96_29d8704b	0.000464337	N		lytic	3463	6	low_quality_draft	PL_bin04	96.414	2231	High confidence	NZ_NRRR01000023-1_Chromatium_weissei_strain_DSM_5161_scaffold0024_whole_genome_shotgun_sequence	96.12	1830	High confidence	NZ_PDNX01000007-1_Prosthecochloris_sp-_ZM_Scaffold_1_whole_genome_shotgun_sequence_CRISPR_987_spacer_7	100	15	0	Low confidence
Poison lake freshwater metagenome	ea2369d3-50d0-4aa3-b04a-be1f877a3d15_runid=0c1d3e486fe691d1363ad5708b6ea1336e0145a4_sampleid=PoisonLake_3_28_read=181799_ch=136_start_time=2022-03-29T17:27:27Z_model_version_id=2021-05-17_dna_r9.4.1_minion_96_29d8704b	1.68482E-05	N		lytic	3429	4	low_quality_draft	PL_bin04	95.537	2218	High confidence	NZ_NRRR01000023-1_Chromatium_weissei_strain_DSM_5161_scaffold0024_whole_genome_shotgun_sequence	93.478	1840	High confidence	NZ_PDNX01000007-1_Prosthecochloris_sp-_ZM_Scaffold_1_whole_genome_shotgun_sequence_CRISPR_987_spacer_7	100	15	0	Low confidence
Poison lake freshwater metagenome	ea17641c-3d46-4cbd-805f-f77fc2753649_runid=0c1d3e486fe691d1363ad5708b6ea1336e0145a4_sampleid=PoisonLake_3_28_read=176055_ch=406_start_time=2022-03-29T17:41:20Z_model_version_id=2021-05-17_dna_r9.4.1_minion_96_29d8704b	8.61863E-07	N		lytic	3724	6	low_quality_draft	PL_bin04	92.949	2255	Low confidence	NZ_NRRR01000023-1_Chromatium_weissei_strain_DSM_5161_scaffold0024_whole_genome_shotgun_sequence	92.811	1864	High confidence	NZ_PDNX01000007-1_Prosthecochloris_sp-_ZM_Scaffold_1_whole_genome_shotgun_sequence_CRISPR_987_spacer_7	100	15	0	Low confidence
Poison lake freshwater metagenome	ea08b848-7a55-4ac2-973b-c7ef1874e614_runid=0c1d3e486fe691d1363ad5708b6ea1336e0145a4_sampleid=PoisonLake_3_28_read=8463_ch=151_start_time=2022-03-28T23:34:37Z_model_version_id=2021-05-17_dna_r9.4.1_minion_96_29d8704b	1.8499E-06	N		lytic	3470	4	low_quality_draft	PL_bin04	94.683	2238	Low confidence	NZ_NRRR01000023-1_Chromatium_weissei_strain_DSM_5161_scaffold0024_whole_genome_shotgun_sequence	92.885	1827	High confidence	NZ_AASE01000005-1_Chlorobium_ferrooxidans_DSM_13031_ctg59_whole_genome_shotgun_sequence_CRISPR_953_spacer_92	94.737	19	1
Poison lake freshwater metagenome	e9fe0f50-5a95-4ca4-9591-820eed16ae43_runid=0c1d3e486fe691d1363ad5708b6ea1336e0145a4_sampleid=PoisonLake_3_28_read=48693_ch=285_start_time=2022-03-29T03:16:58Z_model_version_id=2021-05-17_dna_r9.4.1_minion_96_29d8704b	9.26285E-07	N		lytic	3465	4	low_quality_draft	PL_bin04	89.192	2276	Low confidence	NZ_NRRR01000023-1_Chromatium_weissei_strain_DSM_5161_scaffold0024_whole_genome_shotgun_sequence	88.746	1866	High confidence	NZ_NRRS01000031-1_Rhabdochromatium_marinum_strain_DSM_5261_scaffold0031_whole_genome_shotgun_sequence_CRISPR_777_spacer_16	100	16	0	Low confidence
Poison lake freshwater metagenome	e9f2508a-ef1e-46ad-b993-d91415c4506d_runid=0c1d3e486fe691d1363ad5708b6ea1336e0145a4_sampleid=PoisonLake_3_28_read=336706_ch=198_start_time=2022-03-30T08:24:11Z_model_version_id=2021-05-17_dna_r9.4.1_minion_96_29d8704b	9.15976E-07	N		lytic	3504	6	low_quality_draft	PL_bin04	91.95	2261	Low confidence	NZ_NRRR01000023-1_Chromatium_weissei_strain_DSM_5161_scaffold0024_whole_genome_shotgun_sequence	93.204	1854	High confidence	NZ_PDNX01000007-1_Prosthecochloris_sp-_ZM_Scaffold_1_whole_genome_shotgun_sequence_CRISPR_987_spacer_7	100	15	0	Low confidence
Poison lake freshwater metagenome	e9ecbcef-87e5-4645-bc78-b34dad2f716a_runid=0c1d3e486fe691d1363ad5708b6ea1336e0145a4_sampleid=PoisonLake_3_28_read=103370_ch=500_start_time=2022-03-29T09:47:17Z_model_version_id=2021-05-17_dna_r9.4.1_minion_96_29d8704b	4.64349E-06	N		lytic	3456	5	low_quality_draft	PL_bin04	94.204	2243	Low confidence	NZ_NRRR01000023-1_Chromatium_weissei_strain_DSM_5161_scaffold0024_whole_genome_shotgun_sequence	92.382	1851	High confidence	NZ_PDNX01000007-1_Prosthecochloris_sp-_ZM_Scaffold_1_whole_genome_shotgun_sequence_CRISPR_987_spacer_7	100	15	0	Low confidence
Poison lake freshwater metagenome	e9e544aa-2273-457a-9596-5d7705f48ab8_runid=0c1d3e486fe691d1363ad5708b6ea1336e0145a4_sampleid=PoisonLake_3_28_read=157652_ch=211_start_time=2022-03-29T13:33:21Z_model_version_id=2021-05-17_dna_r9.4.1_minion_96_29d8704b	9.24418E-07	N		lytic	3472	5	low_quality_draft	PL_bin04	91.923	2278	Low confidence	NZ_NRRR01000027-1_Chromatium_weissei_strain_DSM_5161_scaffold0029_whole_genome_shotgun_sequence	92.732	1651	High confidence	NZ_AASE01000005-1_Chlorobium_ferrooxidans_DSM_13031_ctg59_whole_genome_shotgun_sequence_CRISPR_953_spacer_92	94.737	19	1
Poison lake freshwater metagenome	e9e255c2-3b6d-4bfe-91c4-8cdc701d8bdc_runid=0c1d3e486fe691d1363ad5708b6ea1336e0145a4_sampleid=PoisonLake_3_28_read=103690_ch=478_start_time=2022-03-29T09:07:03Z_model_version_id=2021-05-17_dna_r9.4.1_minion_96_29d8704b	9.0182E-07	N		lytic	3559	5	low_quality_draft	PL_bin04	92.798	2291	Low confidence	NZ_NRRR01000023-1_Chromatium_weissei_strain_DSM_5161_scaffold0024_whole_genome_shotgun_sequence	92.267	1875	High confidence	NZ_PDNX01000007-1_Prosthecochloris_sp-_ZM_Scaffold_1_whole_genome_shotgun_sequence_CRISPR_987_spacer_7	100	15	0	Low confidence
Poison lake freshwater metagenome	e9d8ca07-23a9-4de4-ba25-27bf2c5a8c61_runid=0c1d3e486fe691d1363ad5708b6ea1336e0145a4_sampleid=PoisonLake_3_28_read=51708_ch=37_start_time=2022-03-29T05:46:36Z_model_version_id=2021-05-17_dna_r9.4.1_minion_96_29d8704b	1.86387E-06	N		lytic	3444	5	low_quality_draft	PL_bin04	91.13	2221	Low confidence	NZ_NRRR01000023-1_Chromatium_weissei_strain_DSM_5161_scaffold0024_whole_genome_shotgun_sequence	92.05	1849	High confidence	NZ_AFHI01000014-1_Rheinheimera_sp-_A13L_DRAFT__contig00021_whole_genome_shotgun_sequence_CRISPR_611_spacer_68	100	16	0	Low confidence
Poison lake freshwater metagenome	e9d2cd6f-76de-4514-910b-0a1b5082c176_runid=0c1d3e486fe691d1363ad5708b6ea1336e0145a4_sampleid=PoisonLake_3_28_read=187670_ch=407_start_time=2022-03-29T17:59:36Z_model_version_id=2021-05-17_dna_r9.4.1_minion_96_29d8704b	0.000551529	N		lytic	3416	9	low_quality_draft	PL_bin01	92.851	3497	Low confidence	NZ_JABX01000002-1_Thiohalocapsa_sp-_ML1_contig00002_whole_genome_shotgun_sequence	92.424	3498	High confidence	NC_019902-2_Thioalkalivibrio_nitratireducens_DSM_14787_complete_sequence_CRISPR_207_spacer_53	100	16	0	Low confidence
Poison lake freshwater metagenome	e9c4211a-a832-4743-a3a2-f257ee92a3a7_runid=0c1d3e486fe691d1363ad5708b6ea1336e0145a4_sampleid=PoisonLake_3_28_read=285005_ch=200_start_time=2022-03-30T09:12:30Z_model_version_id=2021-05-17_dna_r9.4.1_minion_96_29d8704b	9.61239E-07	N		lytic	3339	5	low_quality_draft	PL_bin04	94.237	2117	Low confidence	NZ_NRRR01000027-1_Chromatium_weissei_strain_DSM_5161_scaffold0029_whole_genome_shotgun_sequence	95.182	1536	High confidence	NC_019940-1_Thioflavicoccus_mobilis_8321_complete_sequence_CRISPR_631_spacer_12	100	15	0	Low confidence
Poison lake freshwater metagenome	e9bd22a3-d169-48f2-907b-ad93ac534088_runid=0c1d3e486fe691d1363ad5708b6ea1336e0145a4_sampleid=PoisonLake_3_28_read=127435_ch=181_start_time=2022-03-29T10:37:42Z_model_version_id=2021-05-17_dna_r9.4.1_minion_96_29d8704b	5.51001E-05	N		lytic	3495	5	low_quality_draft	PL_bin04	96.682	2230	High confidence	NZ_NRRR01000023-1_Chromatium_weissei_strain_DSM_5161_scaffold0024_whole_genome_shotgun_sequence	94.743	1845	High confidence	NZ_FNOW01000051-1_Allochromatium_warmingii_strain_DSM_173_whole_genome_shotgun_sequence_CRISPR_847_spacer_27	100	16	0	Low confidence
Poison lake freshwater metagenome	e9a17e17-45e9-4993-85d2-514f9887734e_runid=0c1d3e486fe691d1363ad5708b6ea1336e0145a4_sampleid=PoisonLake_3_28_read=244832_ch=331_start_time=2022-03-29T22:51:53Z_model_version_id=2021-05-17_dna_r9.4.1_minion_96_29d8704b	2.26365E-06	N		lytic	11343	14	low_quality_draft					NZ_PDNY02000071-1_Prosthecochloris_sp-_ZM_2_Scaffold_1_whole_genome_shotgun_sequence	84.953	2439	High confidence	NZ_CP020372-1_Candidatus_Thiodictyon_syntrophicum_strain_Cad16T_plasmid_pTs485_complete_sequence_CRISPR_668_spacer_6	100	17	0	Low confidence
Poison lake freshwater metagenome	e99c4364-8d36-4e32-abd0-17136aca4691_runid=0c1d3e486fe691d1363ad5708b6ea1336e0145a4_sampleid=PoisonLake_3_28_read=248051_ch=62_start_time=2022-03-30T02:48:30Z_model_version_id=2021-05-17_dna_r9.4.1_minion_96_29d8704b	9.09744E-07	N		lytic	3528	5	low_quality_draft	PL_bin04	91.659	2278	Low confidence	NZ_NRRR01000023-1_Chromatium_weissei_strain_DSM_5161_scaffold0024_whole_genome_shotgun_sequence	90.562	1886	High confidence	NZ_AASE01000005-1_Chlorobium_ferrooxidans_DSM_13031_ctg59_whole_genome_shotgun_sequence_CRISPR_953_spacer_92	94.737	19	1
Poison lake freshwater metagenome	e99573b2-0e4d-4e95-a71c-466e3e44a53c_runid=0c1d3e486fe691d1363ad5708b6ea1336e0145a4_sampleid=PoisonLake_3_28_read=178564_ch=131_start_time=2022-03-29T18:20:12Z_model_version_id=2021-05-17_dna_r9.4.1_minion_96_29d8704b	9.23354E-07	N		lytic	3476	5	low_quality_draft	PL_bin04	91.487	2232	Low confidence	NZ_NRRR01000023-1_Chromatium_weissei_strain_DSM_5161_scaffold0024_whole_genome_shotgun_sequence	90.66	1863	High confidence	NZ_AFHI01000014-1_Rheinheimera_sp-_A13L_DRAFT__contig00021_whole_genome_shotgun_sequence_CRISPR_611_spacer_92	100	15	0	Low confidence
Poison lake freshwater metagenome	e9903da4-e3b5-4de2-b72d-a4d69b6b6074_runid=0c1d3e486fe691d1363ad5708b6ea1336e0145a4_sampleid=PoisonLake_3_28_read=223152_ch=488_start_time=2022-03-29T21:15:11Z_model_version_id=2021-05-17_dna_r9.4.1_minion_96_29d8704b	9.13889E-07	N		lytic	3512	7	low_quality_draft	PL_bin04	94.044	2250	Low confidence	NZ_NRRR01000023-1_Chromatium_weissei_strain_DSM_5161_scaffold0024_whole_genome_shotgun_sequence	92.258	1860	High confidence	NZ_AASE01000005-1_Chlorobium_ferrooxidans_DSM_13031_ctg59_whole_genome_shotgun_sequence_CRISPR_953_spacer_92	94.737	19	1
Poison lake freshwater metagenome	e984aa95-1772-451c-a1d7-1aa1c21d888e_runid=0c1d3e486fe691d1363ad5708b6ea1336e0145a4_sampleid=PoisonLake_3_28_read=137894_ch=140_start_time=2022-03-29T13:10:19Z_model_version_id=2021-05-17_dna_r9.4.1_minion_96_29d8704b	9.08971E-07	N		lytic	3531	5	low_quality_draft	PL_bin04	93.269	2273	Low confidence	NZ_NRRR01000023-1_Chromatium_weissei_strain_DSM_5161_scaffold0024_whole_genome_shotgun_sequence	92.999	1857	High confidence	NZ_JABX01000135-1_Thiohalocapsa_sp-_ML1_contig00836_whole_genome_shotgun_sequence_CRISPR_655_spacer_5	100	17	0	Low confidence
Poison lake freshwater metagenome	e9802734-eaad-43e6-a803-98d128919cc3_runid=0c1d3e486fe691d1363ad5708b6ea1336e0145a4_sampleid=PoisonLake_3_28_read=110982_ch=401_start_time=2022-03-29T08:54:38Z_model_version_id=2021-05-17_dna_r9.4.1_minion_96_29d8704b	9.15192E-07	N		lytic	3507	4	low_quality_draft	PL_bin04	88.874	2274	Low confidence	NZ_NRRR01000023-1_Chromatium_weissei_strain_DSM_5161_scaffold0024_whole_genome_shotgun_sequence	87.427	1877	High confidence	NZ_PDNX01000007-1_Prosthecochloris_sp-_ZM_Scaffold_1_whole_genome_shotgun_sequence_CRISPR_987_spacer_7	100	15	0	Low confidence
Poison lake freshwater metagenome	e97d461a-5450-4031-a7ca-939f05e67ca4_runid=0c1d3e486fe691d1363ad5708b6ea1336e0145a4_sampleid=PoisonLake_3_28_read=18664_ch=363_start_time=2022-03-29T00:12:56Z_model_version_id=2021-05-17_dna_r9.4.1_minion_96_29d8704b	9.31392E-07	N		lytic	3446	7	low_quality_draft	PL_bin04	87.192	2272	Low confidence	NZ_NRRR01000023-1_Chromatium_weissei_strain_DSM_5161_scaffold0024_whole_genome_shotgun_sequence	88.466	1864	High confidence	NZ_PDNX01000007-1_Prosthecochloris_sp-_ZM_Scaffold_1_whole_genome_shotgun_sequence_CRISPR_987_spacer_7	100	15	0	Low confidence
Poison lake freshwater metagenome	e9642156-7080-4a4b-9ee6-e510547dc337_runid=0c1d3e486fe691d1363ad5708b6ea1336e0145a4_sampleid=PoisonLake_3_28_read=12522_ch=189_start_time=2022-03-28T23:57:40Z_model_version_id=2021-05-17_dna_r9.4.1_minion_96_29d8704b	9.22558E-07	N		lytic	3479	4	low_quality_draft	PL_bin04	90.466	2276	Low confidence	NZ_NRRR01000023-1_Chromatium_weissei_strain_DSM_5161_scaffold0024_whole_genome_shotgun_sequence	90.733	1856	High confidence	NZ_FNOW01000051-1_Allochromatium_warmingii_strain_DSM_173_whole_genome_shotgun_sequence_CRISPR_847_spacer_27	100	14	0	Low confidence
Poison lake freshwater metagenome	e95fd15c-9721-4bbe-9715-dabf2349a7aa_runid=0c1d3e486fe691d1363ad5708b6ea1336e0145a4_sampleid=PoisonLake_3_28_read=27217_ch=382_start_time=2022-03-29T00:47:46Z_model_version_id=2021-05-17_dna_r9.4.1_minion_96_29d8704b	2.77405E-06	N		lytic	3471	5	low_quality_draft	PL_bin04	94.361	2252	Low confidence	NZ_NRRR01000023-1_Chromatium_weissei_strain_DSM_5161_scaffold0024_whole_genome_shotgun_sequence	94.911	1847	High confidence	NZ_AASE01000005-1_Chlorobium_ferrooxidans_DSM_13031_ctg59_whole_genome_shotgun_sequence_CRISPR_953_spacer_92	95	20	1
Poison lake freshwater metagenome	e936ea9a-2b3b-4199-aabc-443f3e38dd75_runid=0c1d3e486fe691d1363ad5708b6ea1336e0145a4_sampleid=PoisonLake_3_28_read=237555_ch=318_start_time=2022-03-29T22:17:38Z_model_version_id=2021-05-17_dna_r9.4.1_minion_96_29d8704b	1.82362E-06	N		lytic	3520	4	low_quality_draft	PL_bin04	93.413	2262	Low confidence	NZ_NRRR01000023-1_Chromatium_weissei_strain_DSM_5161_scaffold0024_whole_genome_shotgun_sequence	92.853	1847	High confidence	NZ_AFHI01000014-1_Rheinheimera_sp-_A13L_DRAFT__contig00021_whole_genome_shotgun_sequence_CRISPR_611_spacer_92	100	15	0	Low confidence
Poison lake freshwater metagenome	e935485a-03cb-47c6-9c96-2abf3d8a56ac_runid=0c1d3e486fe691d1363ad5708b6ea1336e0145a4_sampleid=PoisonLake_3_28_read=43720_ch=298_start_time=2022-03-29T03:06:50Z_model_version_id=2021-05-17_dna_r9.4.1_minion_96_29d8704b	9.11036E-07	N		lytic	3523	4	low_quality_draft	PL_bin04	92.149	2280	Low confidence	NZ_NRRR01000023-1_Chromatium_weissei_strain_DSM_5161_scaffold0024_whole_genome_shotgun_sequence	91.559	1860	High confidence	NZ_AASE01000005-1_Chlorobium_ferrooxidans_DSM_13031_ctg59_whole_genome_shotgun_sequence_CRISPR_953_spacer_92	94.737	19	1
Poison lake freshwater metagenome	e92fb65f-4e40-4b7d-b8ab-8328922582eb_runid=0c1d3e486fe691d1363ad5708b6ea1336e0145a4_sampleid=PoisonLake_3_28_read=341878_ch=424_start_time=2022-03-30T12:02:54Z_model_version_id=2021-05-17_dna_r9.4.1_minion_96_29d8704b	9.19123E-07	N		lytic	3492	5	low_quality_draft	PL_bin04	92.196	2281	Low confidence	NZ_NRRR01000023-1_Chromatium_weissei_strain_DSM_5161_scaffold0024_whole_genome_shotgun_sequence	94.261	1847	High confidence	NZ_PDNX01000007-1_Prosthecochloris_sp-_ZM_Scaffold_1_whole_genome_shotgun_sequence_CRISPR_987_spacer_7	100	15	0	Low confidence
Poison lake freshwater metagenome	e9226d9e-e78a-4911-8d09-05b6c63ea363_runid=0c1d3e486fe691d1363ad5708b6ea1336e0145a4_sampleid=PoisonLake_3_28_read=358307_ch=471_start_time=2022-03-30T16:13:58Z_model_version_id=2021-05-17_dna_r9.4.1_minion_96_29d8704b	1.26113E-06	N		lytic	2545	4	low_quality_draft	PL_bin04	90.749	2270	Low confidence	NZ_NRRR01000027-1_Chromatium_weissei_strain_DSM_5161_scaffold0029_whole_genome_shotgun_sequence	90.018	1643	High confidence	NZ_JABX01000018-1_Thiohalocapsa_sp-_ML1_contig00018_whole_genome_shotgun_sequence_CRISPR_645_spacer_86	100	15	0	Low confidence
Poison lake freshwater metagenome	e915def3-9b6f-4ebf-9224-5e7e3caf6f46_runid=0c1d3e486fe691d1363ad5708b6ea1336e0145a4_sampleid=PoisonLake_3_28_read=64807_ch=301_start_time=2022-03-29T04:44:11Z_model_version_id=2021-05-17_dna_r9.4.1_minion_96_29d8704b	9.24684E-07	N		lytic	3471	6	low_quality_draft	PL_bin04	92.788	2260	Low confidence	NZ_NRRR01000023-1_Chromatium_weissei_strain_DSM_5161_scaffold0024_whole_genome_shotgun_sequence	93.916	1841	High confidence	NZ_VWXX01000010-1_Thiohalocapsa_marina_strain_DSM_19078_NODE_10_length_96776_cov_29-6679_whole_genome_shotgun_sequence_CRISPR_705_spacer_40	100	16	0	Low confidence
Poison lake freshwater metagenome	e90240ca-e0b4-4346-bab0-71df9e867f2e_runid=0c1d3e486fe691d1363ad5708b6ea1336e0145a4_sampleid=PoisonLake_3_28_read=97578_ch=15_start_time=2022-03-29T11:20:24Z_model_version_id=2021-05-17_dna_r9.4.1_minion_96_29d8704b	9.28966E-07	N		lytic	3455	5	low_quality_draft	PL_bin04	91.744	2265	Low confidence	NZ_NRRR01000023-1_Chromatium_weissei_strain_DSM_5161_scaffold0024_whole_genome_shotgun_sequence	91.953	1864	High confidence	NZ_PDNX01000007-1_Prosthecochloris_sp-_ZM_Scaffold_1_whole_genome_shotgun_sequence_CRISPR_987_spacer_7	100	15	0	Low confidence
Poison lake freshwater metagenome	e8cd9b73-71fb-45bc-afa7-2d54f24708ea_runid=0c1d3e486fe691d1363ad5708b6ea1336e0145a4_sampleid=PoisonLake_3_28_read=118026_ch=192_start_time=2022-03-29T09:15:09Z_model_version_id=2021-05-17_dna_r9.4.1_minion_96_29d8704b	9.17809E-07	N		lytic	3497	5	low_quality_draft	PL_bin04	92.923	2261	Low confidence	NZ_NRRR01000023-1_Chromatium_weissei_strain_DSM_5161_scaffold0024_whole_genome_shotgun_sequence	92.308	1859	High confidence	NZ_PDNX01000007-1_Prosthecochloris_sp-_ZM_Scaffold_1_whole_genome_shotgun_sequence_CRISPR_987_spacer_7	100	15	0	Low confidence
Poison lake freshwater metagenome	e8c6127c-56e4-4206-a527-c6bb2b938fee_runid=0c1d3e486fe691d1363ad5708b6ea1336e0145a4_sampleid=PoisonLake_3_28_read=55918_ch=466_start_time=2022-03-29T03:59:36Z_model_version_id=2021-05-17_dna_r9.4.1_minion_96_29d8704b	1.19404E-06	N		lytic	2688	4	low_quality_draft	PL_bin04	93.818	2103	Low confidence	NZ_NRRR01000027-1_Chromatium_weissei_strain_DSM_5161_scaffold0029_whole_genome_shotgun_sequence	93.443	1647	High confidence	NC_007514-1_Chlorobium_chlorochromatii_CaD3_complete_sequence_CRISPR_927_spacer_48	100	20	0	High confidence
Poison lake freshwater metagenome	e8c41d6b-51b5-4f46-9710-508ec8dd8f60_runid=0c1d3e486fe691d1363ad5708b6ea1336e0145a4_sampleid=PoisonLake_3_28_read=60028_ch=418_start_time=2022-03-29T04:34:49Z_model_version_id=2021-05-17_dna_r9.4.1_minion_96_29d8704b	7.3741E-06	N		lytic	3482	4	low_quality_draft	PL_bin04	94.092	2251	Low confidence	NZ_NRRR01000023-1_Chromatium_weissei_strain_DSM_5161_scaffold0024_whole_genome_shotgun_sequence	94.592	1849	High confidence	NZ_NHSE01000023-1_Halorhodospira_halophila_strain_IM9620_scaffold0023_whole_genome_shotgun_sequence_CRISPR_297_spacer_8	95	20	1
Poison lake freshwater metagenome	e8b3edbf-07b9-4c2f-bc4b-0af01e5d0468_runid=0c1d3e486fe691d1363ad5708b6ea1336e0145a4_sampleid=PoisonLake_3_28_read=72932_ch=263_start_time=2022-03-29T06:03:32Z_model_version_id=2021-05-17_dna_r9.4.1_minion_96_29d8704b	3.95376E-05	N		lytic	3653	5	low_quality_draft	PL_bin04	93.92	1431	Low confidence	NZ_NRRR01000023-1_Chromatium_weissei_strain_DSM_5161_scaffold0024_whole_genome_shotgun_sequence	93.34	1862	High confidence	NZ_AFHI01000014-1_Rheinheimera_sp-_A13L_DRAFT__contig00021_whole_genome_shotgun_sequence_CRISPR_611_spacer_92	100	15	0	Low confidence
Poison lake freshwater metagenome	e8ace23d-f757-4d11-989f-ed37833b9bb1_runid=0c1d3e486fe691d1363ad5708b6ea1336e0145a4_sampleid=PoisonLake_3_28_read=82934_ch=149_start_time=2022-03-29T08:26:45Z_model_version_id=2021-05-17_dna_r9.4.1_minion_96_29d8704b	6.12014E-05	N		lytic	3671	5	low_quality_draft	PL_bin04	94.575	2249	Low confidence	NZ_NRRR01000023-1_Chromatium_weissei_strain_DSM_5161_scaffold0024_whole_genome_shotgun_sequence	93.645	1841	High confidence	NZ_PDNX01000007-1_Prosthecochloris_sp-_ZM_Scaffold_1_whole_genome_shotgun_sequence_CRISPR_987_spacer_7	100	15	0	Low confidence
Poison lake freshwater metagenome	e8a3fbb6-4d2c-4566-a6cc-ed6d247d9159_runid=0c1d3e486fe691d1363ad5708b6ea1336e0145a4_sampleid=PoisonLake_3_28_read=67104_ch=225_start_time=2022-03-29T06:26:07Z_model_version_id=2021-05-17_dna_r9.4.1_minion_96_29d8704b	0.000130733	N		lytic	3879	5	low_quality_draft	PL_bin04	89.29	2297	Low confidence	NZ_NRRR01000023-1_Chromatium_weissei_strain_DSM_5161_scaffold0024_whole_genome_shotgun_sequence	90.811	1861	High confidence	NZ_AASE01000005-1_Chlorobium_ferrooxidans_DSM_13031_ctg59_whole_genome_shotgun_sequence_CRISPR_953_spacer_16	100	16	0	Low confidence
Poison lake freshwater metagenome	e897cd40-a5dc-4d27-85f9-64e1a1a5803f_runid=0c1d3e486fe691d1363ad5708b6ea1336e0145a4_sampleid=PoisonLake_3_28_read=114874_ch=436_start_time=2022-03-29T11:37:44Z_model_version_id=2021-05-17_dna_r9.4.1_minion_96_29d8704b	9.11294E-07	N		lytic	3522	4	low_quality_draft	PL_bin04	90.087	2290	Low confidence	NZ_NRRR01000023-1_Chromatium_weissei_strain_DSM_5161_scaffold0024_whole_genome_shotgun_sequence	93.467	1852	High confidence	NZ_NRRG01000041-1_Thiocystis_violacea_strain_DSM_207_scaffold0041_whole_genome_shotgun_sequence_CRISPR_759_spacer_40	100	16	0	Low confidence
Poison lake freshwater metagenome	e894aeaa-dcbd-469c-8340-42e3120c9526_runid=0c1d3e486fe691d1363ad5708b6ea1336e0145a4_sampleid=PoisonLake_3_28_read=145094_ch=448_start_time=2022-03-29T12:44:45Z_model_version_id=2021-05-17_dna_r9.4.1_minion_96_29d8704b	9.17022E-07	N		lytic	3500	4	low_quality_draft	PL_bin04	93.209	2253	Low confidence	NZ_NRRR01000023-1_Chromatium_weissei_strain_DSM_5161_scaffold0024_whole_genome_shotgun_sequence	90.885	1865	High confidence	NZ_PDNY02000044-1_Prosthecochloris_sp-_ZM_2_Scaffold_42_whole_genome_shotgun_sequence_CRISPR_980_spacer_8	100	14	0	Low confidence
Poison lake freshwater metagenome	e8931656-fefe-47e0-8154-7bd37f78a99f_runid=0c1d3e486fe691d1363ad5708b6ea1336e0145a4_sampleid=PoisonLake_3_28_read=201822_ch=219_start_time=2022-03-30T02:04:45Z_model_version_id=2021-05-17_dna_r9.4.1_minion_96_29d8704b	1.92133E-06	N		lytic	3341	4	low_quality_draft	PL_bin04	92.793	2234	Low confidence	NZ_NRRR01000027-1_Chromatium_weissei_strain_DSM_5161_scaffold0029_whole_genome_shotgun_sequence	93.2	1647	High confidence	NZ_JABVCQ010000006-1_Thiospirillum_jenense_strain_DSM_216_assembly_contig_6_whole_genome_shotgun_sequence_CRISPR_742_spacer_3	94.444	18	1
Poison lake freshwater metagenome	e89058d0-2ad9-4ee2-b42e-4fb1fe4e9afb_runid=0c1d3e486fe691d1363ad5708b6ea1336e0145a4_sampleid=PoisonLake_3_28_read=338210_ch=360_start_time=2022-03-30T05:01:06Z_model_version_id=2021-05-17_dna_r9.4.1_minion_96_29d8704b	9.40674E-07	N		lytic	3412	4	low_quality_draft	PL_bin04	89.434	2262	Low confidence	NZ_NRRR01000023-1_Chromatium_weissei_strain_DSM_5161_scaffold0024_whole_genome_shotgun_sequence	89.1	1844	High confidence	NZ_NRRG01000041-1_Thiocystis_violacea_strain_DSM_207_scaffold0041_whole_genome_shotgun_sequence_CRISPR_759_spacer_40	100	16	0	Low confidence
Poison lake freshwater metagenome	e887b481-ca9b-488b-80a0-c9a43f8ba84d_runid=0c1d3e486fe691d1363ad5708b6ea1336e0145a4_sampleid=PoisonLake_3_28_read=166191_ch=403_start_time=2022-03-29T14:43:47Z_model_version_id=2021-05-17_dna_r9.4.1_minion_96_29d8704b	8.92293E-07	N		lytic	3597	4	low_quality_draft	PL_bin04	90.554	2276	Low confidence	NZ_NRRR01000023-1_Chromatium_weissei_strain_DSM_5161_scaffold0024_whole_genome_shotgun_sequence	92.619	1856	High confidence	NZ_FNOW01000051-1_Allochromatium_warmingii_strain_DSM_173_whole_genome_shotgun_sequence_CRISPR_847_spacer_27	100	14	0	Low confidence
Poison lake freshwater metagenome	e8697717-d767-4b8c-9de3-8ca831507850_runid=0c1d3e486fe691d1363ad5708b6ea1336e0145a4_sampleid=PoisonLake_3_28_read=189543_ch=229_start_time=2022-03-29T15:57:35Z_model_version_id=2021-05-17_dna_r9.4.1_minion_96_29d8704b	0.000176969	N		lytic	3591	6	low_quality_draft	PL_bin04	95.695	2253	High confidence	NZ_NRRR01000023-1_Chromatium_weissei_strain_DSM_5161_scaffold0024_whole_genome_shotgun_sequence	95.65	1839	High confidence	NZ_AP024564-1_Allochromatium_tepidum_strain_NZ_plasmid_pAt1_complete_sequence_CRISPR_830_spacer_2	100	16	0	Low confidence
Poison lake freshwater metagenome	e866f887-472e-411c-8af3-dbb31e167abf_runid=0c1d3e486fe691d1363ad5708b6ea1336e0145a4_sampleid=PoisonLake_3_28_read=211730_ch=331_start_time=2022-03-29T19:21:12Z_model_version_id=2021-05-17_dna_r9.4.1_minion_96_29d8704b	0.000122047	N		lytic	3708	6	low_quality_draft	PL_bin04	95.565	2255	High confidence	NZ_NRRR01000023-1_Chromatium_weissei_strain_DSM_5161_scaffold0024_whole_genome_shotgun_sequence	95.313	1835	High confidence	NZ_PDNX01000007-1_Prosthecochloris_sp-_ZM_Scaffold_1_whole_genome_shotgun_sequence_CRISPR_987_spacer_7	100	15	0	Low confidence
Poison lake freshwater metagenome	e84a2320-9f9c-4a69-a941-9bec01ef34ff_runid=0c1d3e486fe691d1363ad5708b6ea1336e0145a4_sampleid=PoisonLake_3_28_read=299404_ch=218_start_time=2022-03-30T18:45:10Z_model_version_id=2021-05-17_dna_r9.4.1_minion_96_29d8704b	9.15976E-07	N		lytic	3504	5	low_quality_draft	PL_bin04	87.863	2274	Low confidence	NZ_NRRR01000023-1_Chromatium_weissei_strain_DSM_5161_scaffold0024_whole_genome_shotgun_sequence	92.337	1866	High confidence	NZ_FNOW01000051-1_Allochromatium_warmingii_strain_DSM_173_whole_genome_shotgun_sequence_CRISPR_847_spacer_27	100	14	0	Low confidence
Poison lake freshwater metagenome	e8452e04-fa41-451c-97ed-2751363bc24e_runid=0c1d3e486fe691d1363ad5708b6ea1336e0145a4_sampleid=PoisonLake_3_28_read=366353_ch=200_start_time=2022-03-30T20:23:04Z_model_version_id=2021-05-17_dna_r9.4.1_minion_96_29d8704b	9.24418E-07	N		lytic	3472	4	low_quality_draft	PL_bin04	87.32	2295	Low confidence	NZ_NRRR01000023-1_Chromatium_weissei_strain_DSM_5161_scaffold0024_whole_genome_shotgun_sequence	89.648	1874	High confidence	NZ_PDNX01000007-1_Prosthecochloris_sp-_ZM_Scaffold_1_whole_genome_shotgun_sequence_CRISPR_987_spacer_7	100	15	0	Low confidence
Poison lake freshwater metagenome	e831994a-8c92-46f4-92c3-a17ea38cd28b_runid=0c1d3e486fe691d1363ad5708b6ea1336e0145a4_sampleid=PoisonLake_3_28_read=130907_ch=382_start_time=2022-03-29T09:27:16Z_model_version_id=2021-05-17_dna_r9.4.1_minion_96_29d8704b	1.05224E-05	N		lytic	12506	15	low_quality_draft									NZ_CP007029-1_Thioalkalivibrio_paradoxus_ARh_1_chromosome_complete_genome_CRISPR_190_spacer_20	100	16	0	Low confidence
Poison lake freshwater metagenome	e82ee36a-1766-4c35-8a80-19791b56863d_runid=0c1d3e486fe691d1363ad5708b6ea1336e0145a4_sampleid=PoisonLake_3_28_read=243654_ch=400_start_time=2022-03-30T00:33:04Z_model_version_id=2021-05-17_dna_r9.4.1_minion_96_29d8704b	9.17284E-07	N		lytic	3499	4	low_quality_draft	PL_bin04	91.56	2263	Low confidence	NZ_NRRR01000023-1_Chromatium_weissei_strain_DSM_5161_scaffold0024_whole_genome_shotgun_sequence	91.77	1859	High confidence	NZ_AFHI01000014-1_Rheinheimera_sp-_A13L_DRAFT__contig00021_whole_genome_shotgun_sequence_CRISPR_611_spacer_92	100	15	0	Low confidence
Poison lake freshwater metagenome	e80d472a-64bf-4a62-9996-4bcef2f9ac81_runid=0c1d3e486fe691d1363ad5708b6ea1336e0145a4_sampleid=PoisonLake_3_28_read=17761_ch=164_start_time=2022-03-29T00:26:29Z_model_version_id=2021-05-17_dna_r9.4.1_minion_96_29d8704b	1.6587E-05	N		lytic	3483	5	low_quality_draft	PL_bin04	93.836	2255	Low confidence	NZ_NRRR01000023-1_Chromatium_weissei_strain_DSM_5161_scaffold0024_whole_genome_shotgun_sequence	95.251	1853	High confidence	NC_011059-1_Prosthecochloris_aestuarii_DSM_271_complete_sequence_CRISPR_946_spacer_14	100	17	0	Low confidence
Poison lake freshwater metagenome	e7f72aa0-f42d-466a-a190-c47ce559b654_runid=0c1d3e486fe691d1363ad5708b6ea1336e0145a4_sampleid=PoisonLake_3_28_read=12543_ch=484_start_time=2022-03-29T00:54:51Z_model_version_id=2021-05-17_dna_r9.4.1_minion_96_29d8704b	2.59675E-05	N		lytic	3708	6	low_quality_draft	PL_bin04	94.898	2254	Low confidence	NZ_NRRR01000023-1_Chromatium_weissei_strain_DSM_5161_scaffold0024_whole_genome_shotgun_sequence	94.845	1843	High confidence	NZ_AASE01000005-1_Chlorobium_ferrooxidans_DSM_13031_ctg59_whole_genome_shotgun_sequence_CRISPR_953_spacer_92	94.737	19	1
Poison lake freshwater metagenome	e7f6b544-dd88-4e59-96e8-d63b9b69d506_runid=0c1d3e486fe691d1363ad5708b6ea1336e0145a4_sampleid=PoisonLake_3_28_read=180526_ch=334_start_time=2022-03-29T17:18:36Z_model_version_id=2021-05-17_dna_r9.4.1_minion_96_29d8704b	9.13063E-05	N		lytic	3937	5	low_quality_draft	PL_bin04	90.339	2298	Low confidence	NZ_NRRR01000023-1_Chromatium_weissei_strain_DSM_5161_scaffold0024_whole_genome_shotgun_sequence	91.221	1868	High confidence	NZ_AFHI01000014-1_Rheinheimera_sp-_A13L_DRAFT__contig00021_whole_genome_shotgun_sequence_CRISPR_611_spacer_92	100	15	0	Low confidence
Poison lake freshwater metagenome	e7f4d7f1-3b1b-413f-8abc-b283c43d9c7b_runid=0c1d3e486fe691d1363ad5708b6ea1336e0145a4_sampleid=PoisonLake_3_28_read=237281_ch=10_start_time=2022-03-30T06:09:03Z_model_version_id=2021-05-17_dna_r9.4.1_minion_96_29d8704b	5.78154E-06	N		lytic	3886	6	low_quality_draft	PL_bin04	89.868	2280	Low confidence	NZ_NRRR01000027-1_Chromatium_weissei_strain_DSM_5161_scaffold0029_whole_genome_shotgun_sequence	91.652	1653	High confidence	NZ_NRSL01000017-1_Allochromatium_vinosum_strain_MT_86_scaffold0017_whole_genome_shotgun_sequence_CRISPR_807_spacer_96	100	16	0	Low confidence
Poison lake freshwater metagenome	e7f1b31c-f60a-459a-a2bc-5ac4b2e79792_runid=0c1d3e486fe691d1363ad5708b6ea1336e0145a4_sampleid=PoisonLake_3_28_read=137007_ch=206_start_time=2022-03-29T12:18:53Z_model_version_id=2021-05-17_dna_r9.4.1_minion_96_29d8704b	9.07943E-07	N		lytic	3535	6	low_quality_draft	PL_bin04	91.517	2287	Low confidence	NZ_NRRR01000023-1_Chromatium_weissei_strain_DSM_5161_scaffold0024_whole_genome_shotgun_sequence	93.908	1855	High confidence	NZ_AFHI01000014-1_Rheinheimera_sp-_A13L_DRAFT__contig00021_whole_genome_shotgun_sequence_CRISPR_611_spacer_92	100	15	0	Low confidence
Poison lake freshwater metagenome	e7e77671-5453-4f3c-9177-f6aac2f75dcf_runid=0c1d3e486fe691d1363ad5708b6ea1336e0145a4_sampleid=PoisonLake_3_28_read=297624_ch=358_start_time=2022-03-30T09:28:38Z_model_version_id=2021-05-17_dna_r9.4.1_minion_96_29d8704b	3.84381E-06	N		lytic	1670	7	low_quality_draft									NZ_NRSL01000017-1_Allochromatium_vinosum_strain_MT_86_scaffold0017_whole_genome_shotgun_sequence_CRISPR_807_spacer_67	94.737	19	1
Poison lake freshwater metagenome	e7e6fb98-ba94-4286-8c2a-e26b58fe6068_runid=0c1d3e486fe691d1363ad5708b6ea1336e0145a4_sampleid=PoisonLake_3_28_read=149145_ch=262_start_time=2022-03-29T13:04:03Z_model_version_id=2021-05-17_dna_r9.4.1_minion_96_29d8704b	1.47725E-05	N		lytic	3259	6	low_quality_draft									NC_008639-1_Chlorobium_phaeobacteroides_DSM_266_complete_sequence_CRISPR_930_spacer_27	100	14	0	Low confidence
Poison lake freshwater metagenome	e7dcbcf8-2251-4384-895a-25e2cc38693c_runid=0c1d3e486fe691d1363ad5708b6ea1336e0145a4_sampleid=PoisonLake_3_28_read=179403_ch=379_start_time=2022-03-30T15:40:10Z_model_version_id=2021-05-17_dna_r9.4.1_minion_96_29d8704b	0.000100667	N		lytic	4368	6	low_quality_draft	PL_bin04	93.817	2248	Low confidence	NZ_NRRR01000023-1_Chromatium_weissei_strain_DSM_5161_scaffold0024_whole_genome_shotgun_sequence	91.667	1848	High confidence	NZ_PDNY02000010-1_Prosthecochloris_sp-_ZM_2_Scaffold_39_whole_genome_shotgun_sequence_CRISPR_978_spacer_2	100	15	0	Low confidence
Poison lake freshwater metagenome	e7b7691a-a390-45ac-86f4-a7e1342bc42a_runid=0c1d3e486fe691d1363ad5708b6ea1336e0145a4_sampleid=PoisonLake_3_28_read=101468_ch=229_start_time=2022-03-29T08:17:13Z_model_version_id=2021-05-17_dna_r9.4.1_minion_96_29d8704b	1.51753E-05	N		lytic	3807	4	low_quality_draft	PL_bin04	93.222	2272	Low confidence	NZ_NRRR01000023-1_Chromatium_weissei_strain_DSM_5161_scaffold0024_whole_genome_shotgun_sequence	94.378	1850	High confidence	NZ_VWXX01000010-1_Thiohalocapsa_marina_strain_DSM_19078_NODE_10_length_96776_cov_29-6679_whole_genome_shotgun_sequence_CRISPR_705_spacer_40	95	20	1
Poison lake freshwater metagenome	e7ac28d6-8b0f-457d-b839-45a04d888462_runid=0c1d3e486fe691d1363ad5708b6ea1336e0145a4_sampleid=PoisonLake_3_28_read=1611_ch=47_start_time=2022-03-28T23:06:23Z_model_version_id=2021-05-17_dna_r9.4.1_minion_96_29d8704b	9.68686E-05	N		lytic	3479	4	low_quality_draft	PL_bin04	95.619	2237	High confidence	NZ_NRRR01000023-1_Chromatium_weissei_strain_DSM_5161_scaffold0024_whole_genome_shotgun_sequence	96.028	1838	High confidence	NZ_PDNX01000007-1_Prosthecochloris_sp-_ZM_Scaffold_1_whole_genome_shotgun_sequence_CRISPR_987_spacer_7	100	15	0	Low confidence
Poison lake freshwater metagenome	e79d7cab-2b1b-43dd-9138-1aabd0194330_runid=0c1d3e486fe691d1363ad5708b6ea1336e0145a4_sampleid=PoisonLake_3_28_read=58744_ch=410_start_time=2022-03-29T04:35:37Z_model_version_id=2021-05-17_dna_r9.4.1_minion_96_29d8704b	0.001124695	N		lytic	2868	6	low_quality_draft					NZ_NRRR01000023-1_Chromatium_weissei_strain_DSM_5161_scaffold0024_whole_genome_shotgun_sequence	92.057	1838	High confidence	NZ_PDNX01000007-1_Prosthecochloris_sp-_ZM_Scaffold_1_whole_genome_shotgun_sequence_CRISPR_987_spacer_7	100	15	0	Low confidence
Poison lake freshwater metagenome	e79cafd0-6405-4453-a7f5-6596edb6b567_runid=0c1d3e486fe691d1363ad5708b6ea1336e0145a4_sampleid=PoisonLake_3_28_read=320496_ch=27_start_time=2022-03-30T09:56:58Z_model_version_id=2021-05-17_dna_r9.4.1_minion_96_29d8704b	1.04785E-06	N		lytic	3063	4	low_quality_draft	PL_bin04	93.58	1838	Low confidence	NZ_NRRR01000023-1_Chromatium_weissei_strain_DSM_5161_scaffold0024_whole_genome_shotgun_sequence	90.091	1867	High confidence	NZ_NRRV01000129-1_Thiohalocapsa_halophila_strain_DSM_6210_scaffold0128_whole_genome_shotgun_sequence_CRISPR_781_spacer_9	95	20	1
Poison lake freshwater metagenome	e77a1732-ab5e-40de-afec-e00bb824ab2b_runid=0c1d3e486fe691d1363ad5708b6ea1336e0145a4_sampleid=PoisonLake_3_28_read=29717_ch=473_start_time=2022-03-29T02:25:51Z_model_version_id=2021-05-17_dna_r9.4.1_minion_96_29d8704b	9.31392E-07	N		lytic	3446	5	low_quality_draft	PL_bin04	92.981	2251	Low confidence	NZ_NRRR01000023-1_Chromatium_weissei_strain_DSM_5161_scaffold0024_whole_genome_shotgun_sequence	94.025	1841	High confidence	NZ_PDNX01000007-1_Prosthecochloris_sp-_ZM_Scaffold_1_whole_genome_shotgun_sequence_CRISPR_987_spacer_7	100	15	0	Low confidence
Poison lake freshwater metagenome	e778dddb-6407-4e3c-8168-15d971fa9e3b_runid=0c1d3e486fe691d1363ad5708b6ea1336e0145a4_sampleid=PoisonLake_3_28_read=184636_ch=10_start_time=2022-03-29T18:46:24Z_model_version_id=2021-05-17_dna_r9.4.1_minion_96_29d8704b	9.27356E-07	N		lytic	3461	4	low_quality_draft	PL_bin04	90.281	2274	Low confidence	NZ_NRRR01000023-1_Chromatium_weissei_strain_DSM_5161_scaffold0024_whole_genome_shotgun_sequence	89.871	1856	High confidence	NZ_FNOW01000051-1_Allochromatium_warmingii_strain_DSM_173_whole_genome_shotgun_sequence_CRISPR_847_spacer_32	100	16	0	Low confidence
Poison lake freshwater metagenome	e7759abc-30a0-47b0-8fbe-e6eea0335fb1_runid=0c1d3e486fe691d1363ad5708b6ea1336e0145a4_sampleid=PoisonLake_3_28_read=14821_ch=313_start_time=2022-03-29T00:15:55Z_model_version_id=2021-05-17_dna_r9.4.1_minion_96_29d8704b	9.1886E-07	N		lytic	3493	6	low_quality_draft	PL_bin04	92.494	2265	Low confidence	NZ_NRRR01000023-1_Chromatium_weissei_strain_DSM_5161_scaffold0024_whole_genome_shotgun_sequence	91.08	1861	High confidence	NZ_AFHI01000014-1_Rheinheimera_sp-_A13L_DRAFT__contig00021_whole_genome_shotgun_sequence_CRISPR_611_spacer_92	100	15	0	Low confidence
Poison lake freshwater metagenome	e7648d55-2e00-4073-b583-58a1a0c299a9_runid=0c1d3e486fe691d1363ad5708b6ea1336e0145a4_sampleid=PoisonLake_3_28_read=70022_ch=5_start_time=2022-03-29T05:23:14Z_model_version_id=2021-05-17_dna_r9.4.1_minion_96_29d8704b	7.41242E-06	N		lytic	3897	6	low_quality_draft	PL_bin04	94.786	2263	Low confidence	NZ_NRRR01000023-1_Chromatium_weissei_strain_DSM_5161_scaffold0024_whole_genome_shotgun_sequence	94.916	1849	High confidence	NC_008639-1_Chlorobium_phaeobacteroides_DSM_266_complete_sequence_CRISPR_932_spacer_13	100	16	0	Low confidence
Poison lake freshwater metagenome	e75b8076-56eb-4de4-b0f5-e34b7c37c371_runid=0c1d3e486fe691d1363ad5708b6ea1336e0145a4_sampleid=PoisonLake_3_28_read=266052_ch=341_start_time=2022-03-30T05:20:38Z_model_version_id=2021-05-17_dna_r9.4.1_minion_96_29d8704b	8.32695E-06	N		lytic	3469	6	low_quality_draft	PL_bin04	94.982	2232	Low confidence	NZ_NRRR01000023-1_Chromatium_weissei_strain_DSM_5161_scaffold0024_whole_genome_shotgun_sequence	93.683	1852	High confidence	NZ_WNXE01000088-1_Arhodomonas_sp-_KWT_NODE_88_length_11929_cov_8-131370_whole_genome_shotgun_sequence_CRISPR_275_spacer_23	100	16	0	Low confidence
Poison lake freshwater metagenome	e754d136-35ba-4c15-a7cf-8876eb5ddb21_runid=0c1d3e486fe691d1363ad5708b6ea1336e0145a4_sampleid=PoisonLake_3_28_read=102534_ch=127_start_time=2022-03-29T08:57:26Z_model_version_id=2021-05-17_dna_r9.4.1_minion_96_29d8704b	1.91617E-06	N		lytic	1675	4	low_quality_draft					NZ_NRRR01000023-1_Chromatium_weissei_strain_DSM_5161_scaffold0024_whole_genome_shotgun_sequence	92.853	1679	High confidence	NC_010803-1_Chlorobium_limicola_DSM_245_complete_sequence_CRISPR_936_spacer_73	100	16	0	Low confidence
Poison lake freshwater metagenome	e752d1b1-9e8d-4210-9309-d9a9b409fdd4_runid=0c1d3e486fe691d1363ad5708b6ea1336e0145a4_sampleid=PoisonLake_3_28_read=54739_ch=436_start_time=2022-03-29T04:36:03Z_model_version_id=2021-05-17_dna_r9.4.1_minion_96_29d8704b	0.00018713	N		lytic	4185	4	low_quality_draft	PL_bin04	94.96	2262	Low confidence	NZ_NRRR01000023-1_Chromatium_weissei_strain_DSM_5161_scaffold0024_whole_genome_shotgun_sequence	93.794	1853	High confidence	NZ_PDNX01000007-1_Prosthecochloris_sp-_ZM_Scaffold_1_whole_genome_shotgun_sequence_CRISPR_987_spacer_7	100	15	0	Low confidence
Poison lake freshwater metagenome	e742234c-e2d7-4a47-bf08-32cfa07c43e8_runid=0c1d3e486fe691d1363ad5708b6ea1336e0145a4_sampleid=PoisonLake_3_28_read=369220_ch=301_start_time=2022-03-30T13:11:04Z_model_version_id=2021-05-17_dna_r9.4.1_minion_96_29d8704b	1.83352E-06	N		lytic	3501	4	low_quality_draft	PL_bin04	90.789	2269	Low confidence	NZ_NRRR01000023-1_Chromatium_weissei_strain_DSM_5161_scaffold0024_whole_genome_shotgun_sequence	91.393	1859	High confidence	NZ_PDNX01000007-1_Prosthecochloris_sp-_ZM_Scaffold_1_whole_genome_shotgun_sequence_CRISPR_987_spacer_31	100	15	0	Low confidence
Poison lake freshwater metagenome	e73b9bc9-a721-4524-982c-f470041a347e_runid=0c1d3e486fe691d1363ad5708b6ea1336e0145a4_sampleid=PoisonLake_3_28_read=129295_ch=321_start_time=2022-03-29T18:15:39Z_model_version_id=2021-05-17_dna_r9.4.1_minion_96_29d8704b	1.76983E-06	N		lytic	3627	5	low_quality_draft	PL_bin04	92.732	2284	Low confidence	NZ_NRRR01000023-1_Chromatium_weissei_strain_DSM_5161_scaffold0024_whole_genome_shotgun_sequence	93.179	1862	High confidence	NZ_PDNX01000007-1_Prosthecochloris_sp-_ZM_Scaffold_1_whole_genome_shotgun_sequence_CRISPR_987_spacer_7	100	15	0	Low confidence
Poison lake freshwater metagenome	e7259e0b-8da9-41fe-9cf6-8cc115b6729e_runid=0c1d3e486fe691d1363ad5708b6ea1336e0145a4_sampleid=PoisonLake_3_28_read=115144_ch=378_start_time=2022-03-29T12:36:55Z_model_version_id=2021-05-17_dna_r9.4.1_minion_96_29d8704b	9.10777E-07	N		lytic	3524	4	low_quality_draft	PL_bin04	91.995	2286	Low confidence	NZ_NRRR01000023-1_Chromatium_weissei_strain_DSM_5161_scaffold0024_whole_genome_shotgun_sequence	92.167	1864	High confidence	NZ_JAKEDQ010000012-1_Marichromatium_gracile_strain_HOL-1_assembly_contig_12_whole_genome_shotgun_sequence_CRISPR_837_spacer_13	100	15	0	Low confidence
Poison lake freshwater metagenome	e70d33c7-117b-4b5a-bfbf-bdc987bcf103_runid=0c1d3e486fe691d1363ad5708b6ea1336e0145a4_sampleid=PoisonLake_3_28_read=115929_ch=321_start_time=2022-03-29T16:52:58Z_model_version_id=2021-05-17_dna_r9.4.1_minion_96_29d8704b	2.90284E-06	N		lytic	3317	5	low_quality_draft	PL_bin04	93.781	2251	Low confidence	NZ_NRRR01000027-1_Chromatium_weissei_strain_DSM_5161_scaffold0029_whole_genome_shotgun_sequence	95.215	1630	High confidence	NZ_PDNX01000007-1_Prosthecochloris_sp-_ZM_Scaffold_1_whole_genome_shotgun_sequence_CRISPR_987_spacer_7	100	15	0	Low confidence
Poison lake freshwater metagenome	e7067fff-68c9-44f3-93a0-a168c1d006ba_runid=0c1d3e486fe691d1363ad5708b6ea1336e0145a4_sampleid=PoisonLake_3_28_read=213987_ch=345_start_time=2022-03-29T20:58:25Z_model_version_id=2021-05-17_dna_r9.4.1_minion_96_29d8704b	0.000166092	N		lytic	4174	7	low_quality_draft	PL_bin04	92.976	2221	Low confidence	NZ_NRRR01000023-1_Chromatium_weissei_strain_DSM_5161_scaffold0024_whole_genome_shotgun_sequence	95.125	1846	High confidence	NZ_AASE01000005-1_Chlorobium_ferrooxidans_DSM_13031_ctg59_whole_genome_shotgun_sequence_CRISPR_953_spacer_92	94.737	19	1
Poison lake freshwater metagenome	e7012813-6673-4218-a424-7999f83292a1_runid=0c1d3e486fe691d1363ad5708b6ea1336e0145a4_sampleid=PoisonLake_3_28_read=154885_ch=256_start_time=2022-03-29T15:23:04Z_model_version_id=2021-05-17_dna_r9.4.1_minion_96_29d8704b	9.20705E-07	N		lytic	3486	6	low_quality_draft	PL_bin04	90.849	2284	Low confidence	NZ_NRRR01000023-1_Chromatium_weissei_strain_DSM_5161_scaffold0024_whole_genome_shotgun_sequence	93.077	1849	High confidence	NZ_PDNX01000007-1_Prosthecochloris_sp-_ZM_Scaffold_1_whole_genome_shotgun_sequence_CRISPR_987_spacer_7	100	15	0	Low confidence
Poison lake freshwater metagenome	e6ff00f0-a11e-43e3-b2c5-06dd5d2ef409_runid=0c1d3e486fe691d1363ad5708b6ea1336e0145a4_sampleid=PoisonLake_3_28_read=38485_ch=243_start_time=2022-03-29T02:11:11Z_model_version_id=2021-05-17_dna_r9.4.1_minion_96_29d8704b	9.32746E-07	N		lytic	3441	4	low_quality_draft	PL_bin04	92.883	2248	Low confidence	NZ_NRRR01000023-1_Chromatium_weissei_strain_DSM_5161_scaffold0024_whole_genome_shotgun_sequence	93.062	1845	High confidence	NZ_PDNX01000007-1_Prosthecochloris_sp-_ZM_Scaffold_1_whole_genome_shotgun_sequence_CRISPR_987_spacer_7	100	15	0	Low confidence
Poison lake freshwater metagenome	e6e93f60-7fb7-47b2-ac74-2cb7eb0476bf_runid=0c1d3e486fe691d1363ad5708b6ea1336e0145a4_sampleid=PoisonLake_3_28_read=326616_ch=134_start_time=2022-03-30T08:18:41Z_model_version_id=2021-05-17_dna_r9.4.1_minion_96_29d8704b	2.88253E-05	N		lytic	11914	15	low_quality_draft									NZ_JAAXKX010000001-1_Marichromatium_bheemlicum_strain_DSM_18632_assembly_contig_1_whole_genome_shotgun_sequence_CRISPR_724_spacer_23	100	17	0	Low confidence
Poison lake freshwater metagenome	e6e0a085-6dbe-4bc4-9e7a-6ed38e0d3d6b_runid=0c1d3e486fe691d1363ad5708b6ea1336e0145a4_sampleid=PoisonLake_3_28_read=333023_ch=149_start_time=2022-03-30T12:47:42Z_model_version_id=2021-05-17_dna_r9.4.1_minion_96_29d8704b	4.31202E-06	N		lytic	4466	6	low_quality_draft	PL_bin04	92.547	2281	Low confidence	NZ_NRRR01000023-1_Chromatium_weissei_strain_DSM_5161_scaffold0024_whole_genome_shotgun_sequence	91.94	1861	High confidence	NC_019902-2_Thioalkalivibrio_nitratireducens_DSM_14787_complete_sequence_CRISPR_207_spacer_20	95	20	1
Poison lake freshwater metagenome	e6dfeef6-4412-4975-a61c-81e67569d86f_runid=0c1d3e486fe691d1363ad5708b6ea1336e0145a4_sampleid=PoisonLake_3_28_read=56783_ch=179_start_time=2022-03-29T05:53:22Z_model_version_id=2021-05-17_dna_r9.4.1_minion_96_29d8704b	0.000368867	N		lytic	3698	4	low_quality_draft	PL_bin04	95.952	2248	High confidence	NZ_NRRR01000023-1_Chromatium_weissei_strain_DSM_5161_scaffold0024_whole_genome_shotgun_sequence	96.518	1838	High confidence	NZ_PDNX01000007-1_Prosthecochloris_sp-_ZM_Scaffold_1_whole_genome_shotgun_sequence_CRISPR_987_spacer_7	100	15	0	Low confidence
Poison lake freshwater metagenome	e6d6eb5d-d0a0-4f24-8727-e2600f0dc2bb_runid=0c1d3e486fe691d1363ad5708b6ea1336e0145a4_sampleid=PoisonLake_3_28_read=276993_ch=110_start_time=2022-03-30T03:19:33Z_model_version_id=2021-05-17_dna_r9.4.1_minion_96_29d8704b	2.6006E-05	N		lytic	4443	4	low_quality_draft	PL_bin04	93.493	2259	Low confidence	NZ_NRRR01000023-1_Chromatium_weissei_strain_DSM_5161_scaffold0024_whole_genome_shotgun_sequence	91.433	1856	High confidence	NZ_JAJOYU010000023-1_Pararheinheimera_soli_strain_BD-d46_23_whole_genome_shotgun_sequence_CRISPR_835_spacer_44	100	16	0	Low confidence
Poison lake freshwater metagenome	e6d516de-5752-4667-9440-a48a63960fe8_runid=0c1d3e486fe691d1363ad5708b6ea1336e0145a4_sampleid=PoisonLake_3_28_read=88198_ch=99_start_time=2022-03-29T12:40:21Z_model_version_id=2021-05-17_dna_r9.4.1_minion_96_29d8704b	9.1965E-07	N		lytic	3490	4	low_quality_draft	PL_bin04	94.599	2259	Low confidence	NZ_NRRR01000023-1_Chromatium_weissei_strain_DSM_5161_scaffold0024_whole_genome_shotgun_sequence	94.111	1851	High confidence	NZ_AASE01000005-1_Chlorobium_ferrooxidans_DSM_13031_ctg59_whole_genome_shotgun_sequence_CRISPR_953_spacer_92	95	20	1
Poison lake freshwater metagenome	e6bdcc74-82a5-4e34-9d07-a9c8718ff2a6_runid=0c1d3e486fe691d1363ad5708b6ea1336e0145a4_sampleid=PoisonLake_3_28_read=271281_ch=200_start_time=2022-03-30T07:24:03Z_model_version_id=2021-05-17_dna_r9.4.1_minion_96_29d8704b	9.18597E-07	N		lytic	3494	7	low_quality_draft	PL_bin04	91.481	2289	Low confidence	NZ_NRRR01000027-1_Chromatium_weissei_strain_DSM_5161_scaffold0029_whole_genome_shotgun_sequence	94.282	1644	High confidence	NZ_PDNX01000007-1_Prosthecochloris_sp-_ZM_Scaffold_1_whole_genome_shotgun_sequence_CRISPR_987_spacer_7	100	15	0	Low confidence
Poison lake freshwater metagenome	e6b40ed5-ebe8-4482-9608-3139cad28a94_runid=0c1d3e486fe691d1363ad5708b6ea1336e0145a4_sampleid=PoisonLake_3_28_read=103228_ch=325_start_time=2022-03-29T09:01:54Z_model_version_id=2021-05-17_dna_r9.4.1_minion_96_29d8704b	3.39395E-05	N		lytic	3499	4	low_quality_draft	PL_bin04	95.315	2241	High confidence	NZ_NRRR01000023-1_Chromatium_weissei_strain_DSM_5161_scaffold0024_whole_genome_shotgun_sequence	93.972	1858	High confidence	NZ_JABX01000135-1_Thiohalocapsa_sp-_ML1_contig00836_whole_genome_shotgun_sequence_CRISPR_655_spacer_5	94.737	19	1
Poison lake freshwater metagenome	e6af8596-9806-4275-9120-7ceec04ac827_runid=0c1d3e486fe691d1363ad5708b6ea1336e0145a4_sampleid=PoisonLake_3_28_read=145125_ch=70_start_time=2022-03-29T13:08:55Z_model_version_id=2021-05-17_dna_r9.4.1_minion_96_29d8704b	4.62342E-06	N		lytic	3471	4	low_quality_draft	PL_bin04	94.899	2235	Low confidence	NZ_NRRR01000023-1_Chromatium_weissei_strain_DSM_5161_scaffold0024_whole_genome_shotgun_sequence	93.128	1848	High confidence	NZ_JAJNQO010000007-1_Ectothiorhodospira_sp-_A-7R_assembly_contig_7_whole_genome_shotgun_sequence_CRISPR_329_spacer_80	100	16	0	Low confidence
Poison lake freshwater metagenome	e6aef96f-22b5-40a8-b4f7-c58a26a630d7_runid=0c1d3e486fe691d1363ad5708b6ea1336e0145a4_sampleid=PoisonLake_3_28_read=103084_ch=375_start_time=2022-03-29T08:06:42Z_model_version_id=2021-05-17_dna_r9.4.1_minion_96_29d8704b	9.27088E-07	N		lytic	3462	4	low_quality_draft	PL_bin04	91.112	2239	Low confidence	NZ_NRRR01000023-1_Chromatium_weissei_strain_DSM_5161_scaffold0024_whole_genome_shotgun_sequence	92.225	1852	High confidence	NZ_AFWT01000034-1_Thiorhodococcus_drewsii_AZ1_ctg178_whole_genome_shotgun_sequence_CRISPR_621_spacer_18	100	17	0	Low confidence
Poison lake freshwater metagenome	e6ac3ad9-ffdc-494e-8fff-8d08737b1b6d_runid=0c1d3e486fe691d1363ad5708b6ea1336e0145a4_sampleid=PoisonLake_3_28_read=2581_ch=248_start_time=2022-03-28T23:12:41Z_model_version_id=2021-05-17_dna_r9.4.1_minion_96_29d8704b	9.23088E-07	N		lytic	3477	5	low_quality_draft	PL_bin04	88.757	2268	Low confidence	NZ_NRRR01000027-1_Chromatium_weissei_strain_DSM_5161_scaffold0029_whole_genome_shotgun_sequence	90.272	1655	High confidence	NZ_CP016432-1_Prosthecochloris_sp-_CIB_2401_strain_CIB2401_chromosome_complete_genome_CRISPR_954_spacer_24	100	14	0	Low confidence
Poison lake freshwater metagenome	e69c3003-499d-4041-90a7-3e919fc3665f_runid=0c1d3e486fe691d1363ad5708b6ea1336e0145a4_sampleid=PoisonLake_3_28_read=18887_ch=394_start_time=2022-03-29T00:35:07Z_model_version_id=2021-05-17_dna_r9.4.1_minion_96_29d8704b	9.39847E-07	N		lytic	3415	7	low_quality_draft	PL_bin04	88.132	2275	Low confidence	NZ_NRRR01000023-1_Chromatium_weissei_strain_DSM_5161_scaffold0024_whole_genome_shotgun_sequence	86.602	1866	High confidence	NZ_AASE01000005-1_Chlorobium_ferrooxidans_DSM_13031_ctg59_whole_genome_shotgun_sequence_CRISPR_953_spacer_92	94.737	19	1
Poison lake freshwater metagenome	e68fda09-e167-4170-98a0-c4aae26995d5_runid=0c1d3e486fe691d1363ad5708b6ea1336e0145a4_sampleid=PoisonLake_3_28_read=66300_ch=412_start_time=2022-03-29T05:15:48Z_model_version_id=2021-05-17_dna_r9.4.1_minion_96_29d8704b	3.71499E-05	N		lytic	3715	6	low_quality_draft	PL_bin04	95.774	2248	High confidence	NZ_NRRR01000027-1_Chromatium_weissei_strain_DSM_5161_scaffold0029_whole_genome_shotgun_sequence	96.36	1621	High confidence	NZ_JABX01000135-1_Thiohalocapsa_sp-_ML1_contig00836_whole_genome_shotgun_sequence_CRISPR_655_spacer_5	95	20	1
Poison lake freshwater metagenome	e68f5891-e36d-4861-b268-1571b4a37b54_runid=0c1d3e486fe691d1363ad5708b6ea1336e0145a4_sampleid=PoisonLake_3_28_read=215737_ch=399_start_time=2022-03-29T19:15:27Z_model_version_id=2021-05-17_dna_r9.4.1_minion_96_29d8704b	9.79725E-07	N		lytic	3276	4	low_quality_draft	PL_bin04	90.5	2042	Low confidence	NZ_NRRR01000023-1_Chromatium_weissei_strain_DSM_5161_scaffold0024_whole_genome_shotgun_sequence	88.776	1862	High confidence	NC_011026-1_Chloroherpeton_thalassium_ATCC_35110_complete_sequence_CRISPR_940_spacer_51	100	16	0	Low confidence
Poison lake freshwater metagenome	e672c9ca-cc4c-44be-bb22-5ea326526f18_runid=0c1d3e486fe691d1363ad5708b6ea1336e0145a4_sampleid=PoisonLake_3_28_read=232394_ch=47_start_time=2022-03-30T00:06:34Z_model_version_id=2021-05-17_dna_r9.4.1_minion_96_29d8704b	0.000133829	N		lytic	4173	4	low_quality_draft	PL_bin04	94.305	2230	Low confidence	NZ_NRRR01000023-1_Chromatium_weissei_strain_DSM_5161_scaffold0024_whole_genome_shotgun_sequence	92.607	1853	High confidence	NZ_NRRN01000046-1_Halorhodospira_abdelmalekii_strain_DSM_2110_scaffold0046_whole_genome_shotgun_sequence_CRISPR_285_spacer_12	100	18	0	Low confidence
Poison lake freshwater metagenome	e66cd410-96db-4ed8-8eb5-99393e346f0b_runid=0c1d3e486fe691d1363ad5708b6ea1336e0145a4_sampleid=PoisonLake_3_28_read=9119_ch=308_start_time=2022-03-29T01:25:02Z_model_version_id=2021-05-17_dna_r9.4.1_minion_96_29d8704b	4.87414E-05	N		lytic	3490	7	low_quality_draft	PL_bin04	95.565	2255	High confidence	NZ_NRRR01000023-1_Chromatium_weissei_strain_DSM_5161_scaffold0024_whole_genome_shotgun_sequence	95.194	1852	High confidence	NZ_FNOW01000051-1_Allochromatium_warmingii_strain_DSM_173_whole_genome_shotgun_sequence_CRISPR_847_spacer_27	100	16	0	Low confidence
Poison lake freshwater metagenome	e6585e51-69fa-4eb9-9eae-30a60596744d_runid=0c1d3e486fe691d1363ad5708b6ea1336e0145a4_sampleid=PoisonLake_3_28_read=199137_ch=376_start_time=2022-03-30T15:46:32Z_model_version_id=2021-05-17_dna_r9.4.1_minion_96_29d8704b	3.89245E-05	N		lytic	3793	4	low_quality_draft	PL_bin04	91.142	2303	Low confidence	NZ_NRRR01000023-1_Chromatium_weissei_strain_DSM_5161_scaffold0024_whole_genome_shotgun_sequence	92.678	1871	High confidence	NZ_AASE01000005-1_Chlorobium_ferrooxidans_DSM_13031_ctg59_whole_genome_shotgun_sequence_CRISPR_953_spacer_92	94.737	19	1
Poison lake freshwater metagenome	e6567d05-5332-4bae-969c-22698b144f82_runid=0c1d3e486fe691d1363ad5708b6ea1336e0145a4_sampleid=PoisonLake_3_28_read=49328_ch=10_start_time=2022-03-29T04:25:32Z_model_version_id=2021-05-17_dna_r9.4.1_minion_96_29d8704b	2.48234E-05	N		lytic	3491	4	low_quality_draft	PL_bin04	95.319	2243	High confidence	NZ_NRRR01000023-1_Chromatium_weissei_strain_DSM_5161_scaffold0024_whole_genome_shotgun_sequence	95.084	1851	High confidence	NZ_PDNX01000007-1_Prosthecochloris_sp-_ZM_Scaffold_1_whole_genome_shotgun_sequence_CRISPR_987_spacer_7	100	15	0	Low confidence
Poison lake freshwater metagenome	e64e7c4b-8107-4758-b7ef-410abed2f0d9_runid=0c1d3e486fe691d1363ad5708b6ea1336e0145a4_sampleid=PoisonLake_3_28_read=291076_ch=7_start_time=2022-03-30T04:27:31Z_model_version_id=2021-05-17_dna_r9.4.1_minion_96_29d8704b	9.03089E-07	N		lytic	3554	4	low_quality_draft	PL_bin04	93.31	2272	Low confidence	NZ_NRRR01000027-1_Chromatium_weissei_strain_DSM_5161_scaffold0029_whole_genome_shotgun_sequence	95.031	1630	High confidence	NZ_AASE01000005-1_Chlorobium_ferrooxidans_DSM_13031_ctg59_whole_genome_shotgun_sequence_CRISPR_953_spacer_92	94.737	19	1
Poison lake freshwater metagenome	e644cbf2-74a5-4edf-8267-dd83983df26f_runid=0c1d3e486fe691d1363ad5708b6ea1336e0145a4_sampleid=PoisonLake_3_28_read=117344_ch=27_start_time=2022-03-29T10:27:13Z_model_version_id=2021-05-17_dna_r9.4.1_minion_96_29d8704b	1.81794E-06	N		lytic	3531	6	low_quality_draft	PL_bin04	91.714	2281	Low confidence	NZ_NRRR01000023-1_Chromatium_weissei_strain_DSM_5161_scaffold0024_whole_genome_shotgun_sequence	92.811	1850	High confidence	NZ_JAAORA010000004-1_Candidatus_Chlorobium_masyuteum_strain_BLA1_NODE_4_length_199455_cov_226-867399_whole_genome_shotgun_sequence_CRISPR_999_spacer_42	100	16	0	Low confidence
Poison lake freshwater metagenome	e63ee435-6c45-4a05-b05d-24ef0a8b9461_runid=0c1d3e486fe691d1363ad5708b6ea1336e0145a4_sampleid=PoisonLake_3_28_read=82610_ch=490_start_time=2022-03-29T06:45:51Z_model_version_id=2021-05-17_dna_r9.4.1_minion_96_29d8704b	1.84937E-06	N		lytic	3471	5	low_quality_draft	PL_bin04	91.835	2278	Low confidence	NZ_NRRR01000023-1_Chromatium_weissei_strain_DSM_5161_scaffold0024_whole_genome_shotgun_sequence	92.511	1856	High confidence	NZ_FNOW01000051-1_Allochromatium_warmingii_strain_DSM_173_whole_genome_shotgun_sequence_CRISPR_847_spacer_27	100	14	0	Low confidence
Poison lake freshwater metagenome	e637b85c-0a2c-480d-8632-b9eee0e93d07_runid=0c1d3e486fe691d1363ad5708b6ea1336e0145a4_sampleid=PoisonLake_3_28_read=41547_ch=389_start_time=2022-03-29T02:27:21Z_model_version_id=2021-05-17_dna_r9.4.1_minion_96_29d8704b	0.002711259	N		lytic	3536	6	low_quality_draft	PL_bin04	97.175	2230	High confidence	NZ_NRRR01000023-1_Chromatium_weissei_strain_DSM_5161_scaffold0024_whole_genome_shotgun_sequence	96.487	1822	High confidence	NZ_FNOW01000051-1_Allochromatium_warmingii_strain_DSM_173_whole_genome_shotgun_sequence_CRISPR_847_spacer_27	100	16	0	Low confidence
Poison lake freshwater metagenome	e633bcfc-3f6e-45ca-956b-d98b819748d6_runid=0c1d3e486fe691d1363ad5708b6ea1336e0145a4_sampleid=PoisonLake_3_28_read=171107_ch=326_start_time=2022-03-29T17:48:17Z_model_version_id=2021-05-17_dna_r9.4.1_minion_96_29d8704b	4.81755E-05	N		lytic	3531	4	low_quality_draft	PL_bin04	94.742	2244	Low confidence	NZ_NRRR01000023-1_Chromatium_weissei_strain_DSM_5161_scaffold0024_whole_genome_shotgun_sequence	95.194	1852	High confidence	NZ_PDNX01000007-1_Prosthecochloris_sp-_ZM_Scaffold_1_whole_genome_shotgun_sequence_CRISPR_987_spacer_7	100	15	0	Low confidence
Poison lake freshwater metagenome	e60cb715-dbf1-4a90-83e1-349da1b8db94_runid=0c1d3e486fe691d1363ad5708b6ea1336e0145a4_sampleid=PoisonLake_3_28_read=189773_ch=436_start_time=2022-03-29T20:56:17Z_model_version_id=2021-05-17_dna_r9.4.1_minion_96_29d8704b	7.33115E-07	N		lytic	4378	4	low_quality_draft	PL_bin04	90.881	2259	Low confidence	NZ_NRRR01000023-1_Chromatium_weissei_strain_DSM_5161_scaffold0024_whole_genome_shotgun_sequence	92.799	1847	High confidence	NZ_NRRH01000003-1_Marichromatium_gracile_strain_DSM_203_scaffold0003_whole_genome_shotgun_sequence_CRISPR_746_spacer_27	100	16	0	Low confidence
Poison lake freshwater metagenome	e6057799-f0de-4e7b-bf1e-551a8a5cc2a6_runid=0c1d3e486fe691d1363ad5708b6ea1336e0145a4_sampleid=PoisonLake_3_28_read=83897_ch=174_start_time=2022-03-29T05:21:10Z_model_version_id=2021-05-17_dna_r9.4.1_minion_96_29d8704b	6.79005E-05	N		lytic	4396	6	low_quality_draft	PL_bin04	93.496	2260	Low confidence	NZ_NRRR01000023-1_Chromatium_weissei_strain_DSM_5161_scaffold0024_whole_genome_shotgun_sequence	95.008	1843	High confidence	NZ_PDNX01000007-1_Prosthecochloris_sp-_ZM_Scaffold_1_whole_genome_shotgun_sequence_CRISPR_987_spacer_7	100	16	0	Low confidence
Poison lake freshwater metagenome	e5fb60df-9518-436b-b366-e9d39a6fd1ef_runid=0c1d3e486fe691d1363ad5708b6ea1336e0145a4_sampleid=PoisonLake_3_28_read=182670_ch=314_start_time=2022-03-29T17:31:38Z_model_version_id=2021-05-17_dna_r9.4.1_minion_96_29d8704b	1.09992E-06	N		lytic	2918	5	low_quality_draft	PL_bin04	89.836	1712	Low confidence	NZ_NRRR01000023-1_Chromatium_weissei_strain_DSM_5161_scaffold0024_whole_genome_shotgun_sequence	93.522	1837	High confidence	NZ_VWXX01000010-1_Thiohalocapsa_marina_strain_DSM_19078_NODE_10_length_96776_cov_29-6679_whole_genome_shotgun_sequence_CRISPR_705_spacer_40	100	16	0	Low confidence
Poison lake freshwater metagenome	e5fb486b-2d78-4522-bf7a-74b023fe1789_runid=0c1d3e486fe691d1363ad5708b6ea1336e0145a4_sampleid=PoisonLake_3_28_read=176185_ch=215_start_time=2022-03-30T01:34:26Z_model_version_id=2021-05-17_dna_r9.4.1_minion_96_29d8704b	9.39847E-07	N		lytic	3415	5	low_quality_draft	PL_bin04	89.531	2283	Low confidence	NZ_NRRR01000023-1_Chromatium_weissei_strain_DSM_5161_scaffold0024_whole_genome_shotgun_sequence	89.529	1824	High confidence	NZ_JAERQO010000009-1_Rheinheimera_sp-_MA-13_NODE_9_length_134788_cov_228-117823_whole_genome_shotgun_sequence_CRISPR_826_spacer_43	100	16	0	Low confidence
Poison lake freshwater metagenome	e5dfb66a-8eb3-4639-987d-0ebec575ba02_runid=0c1d3e486fe691d1363ad5708b6ea1336e0145a4_sampleid=PoisonLake_3_28_read=218531_ch=511_start_time=2022-03-30T00:47:37Z_model_version_id=2021-05-17_dna_r9.4.1_minion_96_29d8704b	1.24499E-05	N		lytic	3867	7	low_quality_draft	PL_bin04	93.862	2232	Low confidence	NZ_NRRR01000023-1_Chromatium_weissei_strain_DSM_5161_scaffold0024_whole_genome_shotgun_sequence	91.929	1871	High confidence	NZ_AASE01000005-1_Chlorobium_ferrooxidans_DSM_13031_ctg59_whole_genome_shotgun_sequence_CRISPR_953_spacer_92	94.737	19	1
Poison lake freshwater metagenome	e5deac14-4a96-424a-a82e-c4883c2ef868_runid=0c1d3e486fe691d1363ad5708b6ea1336e0145a4_sampleid=PoisonLake_3_28_read=351952_ch=70_start_time=2022-03-30T11:20:23Z_model_version_id=2021-05-17_dna_r9.4.1_minion_96_29d8704b	8.26146E-06	N		lytic	2331	6	low_quality_draft									NZ_JAJOYU010000023-1_Pararheinheimera_soli_strain_BD-d46_23_whole_genome_shotgun_sequence_CRISPR_835_spacer_46	100	15	0	Low confidence
Poison lake freshwater metagenome	e5de236a-7d7d-42af-acb5-f63e71d137e4_runid=0c1d3e486fe691d1363ad5708b6ea1336e0145a4_sampleid=PoisonLake_3_28_read=333441_ch=208_start_time=2022-03-30T06:49:45Z_model_version_id=2021-05-17_dna_r9.4.1_minion_96_29d8704b	9.34919E-07	N		lytic	3433	4	low_quality_draft	PL_bin04	88.637	2253	Low confidence	NZ_NRRR01000023-1_Chromatium_weissei_strain_DSM_5161_scaffold0024_whole_genome_shotgun_sequence	89.111	1855	High confidence	NZ_AASE01000005-1_Chlorobium_ferrooxidans_DSM_13031_ctg59_whole_genome_shotgun_sequence_CRISPR_953_spacer_92	94.737	19	1
Poison lake freshwater metagenome	e5d9ddc0-c7c6-494b-81a6-6f736b04d5ef_runid=0c1d3e486fe691d1363ad5708b6ea1336e0145a4_sampleid=PoisonLake_3_28_read=300575_ch=176_start_time=2022-03-30T09:44:17Z_model_version_id=2021-05-17_dna_r9.4.1_minion_96_29d8704b	0.000190849	N		lytic	3683	6	low_quality_draft	PL_bin04	92.224	2289	Low confidence	NZ_NRRR01000027-1_Chromatium_weissei_strain_DSM_5161_scaffold0029_whole_genome_shotgun_sequence	93.074	1646	High confidence	NZ_LSYU01000027-1_Marichromatium_gracile_strain_YL28_scaffold14_whole_genome_shotgun_sequence_CRISPR_657_spacer_29	100	15	0	Low confidence
Poison lake freshwater metagenome	e5d74e1f-c38d-42ee-ab39-d6fab0138ff3_runid=0c1d3e486fe691d1363ad5708b6ea1336e0145a4_sampleid=PoisonLake_3_28_read=257721_ch=92_start_time=2022-03-30T03:43:08Z_model_version_id=2021-05-17_dna_r9.4.1_minion_96_29d8704b	1.01046E-05	N		lytic	3494	6	low_quality_draft	PL_bin04	94.415	2256	Low confidence	NZ_NRRR01000023-1_Chromatium_weissei_strain_DSM_5161_scaffold0024_whole_genome_shotgun_sequence	94.677	1841	High confidence	NZ_PDNX01000007-1_Prosthecochloris_sp-_ZM_Scaffold_1_whole_genome_shotgun_sequence_CRISPR_987_spacer_7	100	15	0	Low confidence
Poison lake freshwater metagenome	e5ccabb1-74f9-4f0e-ab29-d12a0acd322f_runid=0c1d3e486fe691d1363ad5708b6ea1336e0145a4_sampleid=PoisonLake_3_28_read=113488_ch=486_start_time=2022-03-29T09:11:40Z_model_version_id=2021-05-17_dna_r9.4.1_minion_96_29d8704b	5.53853E-06	N		lytic	3477	4	low_quality_draft	PL_bin04	93.619	2241	Low confidence	NZ_NRRR01000023-1_Chromatium_weissei_strain_DSM_5161_scaffold0024_whole_genome_shotgun_sequence	92.968	1863	High confidence	NZ_VDCH01000002-1_Chlorobaculum_thiosulfatiphilum_strain_DSM_249_NODE_2_length_174999_cov_14-0223_whole_genome_shotgun_sequence_CRISPR_997_spacer_8	100	15	0	Low confidence
Poison lake freshwater metagenome	e5c21f44-5267-410b-be57-992c4bf283b3_runid=0c1d3e486fe691d1363ad5708b6ea1336e0145a4_sampleid=PoisonLake_3_28_read=150035_ch=254_start_time=2022-03-29T19:55:33Z_model_version_id=2021-05-17_dna_r9.4.1_minion_96_29d8704b	8.47525E-06	N		lytic	3787	4	low_quality_draft	PL_bin04	92.145	2266	Low confidence	NZ_NRRR01000023-1_Chromatium_weissei_strain_DSM_5161_scaffold0024_whole_genome_shotgun_sequence	92.992	1855	High confidence	NZ_AP024564-1_Allochromatium_tepidum_strain_NZ_plasmid_pAt1_complete_sequence_CRISPR_830_spacer_2	100	16	0	Low confidence
Poison lake freshwater metagenome	e5b5a549-7487-4b05-8cdc-7a2922184cfd_runid=0c1d3e486fe691d1363ad5708b6ea1336e0145a4_sampleid=PoisonLake_3_28_read=84135_ch=85_start_time=2022-03-29T05:48:50Z_model_version_id=2021-05-17_dna_r9.4.1_minion_96_29d8704b	9.22028E-07	N		lytic	3481	6	low_quality_draft	PL_bin04	89.899	2277	Low confidence	NZ_NRRR01000027-1_Chromatium_weissei_strain_DSM_5161_scaffold0029_whole_genome_shotgun_sequence	91.748	1636	High confidence	NZ_PDNX01000007-1_Prosthecochloris_sp-_ZM_Scaffold_1_whole_genome_shotgun_sequence_CRISPR_987_spacer_7	100	15	0	Low confidence
Poison lake freshwater metagenome	e595fd02-3d05-467d-8d8d-ef793226a47b_runid=0c1d3e486fe691d1363ad5708b6ea1336e0145a4_sampleid=PoisonLake_3_28_read=464790_ch=284_start_time=2022-03-30T11:11:19Z_model_version_id=2021-05-17_dna_r9.4.1_minion_96_29d8704b	8.8006E-07	N		lytic	3647	5	low_quality_draft	PL_bin04	90.328	2285	Low confidence	NZ_NRRR01000023-1_Chromatium_weissei_strain_DSM_5161_scaffold0024_whole_genome_shotgun_sequence	88.942	1881	High confidence	NZ_NHSH01000048-1_Halochromatium_roseum_strain_DSM_18859_scaffold0048_whole_genome_shotgun_sequence_CRISPR_816_spacer_62	100	16	0	Low confidence
Poison lake freshwater metagenome	e58f93e5-f08e-41f3-a68f-748c8166f6e5_runid=0c1d3e486fe691d1363ad5708b6ea1336e0145a4_sampleid=PoisonLake_3_28_read=110351_ch=260_start_time=2022-03-29T10:00:46Z_model_version_id=2021-05-17_dna_r9.4.1_minion_96_29d8704b	2.03138E-05	N		lytic	3476	4	low_quality_draft	PL_bin04	94.047	2251	Low confidence	NZ_NRRR01000023-1_Chromatium_weissei_strain_DSM_5161_scaffold0024_whole_genome_shotgun_sequence	94.954	1843	High confidence	NZ_PDNX01000007-1_Prosthecochloris_sp-_ZM_Scaffold_1_whole_genome_shotgun_sequence_CRISPR_987_spacer_7	100	15	0	Low confidence
Poison lake freshwater metagenome	e58f46b5-fe9c-4ebd-9e20-3f77b3904d35_runid=0c1d3e486fe691d1363ad5708b6ea1336e0145a4_sampleid=PoisonLake_3_28_read=188814_ch=507_start_time=2022-03-29T20:12:01Z_model_version_id=2021-05-17_dna_r9.4.1_minion_96_29d8704b	9.3569E-05	N		lytic	3979	6	low_quality_draft	PL_bin04	91.36	2257	Low confidence	NZ_NRRR01000027-1_Chromatium_weissei_strain_DSM_5161_scaffold0029_whole_genome_shotgun_sequence	91.585	1640	High confidence	NZ_PDNY02000035-1_Prosthecochloris_sp-_ZM_2_Scaffold_49_whole_genome_shotgun_sequence_CRISPR_981_spacer_5	100	16	0	Low confidence
Poison lake freshwater metagenome	e576f08b-7b30-4dc7-b86b-b6400b2ede3b_runid=0c1d3e486fe691d1363ad5708b6ea1336e0145a4_sampleid=PoisonLake_3_28_read=81615_ch=245_start_time=2022-03-29T08:38:34Z_model_version_id=2021-05-17_dna_r9.4.1_minion_96_29d8704b	1.00385E-05	N		lytic	3517	6	low_quality_draft	PL_bin04	94.991	2256	Low confidence	NZ_NRRR01000023-1_Chromatium_weissei_strain_DSM_5161_scaffold0024_whole_genome_shotgun_sequence	93.821	1861	High confidence	NZ_PDNX01000007-1_Prosthecochloris_sp-_ZM_Scaffold_1_whole_genome_shotgun_sequence_CRISPR_987_spacer_7	100	15	0	Low confidence
Poison lake freshwater metagenome	e564bd60-56cf-4ff9-b16e-2982ca865168_runid=0c1d3e486fe691d1363ad5708b6ea1336e0145a4_sampleid=PoisonLake_3_28_read=24000_ch=499_start_time=2022-03-29T01:11:44Z_model_version_id=2021-05-17_dna_r9.4.1_minion_96_29d8704b	5.69565E-05	N		lytic	4170	8	low_quality_draft	PL_bin04	93.946	2263	Low confidence	NZ_NRRR01000023-1_Chromatium_weissei_strain_DSM_5161_scaffold0024_whole_genome_shotgun_sequence	93.777	1848	High confidence	NZ_AP014836-1_Candidatus_Nitrosoglobus_terrae_strain_TAO100_chromosome_CRISPR_663_spacer_34	100	16	0	Low confidence
Poison lake freshwater metagenome	e56303de-cec3-4b42-baf2-670fba5c0150_runid=0c1d3e486fe691d1363ad5708b6ea1336e0145a4_sampleid=PoisonLake_3_28_read=227534_ch=206_start_time=2022-03-29T22:28:47Z_model_version_id=2021-05-17_dna_r9.4.1_minion_96_29d8704b	3.69235E-06	N		lytic	3477	4	low_quality_draft	PL_bin04	92.952	2270	Low confidence	NZ_NRRR01000023-1_Chromatium_weissei_strain_DSM_5161_scaffold0024_whole_genome_shotgun_sequence	95.763	1841	High confidence	NZ_PDNX01000007-1_Prosthecochloris_sp-_ZM_Scaffold_1_whole_genome_shotgun_sequence_CRISPR_987_spacer_7	100	15	0	Low confidence
Poison lake freshwater metagenome	e556bd4c-3e38-4c59-8af1-6787a77c2d26_runid=0c1d3e486fe691d1363ad5708b6ea1336e0145a4_sampleid=PoisonLake_3_28_read=264666_ch=229_start_time=2022-03-29T23:47:19Z_model_version_id=2021-05-17_dna_r9.4.1_minion_96_29d8704b	8.3801E-07	N		lytic	3830	5	low_quality_draft	PL_bin04	92.562	2272	Low confidence	NZ_NRRR01000023-1_Chromatium_weissei_strain_DSM_5161_scaffold0024_whole_genome_shotgun_sequence	92.163	1863	High confidence	NZ_NRRQ01000016-1_Chromatium_okenii_strain_DSM_169_scaffold0016_whole_genome_shotgun_sequence_CRISPR_761_spacer_53	100	15	0	Low confidence
Poison lake freshwater metagenome	e54e3753-7741-49cc-89db-2ba81f579c37_runid=0c1d3e486fe691d1363ad5708b6ea1336e0145a4_sampleid=PoisonLake_3_28_read=298440_ch=277_start_time=2022-03-30T06:30:59Z_model_version_id=2021-05-17_dna_r9.4.1_minion_96_29d8704b	9.5268E-07	N		lytic	3369	4	low_quality_draft	PL_bin04	92.713	2237	Low confidence	NZ_NRRR01000023-1_Chromatium_weissei_strain_DSM_5161_scaffold0024_whole_genome_shotgun_sequence	92.247	1780	High confidence	NZ_VWXX01000010-1_Thiohalocapsa_marina_strain_DSM_19078_NODE_10_length_96776_cov_29-6679_whole_genome_shotgun_sequence_CRISPR_705_spacer_40	100	16	0	Low confidence
Poison lake freshwater metagenome	e5466adb-75b8-48f1-96da-0df201e27551_runid=0c1d3e486fe691d1363ad5708b6ea1336e0145a4_sampleid=PoisonLake_3_28_read=159994_ch=356_start_time=2022-03-30T06:06:59Z_model_version_id=2021-05-17_dna_r9.4.1_minion_96_29d8704b	1.833E-06	N		lytic	3502	4	low_quality_draft	PL_bin04	91.037	2276	Low confidence	NZ_NRRR01000023-1_Chromatium_weissei_strain_DSM_5161_scaffold0024_whole_genome_shotgun_sequence	93.42	1854	High confidence	NZ_PDNX01000007-1_Prosthecochloris_sp-_ZM_Scaffold_1_whole_genome_shotgun_sequence_CRISPR_987_spacer_7	100	15	0	Low confidence
Poison lake freshwater metagenome	e54390ad-ff5c-4f13-95b7-a1bd463f3eb4_runid=0c1d3e486fe691d1363ad5708b6ea1336e0145a4_sampleid=PoisonLake_3_28_read=256041_ch=387_start_time=2022-03-30T00:05:35Z_model_version_id=2021-05-17_dna_r9.4.1_minion_96_29d8704b	9.13629E-07	N		lytic	3513	5	low_quality_draft	PL_bin04	90.049	2050	Low confidence	NZ_NRRR01000027-1_Chromatium_weissei_strain_DSM_5161_scaffold0029_whole_genome_shotgun_sequence	90.663	1660	High confidence	NZ_PDNX01000007-1_Prosthecochloris_sp-_ZM_Scaffold_1_whole_genome_shotgun_sequence_CRISPR_987_spacer_7	100	15	0	Low confidence
Poison lake freshwater metagenome	e541a1e4-93a6-4d15-8b41-d778032faa84_runid=0c1d3e486fe691d1363ad5708b6ea1336e0145a4_sampleid=PoisonLake_3_28_read=193855_ch=2_start_time=2022-03-29T19:03:47Z_model_version_id=2021-05-17_dna_r9.4.1_minion_96_29d8704b	9.22558E-07	N		lytic	3479	4	low_quality_draft	PL_bin04	93.753	2257	Low confidence	NZ_NRRR01000023-1_Chromatium_weissei_strain_DSM_5161_scaffold0024_whole_genome_shotgun_sequence	93.787	1851	High confidence	NZ_VWXX01000010-1_Thiohalocapsa_marina_strain_DSM_19078_NODE_10_length_96776_cov_29-6679_whole_genome_shotgun_sequence_CRISPR_705_spacer_40	100	16	0	Low confidence
Poison lake freshwater metagenome	e5296a27-b427-4ec1-b3b0-a71d3e571d19_runid=0c1d3e486fe691d1363ad5708b6ea1336e0145a4_sampleid=PoisonLake_3_28_read=117561_ch=106_start_time=2022-03-29T20:59:14Z_model_version_id=2021-05-17_dna_r9.4.1_minion_96_29d8704b	0.001996973	N		lytic	3650	5	low_quality_draft	PL_bin04	95.377	1817	High confidence	NZ_NRRR01000023-1_Chromatium_weissei_strain_DSM_5161_scaffold0024_whole_genome_shotgun_sequence	94.848	1844	High confidence	NZ_PDNX01000007-1_Prosthecochloris_sp-_ZM_Scaffold_1_whole_genome_shotgun_sequence_CRISPR_987_spacer_7	100	15	0	Low confidence
Poison lake freshwater metagenome	e5271949-5965-4a1d-9af5-c2588efdf79c_runid=0c1d3e486fe691d1363ad5708b6ea1336e0145a4_sampleid=PoisonLake_3_28_read=49711_ch=157_start_time=2022-03-29T03:23:46Z_model_version_id=2021-05-17_dna_r9.4.1_minion_96_29d8704b	8.30541E-06	N		lytic	3478	4	low_quality_draft	PL_bin04	95.11	2229	High confidence	NZ_NRRR01000023-1_Chromatium_weissei_strain_DSM_5161_scaffold0024_whole_genome_shotgun_sequence	93.777	1848	High confidence	NZ_PDNX01000007-1_Prosthecochloris_sp-_ZM_Scaffold_1_whole_genome_shotgun_sequence_CRISPR_987_spacer_7	100	15	0	Low confidence
Poison lake freshwater metagenome	e5241ee2-6a43-4fd3-be5e-eb270b8ffe46_runid=0c1d3e486fe691d1363ad5708b6ea1336e0145a4_sampleid=PoisonLake_3_28_read=73981_ch=268_start_time=2022-03-29T21:40:18Z_model_version_id=2021-05-17_dna_r9.4.1_minion_96_29d8704b	9.21498E-07	N		lytic	3483	4	low_quality_draft	PL_bin04	92.376	2256	Low confidence	NZ_NRRR01000023-1_Chromatium_weissei_strain_DSM_5161_scaffold0024_whole_genome_shotgun_sequence	92.341	1854	High confidence	NZ_AFHI01000014-1_Rheinheimera_sp-_A13L_DRAFT__contig00021_whole_genome_shotgun_sequence_CRISPR_611_spacer_92	100	15	0	Low confidence
Poison lake freshwater metagenome	e51cf8a2-2c7f-4e67-bb85-74e94ae445b0_runid=0c1d3e486fe691d1363ad5708b6ea1336e0145a4_sampleid=PoisonLake_3_28_read=208969_ch=492_start_time=2022-03-29T21:09:07Z_model_version_id=2021-05-17_dna_r9.4.1_minion_96_29d8704b	9.10777E-07	N		lytic	3524	6	low_quality_draft	PL_bin04	92.183	2277	Low confidence	NZ_NRRR01000023-1_Chromatium_weissei_strain_DSM_5161_scaffold0024_whole_genome_shotgun_sequence	92.217	1876	High confidence	NZ_PDNX01000007-1_Prosthecochloris_sp-_ZM_Scaffold_1_whole_genome_shotgun_sequence_CRISPR_987_spacer_7	100	15	0	Low confidence
Poison lake freshwater metagenome	e50ee7a2-0cde-41af-af97-610789600880_runid=0c1d3e486fe691d1363ad5708b6ea1336e0145a4_sampleid=PoisonLake_3_28_read=167984_ch=165_start_time=2022-03-29T16:32:43Z_model_version_id=2021-05-17_dna_r9.4.1_minion_96_29d8704b	9.07943E-07	N		lytic	3535	4	low_quality_draft	PL_bin04	92.552	2269	Low confidence	NZ_NRRR01000023-1_Chromatium_weissei_strain_DSM_5161_scaffold0024_whole_genome_shotgun_sequence	91.698	1855	High confidence	NC_013851-1_Allochromatium_vinosum_DSM_180_complete_sequence_CRISPR_607_spacer_42	100	15	0	Low confidence
Poison lake freshwater metagenome	e4f72113-a7ee-4782-a3a9-fa683b36f55c_runid=0c1d3e486fe691d1363ad5708b6ea1336e0145a4_sampleid=PoisonLake_3_28_read=161250_ch=307_start_time=2022-03-29T14:26:13Z_model_version_id=2021-05-17_dna_r9.4.1_minion_96_29d8704b	6.39706E-06	N		lytic	11038	16	low_quality_draft					NZ_AQQV01000001-1_Oceanococcus_atlanticus_strain_22II-S10r2_contig1_whole_genome_shotgun_sequence	94.286	35	Low confidence	NZ_QKMA01000018-1_Thioalkalivibrio_sp-_ALE21_D893DRAFT_scaffold00018-18_whole_genome_shotgun_sequence_CRISPR_250_spacer_78	100	16	0	Low confidence
Poison lake freshwater metagenome	e4f6ac42-06d6-4253-bd30-77388411d023_runid=0c1d3e486fe691d1363ad5708b6ea1336e0145a4_sampleid=PoisonLake_3_28_read=75674_ch=411_start_time=2022-03-29T06:00:35Z_model_version_id=2021-05-17_dna_r9.4.1_minion_96_29d8704b	3.27843E-06	N		lytic	1958	5	low_quality_draft					NZ_NRRR01000023-1_Chromatium_weissei_strain_DSM_5161_scaffold0024_whole_genome_shotgun_sequence	94.056	1329	High confidence	NZ_FNOW01000051-1_Allochromatium_warmingii_strain_DSM_173_whole_genome_shotgun_sequence_CRISPR_847_spacer_27	100	16	0	Low confidence
Poison lake freshwater metagenome	e4cebe28-41c7-4eba-a3b6-e370e0029398_runid=0c1d3e486fe691d1363ad5708b6ea1336e0145a4_sampleid=PoisonLake_3_28_read=166649_ch=107_start_time=2022-03-29T20:46:01Z_model_version_id=2021-05-17_dna_r9.4.1_minion_96_29d8704b	1.83072E-05	N		lytic	3857	5	low_quality_draft	PL_bin04	92.051	2277	Low confidence	NZ_NRRR01000023-1_Chromatium_weissei_strain_DSM_5161_scaffold0024_whole_genome_shotgun_sequence	92.291	1868	High confidence	NZ_PDNX01000007-1_Prosthecochloris_sp-_ZM_Scaffold_1_whole_genome_shotgun_sequence_CRISPR_987_spacer_7	100	15	0	Low confidence
Poison lake freshwater metagenome	e4ca62e2-84a7-4f0f-bce2-3a5bad596a98_runid=0c1d3e486fe691d1363ad5708b6ea1336e0145a4_sampleid=PoisonLake_3_28_read=207552_ch=272_start_time=2022-03-29T19:44:56Z_model_version_id=2021-05-17_dna_r9.4.1_minion_96_29d8704b	0.000662199	N		lytic	3766	6	low_quality_draft	PL_bin01	90.857	3872	Low confidence	NZ_JABX01000051-1_Thiohalocapsa_sp-_ML1_contig00051_whole_genome_shotgun_sequence	90.751	3557	High confidence	NZ_FNNZ01000018-1_Thiocapsa_roseopersicina_strain_DSM_217_whole_genome_shotgun_sequence_CRISPR_846_spacer_15	100	17	0	Low confidence
Poison lake freshwater metagenome	e4bbc584-e28d-420c-8234-52899051c249_runid=0c1d3e486fe691d1363ad5708b6ea1336e0145a4_sampleid=PoisonLake_3_28_read=176674_ch=511_start_time=2022-03-29T19:43:04Z_model_version_id=2021-05-17_dna_r9.4.1_minion_96_29d8704b	1.3685E-05	N		lytic	3518	5	low_quality_draft	PL_bin04	93.772	2264	Low confidence	NZ_NRRR01000023-1_Chromatium_weissei_strain_DSM_5161_scaffold0024_whole_genome_shotgun_sequence	93.531	1855	High confidence	NZ_PDNX01000007-1_Prosthecochloris_sp-_ZM_Scaffold_1_whole_genome_shotgun_sequence_CRISPR_987_spacer_7	100	15	0	Low confidence
Poison lake freshwater metagenome	e4b878ad-1a50-4d10-b13e-ca73355d8c00_runid=0c1d3e486fe691d1363ad5708b6ea1336e0145a4_sampleid=PoisonLake_3_28_read=205779_ch=344_start_time=2022-03-29T14:29:41Z_model_version_id=2021-05-17_dna_r9.4.1_minion_96_29d8704b	0.000181414	N		lytic	4193	6	low_quality_draft	PL_bin04	91.689	2262	Low confidence	NZ_NRRR01000023-1_Chromatium_weissei_strain_DSM_5161_scaffold0024_whole_genome_shotgun_sequence	91.876	1871	High confidence	NZ_JABX01000018-1_Thiohalocapsa_sp-_ML1_contig00018_whole_genome_shotgun_sequence_CRISPR_645_spacer_79	97.143	35	1
Poison lake freshwater metagenome	e4b7ca26-5b15-4f80-aa97-9bc219012b7e_runid=0c1d3e486fe691d1363ad5708b6ea1336e0145a4_sampleid=PoisonLake_3_28_read=140794_ch=192_start_time=2022-03-29T11:31:41Z_model_version_id=2021-05-17_dna_r9.4.1_minion_96_29d8704b	0.000117156	N		lytic	3808	4	low_quality_draft	PL_bin04	93.758	2275	Low confidence	NZ_NRRR01000023-1_Chromatium_weissei_strain_DSM_5161_scaffold0024_whole_genome_shotgun_sequence	93.488	1858	High confidence	NZ_AASE01000005-1_Chlorobium_ferrooxidans_DSM_13031_ctg59_whole_genome_shotgun_sequence_CRISPR_953_spacer_92	91.667	24	2
Poison lake freshwater metagenome	e49e6b1c-04ef-417d-86d2-8364e99ff4e8_runid=0c1d3e486fe691d1363ad5708b6ea1336e0145a4_sampleid=PoisonLake_3_28_read=103930_ch=263_start_time=2022-03-29T09:14:54Z_model_version_id=2021-05-17_dna_r9.4.1_minion_96_29d8704b	3.31673E-05	N		lytic	3774	5	low_quality_draft	PL_bin04	91.487	2279	Low confidence	NZ_NRRR01000023-1_Chromatium_weissei_strain_DSM_5161_scaffold0024_whole_genome_shotgun_sequence	88.623	1881	High confidence	NZ_AFHI01000014-1_Rheinheimera_sp-_A13L_DRAFT__contig00021_whole_genome_shotgun_sequence_CRISPR_611_spacer_92	100	15	0	Low confidence
Poison lake freshwater metagenome	e4979eae-34d3-46be-9d0a-e495f18f2876_runid=0c1d3e486fe691d1363ad5708b6ea1336e0145a4_sampleid=PoisonLake_3_28_read=178757_ch=176_start_time=2022-03-29T20:46:16Z_model_version_id=2021-05-17_dna_r9.4.1_minion_96_29d8704b	4.58148E-05	N		lytic	3783	4	low_quality_draft	PL_bin04	90.487	2281	Low confidence	NZ_NRRR01000023-1_Chromatium_weissei_strain_DSM_5161_scaffold0024_whole_genome_shotgun_sequence	92.167	1864	High confidence	NZ_AFWT01000034-1_Thiorhodococcus_drewsii_AZ1_ctg178_whole_genome_shotgun_sequence_CRISPR_621_spacer_19	91.667	24	2
Poison lake freshwater metagenome	e48cce4e-44bc-4d0a-b214-4dca415d09f3_runid=0c1d3e486fe691d1363ad5708b6ea1336e0145a4_sampleid=PoisonLake_3_28_read=298458_ch=60_start_time=2022-03-30T06:25:56Z_model_version_id=2021-05-17_dna_r9.4.1_minion_96_29d8704b	9.14931E-07	N		lytic	3508	4	low_quality_draft	PL_bin04	92.895	2252	Low confidence	NZ_NRRR01000023-1_Chromatium_weissei_strain_DSM_5161_scaffold0024_whole_genome_shotgun_sequence	90.894	1856	High confidence	NZ_AASE01000005-1_Chlorobium_ferrooxidans_DSM_13031_ctg59_whole_genome_shotgun_sequence_CRISPR_953_spacer_92	94.737	19	1
Poison lake freshwater metagenome	e47268c5-134a-4e08-8dff-2791ac79f50a_runid=0c1d3e486fe691d1363ad5708b6ea1336e0145a4_sampleid=PoisonLake_3_28_read=185290_ch=22_start_time=2022-03-29T17:44:31Z_model_version_id=2021-05-17_dna_r9.4.1_minion_96_29d8704b	9.2682E-07	N		lytic	3463	6	low_quality_draft	PL_bin04	93.822	2250	Low confidence	NZ_NRRR01000023-1_Chromatium_weissei_strain_DSM_5161_scaffold0024_whole_genome_shotgun_sequence	92.819	1852	High confidence	NZ_FNOW01000051-1_Allochromatium_warmingii_strain_DSM_173_whole_genome_shotgun_sequence_CRISPR_847_spacer_27	100	14	0	Low confidence
Poison lake freshwater metagenome	e4713f2d-6b06-4678-abc3-d37275b7df79_runid=0c1d3e486fe691d1363ad5708b6ea1336e0145a4_sampleid=PoisonLake_3_28_read=44369_ch=343_start_time=2022-03-29T02:20:11Z_model_version_id=2021-05-17_dna_r9.4.1_minion_96_29d8704b	0.000384364	N		lytic	2288	4	low_quality_draft					NZ_NRRR01000023-1_Chromatium_weissei_strain_DSM_5161_scaffold0024_whole_genome_shotgun_sequence	93.548	1457	High confidence	NZ_NRRW01000076-1_Thiococcus_pfennigii_strain_Pfennig_8320_scaffold0076_whole_genome_shotgun_sequence_CRISPR_784_spacer_22	100	17	0	Low confidence
Poison lake freshwater metagenome	e45bf965-f668-4e41-8dc9-097d80be64b7_runid=0c1d3e486fe691d1363ad5708b6ea1336e0145a4_sampleid=PoisonLake_3_28_read=36715_ch=211_start_time=2022-03-29T02:11:31Z_model_version_id=2021-05-17_dna_r9.4.1_minion_96_29d8704b	1.06772E-06	N		lytic	3006	4	low_quality_draft	PL_bin04	89.33	2240	Low confidence	NZ_NRRR01000027-1_Chromatium_weissei_strain_DSM_5161_scaffold0029_whole_genome_shotgun_sequence	89.632	1630	High confidence	NZ_AFHI01000014-1_Rheinheimera_sp-_A13L_DRAFT__contig00021_whole_genome_shotgun_sequence_CRISPR_611_spacer_92	100	15	0	Low confidence
Poison lake freshwater metagenome	e4552aa1-e688-4d26-a1f5-d4035b439d89_runid=0c1d3e486fe691d1363ad5708b6ea1336e0145a4_sampleid=PoisonLake_3_28_read=101242_ch=257_start_time=2022-03-29T08:47:51Z_model_version_id=2021-05-17_dna_r9.4.1_minion_96_29d8704b	0.000110269	N		lytic	3813	6	low_quality_draft	PL_bin04	89.605	2280	Low confidence	NZ_NRRR01000023-1_Chromatium_weissei_strain_DSM_5161_scaffold0024_whole_genome_shotgun_sequence	89.802	1873	High confidence	NZ_PDNX01000007-1_Prosthecochloris_sp-_ZM_Scaffold_1_whole_genome_shotgun_sequence_CRISPR_987_spacer_7	100	15	0	Low confidence
Poison lake freshwater metagenome	e44d1c21-2d0a-4b3e-9655-83c402f0886c_runid=0c1d3e486fe691d1363ad5708b6ea1336e0145a4_sampleid=PoisonLake_3_28_read=93024_ch=215_start_time=2022-03-29T15:52:37Z_model_version_id=2021-05-17_dna_r9.4.1_minion_96_29d8704b	1.83247E-06	N		lytic	3503	4	low_quality_draft	PL_bin04	94.946	2236	Low confidence	NZ_NRRR01000023-1_Chromatium_weissei_strain_DSM_5161_scaffold0024_whole_genome_shotgun_sequence	94.346	1857	High confidence	NZ_NRRV01000129-1_Thiohalocapsa_halophila_strain_DSM_6210_scaffold0128_whole_genome_shotgun_sequence_CRISPR_781_spacer_8	100	16	0	Low confidence
Poison lake freshwater metagenome	e4489340-4a23-4ff5-b402-ff75cc91696a_runid=0c1d3e486fe691d1363ad5708b6ea1336e0145a4_sampleid=PoisonLake_3_28_read=228846_ch=486_start_time=2022-03-29T23:24:53Z_model_version_id=2021-05-17_dna_r9.4.1_minion_96_29d8704b	9.7278E-05	N		lytic	5378	9	low_quality_draft	PL_bin04	87.616	2269	Low confidence	NZ_NRRR01000023-1_Chromatium_weissei_strain_DSM_5161_scaffold0024_whole_genome_shotgun_sequence	87.895	1867	High confidence	NZ_PDNY02000065-1_Prosthecochloris_sp-_ZM_2_Scaffold_67_whole_genome_shotgun_sequence_CRISPR_983_spacer_2	100	15	0	Low confidence
Poison lake freshwater metagenome	e43cb610-6630-48fe-90e2-36b346a193de_runid=0c1d3e486fe691d1363ad5708b6ea1336e0145a4_sampleid=PoisonLake_3_28_read=38644_ch=400_start_time=2022-03-29T02:21:15Z_model_version_id=2021-05-17_dna_r9.4.1_minion_96_29d8704b	1.80516E-06	N		lytic	3556	5	low_quality_draft	PL_bin04	94.254	2245	Low confidence	NZ_NRRR01000023-1_Chromatium_weissei_strain_DSM_5161_scaffold0024_whole_genome_shotgun_sequence	93.179	1862	High confidence	NZ_FOFO01000001-1_Ectothiorhodospira_magna_strain_B7-7_whole_genome_shotgun_sequence_CRISPR_346_spacer_58	94.737	19	1
Poison lake freshwater metagenome	e4305f04-a25e-4e80-9eb2-6fe3f0ef5d01_runid=0c1d3e486fe691d1363ad5708b6ea1336e0145a4_sampleid=PoisonLake_3_28_read=69675_ch=188_start_time=2022-03-30T02:11:57Z_model_version_id=2021-05-17_dna_r9.4.1_minion_96_29d8704b	9.31122E-07	N		lytic	3447	4	low_quality_draft	PL_bin04	90.56	2267	Low confidence	NZ_NRRR01000023-1_Chromatium_weissei_strain_DSM_5161_scaffold0024_whole_genome_shotgun_sequence	91.007	1857	High confidence	NZ_JABVCQ010000002-1_Thiospirillum_jenense_strain_DSM_216_assembly_contig_2_whole_genome_shotgun_sequence_CRISPR_739_spacer_16	100	16	0	Low confidence
Poison lake freshwater metagenome	e4303375-f1c0-415b-843e-68622a706cd9_runid=0c1d3e486fe691d1363ad5708b6ea1336e0145a4_sampleid=PoisonLake_3_28_read=89149_ch=439_start_time=2022-03-29T08:34:02Z_model_version_id=2021-05-17_dna_r9.4.1_minion_96_29d8704b	9.22293E-07	N		lytic	3480	6	low_quality_draft	PL_bin04	88.068	2288	Low confidence	NZ_NRRR01000023-1_Chromatium_weissei_strain_DSM_5161_scaffold0024_whole_genome_shotgun_sequence	88.715	1852	High confidence	NZ_NRRQ01000061-1_Chromatium_okenii_strain_DSM_169_scaffold0061_whole_genome_shotgun_sequence_CRISPR_768_spacer_49	100	17	0	Low confidence
Poison lake freshwater metagenome	e430273f-fc41-452c-a100-76ae4c2fb667_runid=0c1d3e486fe691d1363ad5708b6ea1336e0145a4_sampleid=PoisonLake_3_28_read=308142_ch=285_start_time=2022-03-30T06:43:09Z_model_version_id=2021-05-17_dna_r9.4.1_minion_96_29d8704b	1.83143E-06	N		lytic	3505	4	low_quality_draft	PL_bin04	93.199	2279	Low confidence	NZ_NRRR01000023-1_Chromatium_weissei_strain_DSM_5161_scaffold0024_whole_genome_shotgun_sequence	91.447	1859	High confidence	NZ_PDNX01000007-1_Prosthecochloris_sp-_ZM_Scaffold_1_whole_genome_shotgun_sequence_CRISPR_987_spacer_7	100	15	0	Low confidence
Poison lake freshwater metagenome	e3fd5104-1940-4c8f-8d9e-f679660ff760_runid=0c1d3e486fe691d1363ad5708b6ea1336e0145a4_sampleid=PoisonLake_3_28_read=183470_ch=454_start_time=2022-03-29T16:27:34Z_model_version_id=2021-05-17_dna_r9.4.1_minion_96_29d8704b	1.87421E-06	N		lytic	3425	5	low_quality_draft	PL_bin04	91.794	2218	Low confidence	NZ_NRRR01000027-1_Chromatium_weissei_strain_DSM_5161_scaffold0029_whole_genome_shotgun_sequence	92.988	1640	High confidence	NZ_PDNX01000007-1_Prosthecochloris_sp-_ZM_Scaffold_1_whole_genome_shotgun_sequence_CRISPR_987_spacer_7	100	15	0	Low confidence
Poison lake freshwater metagenome	e3fb3c9d-11ca-4564-ad30-bd37ad825c8f_runid=0c1d3e486fe691d1363ad5708b6ea1336e0145a4_sampleid=PoisonLake_3_28_read=83087_ch=31_start_time=2022-03-29T06:10:35Z_model_version_id=2021-05-17_dna_r9.4.1_minion_96_29d8704b	9.1886E-07	N		lytic	3493	5	low_quality_draft	PL_bin04	91.725	2272	Low confidence	NZ_NRRR01000023-1_Chromatium_weissei_strain_DSM_5161_scaffold0024_whole_genome_shotgun_sequence	91.267	1855	High confidence	NC_010803-1_Chlorobium_limicola_DSM_245_complete_sequence_CRISPR_936_spacer_79	100	16	0	Low confidence
Poison lake freshwater metagenome	e3f1db5d-3662-41cb-9ea4-450f9a1216c3_runid=0c1d3e486fe691d1363ad5708b6ea1336e0145a4_sampleid=PoisonLake_3_28_read=96939_ch=367_start_time=2022-03-29T06:30:43Z_model_version_id=2021-05-17_dna_r9.4.1_minion_96_29d8704b	9.25484E-07	N		lytic	3468	5	low_quality_draft	PL_bin04	90.61	1821	Low confidence	NZ_NRRR01000023-1_Chromatium_weissei_strain_DSM_5161_scaffold0024_whole_genome_shotgun_sequence	90.865	1839	High confidence	NZ_PDNX01000007-1_Prosthecochloris_sp-_ZM_Scaffold_1_whole_genome_shotgun_sequence_CRISPR_987_spacer_7	100	15	0	Low confidence
Poison lake freshwater metagenome	e3ed0092-8fe6-45f9-aa14-2630ab9f3b27_runid=0c1d3e486fe691d1363ad5708b6ea1336e0145a4_sampleid=PoisonLake_3_28_read=287804_ch=450_start_time=2022-03-30T05:19:03Z_model_version_id=2021-05-17_dna_r9.4.1_minion_96_29d8704b	9.40123E-07	N		lytic	3414	5	low_quality_draft	PL_bin04	91.977	2256	Low confidence	NZ_NRRR01000023-1_Chromatium_weissei_strain_DSM_5161_scaffold0024_whole_genome_shotgun_sequence	91.644	1819	High confidence	NZ_AP024563-1_Allochromatium_tepidum_strain_NZ_chromosome_complete_genome_CRISPR_828_spacer_4	100	15	0	Low confidence
Poison lake freshwater metagenome	e3eba815-b74c-4ad3-ba06-1150a5af421e_runid=0c1d3e486fe691d1363ad5708b6ea1336e0145a4_sampleid=PoisonLake_3_28_read=204189_ch=485_start_time=2022-03-30T03:47:55Z_model_version_id=2021-05-17_dna_r9.4.1_minion_96_29d8704b	0.000157984	N		lytic	2702	4	low_quality_draft	PL_bin04	87.855	2256	Low confidence	NZ_NRRR01000027-1_Chromatium_weissei_strain_DSM_5161_scaffold0029_whole_genome_shotgun_sequence	89.197	1657	High confidence	NZ_NHSN01000019-1_Halorhodospira_halophila_strain_IM9626_scaffold0019_whole_genome_shotgun_sequence_CRISPR_298_spacer_12	100	16	0	Low confidence
Poison lake freshwater metagenome	e3ea7c13-7b4e-44a3-8e3e-d47d4bdbe19f_runid=0c1d3e486fe691d1363ad5708b6ea1336e0145a4_sampleid=PoisonLake_3_28_read=72325_ch=309_start_time=2022-03-29T19:41:10Z_model_version_id=2021-05-17_dna_r9.4.1_minion_96_29d8704b	9.16237E-07	N		lytic	3503	6	low_quality_draft	PL_bin04	94.562	2262	Low confidence	NZ_NRRR01000023-1_Chromatium_weissei_strain_DSM_5161_scaffold0024_whole_genome_shotgun_sequence	93.394	1862	High confidence	NZ_PDNX01000007-1_Prosthecochloris_sp-_ZM_Scaffold_1_whole_genome_shotgun_sequence_CRISPR_987_spacer_7	100	15	0	Low confidence
Poison lake freshwater metagenome	e3e83958-bf22-446e-95f7-fe3c7fe03bf7_runid=0c1d3e486fe691d1363ad5708b6ea1336e0145a4_sampleid=PoisonLake_3_28_read=243595_ch=453_start_time=2022-03-30T00:47:55Z_model_version_id=2021-05-17_dna_r9.4.1_minion_96_29d8704b	1.22815E-05	N		lytic	4704	6	low_quality_draft	PL_bin04	93.135	2287	Low confidence	NZ_NRRR01000023-1_Chromatium_weissei_strain_DSM_5161_scaffold0024_whole_genome_shotgun_sequence	93.441	1860	High confidence	NZ_AFHI01000014-1_Rheinheimera_sp-_A13L_DRAFT__contig00021_whole_genome_shotgun_sequence_CRISPR_611_spacer_92	100	15	0	Low confidence
Poison lake freshwater metagenome	e3dcac49-f508-4dd5-ab4d-d351794d606f_runid=0c1d3e486fe691d1363ad5708b6ea1336e0145a4_sampleid=PoisonLake_3_28_read=319277_ch=36_start_time=2022-03-30T11:00:19Z_model_version_id=2021-05-17_dna_r9.4.1_minion_96_29d8704b	6.49777E-05	N		lytic	4001	6	low_quality_draft	PL_bin04	87.988	2306	Low confidence	NZ_NRRR01000023-1_Chromatium_weissei_strain_DSM_5161_scaffold0024_whole_genome_shotgun_sequence	90.335	1852	High confidence	NZ_PDNX01000007-1_Prosthecochloris_sp-_ZM_Scaffold_1_whole_genome_shotgun_sequence_CRISPR_987_spacer_7	100	15	0	Low confidence
Poison lake freshwater metagenome	e3d61a70-1c11-4c8a-96eb-64d5b2e51f17_runid=0c1d3e486fe691d1363ad5708b6ea1336e0145a4_sampleid=PoisonLake_3_28_read=112397_ch=232_start_time=2022-03-29T09:47:50Z_model_version_id=2021-05-17_dna_r9.4.1_minion_96_29d8704b	6.36241E-05	N		lytic	3733	4	low_quality_draft	PL_bin04	89.33	2240	Low confidence	NZ_NRRR01000023-1_Chromatium_weissei_strain_DSM_5161_scaffold0024_whole_genome_shotgun_sequence	89.941	1859	High confidence	NZ_AASE01000005-1_Chlorobium_ferrooxidans_DSM_13031_ctg59_whole_genome_shotgun_sequence_CRISPR_953_spacer_92	91.667	24	2
Poison lake freshwater metagenome	e3c79095-4eff-428f-9aa1-91f7d5273a59_runid=0c1d3e486fe691d1363ad5708b6ea1336e0145a4_sampleid=PoisonLake_3_28_read=8558_ch=355_start_time=2022-03-28T23:34:55Z_model_version_id=2021-05-17_dna_r9.4.1_minion_96_29d8704b	0.000423001	N		lytic	3680	4	low_quality_draft	PL_bin04	94.767	2255	Low confidence	NZ_NRRR01000023-1_Chromatium_weissei_strain_DSM_5161_scaffold0024_whole_genome_shotgun_sequence	91.991	1848	High confidence	NZ_AFWT01000006-1_Thiorhodococcus_drewsii_AZ1_ctg204_whole_genome_shotgun_sequence_CRISPR_622_spacer_26	100	15	0	Low confidence
Poison lake freshwater metagenome	e3b902b6-0343-4395-a952-d470bb94a1b6_runid=0c1d3e486fe691d1363ad5708b6ea1336e0145a4_sampleid=PoisonLake_3_28_read=89027_ch=42_start_time=2022-03-29T08:41:54Z_model_version_id=2021-05-17_dna_r9.4.1_minion_96_29d8704b	5.56092E-06	N		lytic	3463	4	low_quality_draft	PL_bin04	94.16	2243	Low confidence	NZ_NRRR01000023-1_Chromatium_weissei_strain_DSM_5161_scaffold0024_whole_genome_shotgun_sequence	93.665	1847	High confidence	NZ_PDNX01000007-1_Prosthecochloris_sp-_ZM_Scaffold_1_whole_genome_shotgun_sequence_CRISPR_987_spacer_7	100	15	0	Low confidence
Poison lake freshwater metagenome	e3b8f19d-0323-46af-b56b-671f8854b58e_runid=0c1d3e486fe691d1363ad5708b6ea1336e0145a4_sampleid=PoisonLake_3_28_read=210617_ch=271_start_time=2022-03-29T20:02:26Z_model_version_id=2021-05-17_dna_r9.4.1_minion_96_29d8704b	9.13629E-07	N		lytic	3513	4	low_quality_draft	PL_bin04	91.678	2283	Low confidence	NZ_NRRR01000023-1_Chromatium_weissei_strain_DSM_5161_scaffold0024_whole_genome_shotgun_sequence	90.889	1844	High confidence	NZ_PDNX01000007-1_Prosthecochloris_sp-_ZM_Scaffold_1_whole_genome_shotgun_sequence_CRISPR_987_spacer_7	100	15	0	Low confidence
Poison lake freshwater metagenome	e3b3daff-43bc-4c72-9a60-6ec9131b3780_runid=0c1d3e486fe691d1363ad5708b6ea1336e0145a4_sampleid=PoisonLake_3_28_read=37272_ch=280_start_time=2022-03-29T02:00:59Z_model_version_id=2021-05-17_dna_r9.4.1_minion_96_29d8704b	1.8499E-06	N		lytic	3470	5	low_quality_draft	PL_bin04	93.508	2218	Low confidence	NZ_NRRR01000023-1_Chromatium_weissei_strain_DSM_5161_scaffold0024_whole_genome_shotgun_sequence	91.173	1858	High confidence	NZ_PDNX01000007-1_Prosthecochloris_sp-_ZM_Scaffold_1_whole_genome_shotgun_sequence_CRISPR_987_spacer_7	100	15	0	Low confidence
Poison lake freshwater metagenome	e3ad2b0b-70ca-40ec-8bd4-0483629112d8_runid=0c1d3e486fe691d1363ad5708b6ea1336e0145a4_sampleid=PoisonLake_3_28_read=331755_ch=404_start_time=2022-03-30T10:47:22Z_model_version_id=2021-05-17_dna_r9.4.1_minion_96_29d8704b	1.83719E-06	N		lytic	3494	5	low_quality_draft	PL_bin04	93.487	2257	Low confidence	NZ_NRRR01000023-1_Chromatium_weissei_strain_DSM_5161_scaffold0024_whole_genome_shotgun_sequence	92.427	1862	High confidence	NZ_PDNX01000007-1_Prosthecochloris_sp-_ZM_Scaffold_1_whole_genome_shotgun_sequence_CRISPR_987_spacer_7	100	15	0	Low confidence
Poison lake freshwater metagenome	e3ab2222-7657-4ab8-8008-df5322196b40_runid=0c1d3e486fe691d1363ad5708b6ea1336e0145a4_sampleid=PoisonLake_3_28_read=214770_ch=80_start_time=2022-03-30T00:24:58Z_model_version_id=2021-05-17_dna_r9.4.1_minion_96_29d8704b	0.00544529	N		lytic	6832	6	low_quality_draft	PL_bin01	86.638	4378	Low confidence	NZ_JABX01000050-1_Thiohalocapsa_sp-_ML1_contig00050_whole_genome_shotgun_sequence	88.126	2476	High confidence	NZ_NRSA01000235-1_Thiococcus_pfennigii_strain_DSM_228_scaffold0235_whole_genome_shotgun_sequence_CRISPR_795_spacer_2	100	16	0	Low confidence
Poison lake freshwater metagenome	e3a5c934-7982-466f-ac70-569599b16909_runid=0c1d3e486fe691d1363ad5708b6ea1336e0145a4_sampleid=PoisonLake_3_28_read=92983_ch=365_start_time=2022-03-29T06:41:54Z_model_version_id=2021-05-17_dna_r9.4.1_minion_96_29d8704b	9.25484E-07	N		lytic	3468	6	low_quality_draft	PL_bin04	90.604	2267	Low confidence	NZ_NRRR01000027-1_Chromatium_weissei_strain_DSM_5161_scaffold0029_whole_genome_shotgun_sequence	91.611	1645	High confidence	NZ_AGFD01000058-1_Thiorhodospira_sibirica_ATCC_700588_ctg236_whole_genome_shotgun_sequence_CRISPR_192_spacer_10	100	15	0	Low confidence
Poison lake freshwater metagenome	e3a47023-a7cb-41d1-932a-10090eda973c_runid=0c1d3e486fe691d1363ad5708b6ea1336e0145a4_sampleid=PoisonLake_3_28_read=54709_ch=286_start_time=2022-03-29T03:45:25Z_model_version_id=2021-05-17_dna_r9.4.1_minion_96_29d8704b	7.32362E-06	N		lytic	3506	4	low_quality_draft	PL_bin04	94.651	2262	Low confidence	NZ_NRRR01000023-1_Chromatium_weissei_strain_DSM_5161_scaffold0024_whole_genome_shotgun_sequence	93.943	1849	High confidence	NZ_VWXX01000010-1_Thiohalocapsa_marina_strain_DSM_19078_NODE_10_length_96776_cov_29-6679_whole_genome_shotgun_sequence_CRISPR_705_spacer_40	100	16	0	Low confidence
Poison lake freshwater metagenome	e3a0970c-1082-4687-916a-6a338f365d09_runid=0c1d3e486fe691d1363ad5708b6ea1336e0145a4_sampleid=PoisonLake_3_28_read=107555_ch=64_start_time=2022-03-29T09:04:32Z_model_version_id=2021-05-17_dna_r9.4.1_minion_96_29d8704b	1.8393E-06	N		lytic	3490	7	low_quality_draft	PL_bin04	92.718	2266	Low confidence	NZ_NRRR01000027-1_Chromatium_weissei_strain_DSM_5161_scaffold0029_whole_genome_shotgun_sequence	94.957	1626	High confidence	NZ_NHSO01000081-1_Thiorhodovibrio_winogradskyi_strain_6511_scaffold0081_whole_genome_shotgun_sequence_CRISPR_819_spacer_26	100	15	0	Low confidence
Poison lake freshwater metagenome	e39d9745-4998-495e-bb33-ce2f88295b4e_runid=0c1d3e486fe691d1363ad5708b6ea1336e0145a4_sampleid=PoisonLake_3_28_read=188167_ch=460_start_time=2022-03-30T08:40:53Z_model_version_id=2021-05-17_dna_r9.4.1_minion_96_29d8704b	9.36556E-07	N		lytic	3427	5	low_quality_draft									NZ_CP016432-1_Prosthecochloris_sp-_CIB_2401_strain_CIB2401_chromosome_complete_genome_CRISPR_954_spacer_31	100	14	0	Low confidence
Poison lake freshwater metagenome	e39af362-2d03-4746-85e2-7a432fc14ba7_runid=0c1d3e486fe691d1363ad5708b6ea1336e0145a4_sampleid=PoisonLake_3_28_read=121907_ch=140_start_time=2022-03-29T11:22:05Z_model_version_id=2021-05-17_dna_r9.4.1_minion_96_29d8704b	9.21234E-07	N		lytic	3484	5	low_quality_draft	PL_bin04	93.381	2251	Low confidence	NZ_NRRR01000023-1_Chromatium_weissei_strain_DSM_5161_scaffold0024_whole_genome_shotgun_sequence	92.834	1856	High confidence	NZ_PDNX01000007-1_Prosthecochloris_sp-_ZM_Scaffold_1_whole_genome_shotgun_sequence_CRISPR_987_spacer_7	100	15	0	Low confidence
Poison lake freshwater metagenome	e393b98c-a5b9-47e2-a6c0-2493b3967672_runid=0c1d3e486fe691d1363ad5708b6ea1336e0145a4_sampleid=PoisonLake_3_28_read=78710_ch=433_start_time=2022-03-29T07:02:58Z_model_version_id=2021-05-17_dna_r9.4.1_minion_96_29d8704b	9.32746E-07	N		lytic	3441	5	low_quality_draft	PL_bin04	91.405	2257	Low confidence	NZ_NRRR01000023-1_Chromatium_weissei_strain_DSM_5161_scaffold0024_whole_genome_shotgun_sequence	92.304	1858	High confidence	NZ_PDNX01000007-1_Prosthecochloris_sp-_ZM_Scaffold_1_whole_genome_shotgun_sequence_CRISPR_987_spacer_7	100	15	0	Low confidence
Poison lake freshwater metagenome	e38a4755-220c-4c2b-882e-5faf888321c3_runid=0c1d3e486fe691d1363ad5708b6ea1336e0145a4_sampleid=PoisonLake_3_28_read=61872_ch=186_start_time=2022-03-29T05:31:46Z_model_version_id=2021-05-17_dna_r9.4.1_minion_96_29d8704b	9.18334E-07	N		lytic	3495	4	low_quality_draft	PL_bin04	89.641	2201	Low confidence	NZ_NRRR01000023-1_Chromatium_weissei_strain_DSM_5161_scaffold0024_whole_genome_shotgun_sequence	89.877	1867	High confidence	NZ_AASE01000005-1_Chlorobium_ferrooxidans_DSM_13031_ctg59_whole_genome_shotgun_sequence_CRISPR_953_spacer_92	94.737	19	1
Poison lake freshwater metagenome	e38774c6-ace1-4ef3-baeb-f026d49822c4_runid=0c1d3e486fe691d1363ad5708b6ea1336e0145a4_sampleid=PoisonLake_3_28_read=8173_ch=163_start_time=2022-03-28T23:25:47Z_model_version_id=2021-05-17_dna_r9.4.1_minion_96_29d8704b	0.000119193	N		lytic	3716	5	low_quality_draft	PL_bin04	92.274	2278	Low confidence	NZ_NRRR01000023-1_Chromatium_weissei_strain_DSM_5161_scaffold0024_whole_genome_shotgun_sequence	93.488	1858	High confidence	NZ_PDNX01000007-1_Prosthecochloris_sp-_ZM_Scaffold_1_whole_genome_shotgun_sequence_CRISPR_987_spacer_7	100	15	0	Low confidence
Poison lake freshwater metagenome	e3779c2c-fb7e-4c09-bf55-50f24892359b_runid=0c1d3e486fe691d1363ad5708b6ea1336e0145a4_sampleid=PoisonLake_3_28_read=174642_ch=288_start_time=2022-03-29T15:49:45Z_model_version_id=2021-05-17_dna_r9.4.1_minion_96_29d8704b	9.04896E-05	N		lytic	4008	5	low_quality_draft	PL_bin04	85.638	2235	Low confidence	NZ_NRRR01000023-1_Chromatium_weissei_strain_DSM_5161_scaffold0024_whole_genome_shotgun_sequence	86.275	1836	High confidence	NZ_NRRY01000028-1_Lamprobacter_modestohalophilus_strain_DSM_25653_scaffold0028_whole_genome_shotgun_sequence_CRISPR_786_spacer_82	100	15	0	Low confidence
Poison lake freshwater metagenome	e373a541-128a-4dd7-863f-8dac90eb92c1_runid=0c1d3e486fe691d1363ad5708b6ea1336e0145a4_sampleid=PoisonLake_3_28_read=108219_ch=355_start_time=2022-03-29T11:03:53Z_model_version_id=2021-05-17_dna_r9.4.1_minion_96_29d8704b	1.5924E-05	N		lytic	3628	4	low_quality_draft	PL_bin04	94.358	2251	Low confidence	NZ_NRRR01000023-1_Chromatium_weissei_strain_DSM_5161_scaffold0024_whole_genome_shotgun_sequence	94.553	1836	High confidence	NC_018012-1_Thiocystis_violascens_DSM_198_complete_sequence_CRISPR_624_spacer_29	100	16	0	Low confidence
Poison lake freshwater metagenome	e36afc2b-38af-4c6d-b36f-4ee45808e022_runid=0c1d3e486fe691d1363ad5708b6ea1336e0145a4_sampleid=PoisonLake_3_28_read=90470_ch=428_start_time=2022-03-29T07:57:06Z_model_version_id=2021-05-17_dna_r9.4.1_minion_96_29d8704b	1.08822E-05	N		lytic	4719	7	low_quality_draft									NC_011059-1_Prosthecochloris_aestuarii_DSM_271_complete_sequence_CRISPR_946_spacer_2	100	15	0	Low confidence
Poison lake freshwater metagenome	e35fb0f5-a165-4e6f-915a-9d560dac066d_runid=0c1d3e486fe691d1363ad5708b6ea1336e0145a4_sampleid=PoisonLake_3_28_read=52861_ch=180_start_time=2022-03-29T02:50:58Z_model_version_id=2021-05-17_dna_r9.4.1_minion_96_29d8704b	8.89573E-07	N		lytic	3608	4	low_quality_draft	PL_bin04	92.867	2271	Low confidence	NZ_NRRR01000023-1_Chromatium_weissei_strain_DSM_5161_scaffold0024_whole_genome_shotgun_sequence	94.233	1838	High confidence	NZ_PDNX01000007-1_Prosthecochloris_sp-_ZM_Scaffold_1_whole_genome_shotgun_sequence_CRISPR_987_spacer_7	100	15	0	Low confidence
[truncated: 7,853 more rows]
